# Supplementary material for: Omicron-BA.1 Dispersion Rates in Mexico Varied According to the Regional Epidemic Patterns and the Diversity of Local Delta Subvariants
Source: Viruses. 2023 Jan 15;15(1):243. doi: 10.3390/v15010243 (PMC9863047; doi:10.3390/v15010243)
Supplement: Supplementary file 1 [file viruses-15-00243-s001.zip]

Archive with 2 entries (2 files):
- viruses-215149_Dec19_SupplementaryFigures.pdf
- viruses-215149_Dec19_SupplementaryTables.xlsx
