# Supplementary material for: Omicron-BA.1 Dispersion Rates in Mexico Varied According to the Regional Epidemic Patterns and the Diversity of Local Delta Subvariants
Source: Viruses. 2023 Jan 15;15(1):243. doi: 10.3390/v15010243 (PMC9863047; doi:10.3390/v15010243)
Supplement: Supplementary file 1 [file viruses-15-00243-s001.zip › viruses-215149_Dec19_SupplementaryTables.xlsx]

## Sheet: Table S1
	Table S1. Pangolin lineages of Mexican sequences classified as Omicron and reported as of 31 March, 2022 in GISAID database.
	The information of the 4097 sequences generated by us (CoViGen-Mex) are shown in blue and were upload to NlCBI database
	Name	GISAID ID	NCBI ID	Date Collection	State	NextClade	Pangolin
	hCoV-19/Mexico/Mexico_City-INMEGEN-43-92/2021	EPI_ISL_7852283		2021-11-16	Mexico_City	GRA	BA.1.21
	hCoV-19/Mexico/Mexico_City_InDRE_FB54358_E09312665724_S9987/2021	EPI_ISL_8747609		2021-11-19	Mexico_City	GRA	BA.1.1
	hCoV-19/Mexico/Mexico_City-INMEGEN-43-93/2021	EPI_ISL_7852284		2021-11-24	Mexico_City	GRA	BA.1
	hCoV-19/Mexico/Mexico_City-InDRE_FD122437_S9550/2021	EPI_ISL_7156454		2021-11-29	Mexico_City	GRA	BA.1.13
	hCoV-19/Mexico/MEX-INMEGEN-43-13/2021	EPI_ISL_7852208		2021-12-02	State_of_Mexico	GRA	BA.1.21
	hCoV-19/Mexico/Mexico_City-INMEGEN-43-36/2021	EPI_ISL_7852231		2021-12-03	Mexico_City	GRA	BA.1.15
	hCoV-19/Mexico/MEX-INMEGEN-43-37/2021	EPI_ISL_7852232		2021-12-03	State_of_Mexico	GRA	BA.1.21
	hCoV-19/Mexico/TAM-INMEGEN-43-49/2021	EPI_ISL_7852242		2021-12-03	Tamaulipas	GRA	BA.1.15
	hCoV-19/Mexico/MEX-INMEGEN-41-66/2021	EPI_ISL_7565722		2021-12-05	State_of_Mexico	GRA	BA.1
	hCoV-19/Mexico/SON_CIAD-HMO_6360/2021	EPI_ISL_10953119	OQ089611	2021-12-06	Sonora	GRA	BA.1
	hCoV-19/Mexico/SON_CIAD-HMO_6386/2021	EPI_ISL_10953120	OQ089895	2021-12-06	Sonora	GRA	BA.1
	hCoV-19/Mexico/Mexico_City-INMEGEN-41-69/2021	EPI_ISL_7565723		2021-12-07	Mexico_City	GRA	BA.1
	hCoV-19/Mexico/Mexico_City-INMEGEN-43-57/2021	EPI_ISL_7852250		2021-12-09	Mexico_City	GRA	BA.1.1
	hCoV-19/Mexico/PUE_InDRE_FB53922_E21913036031_S9923/2021	EPI_ISL_8747527		2021-12-09	Puebla	GRA	BA.1.21
	hCoV-19/Mexico/PUE_InDRE_FB53924_E21913036169_S9925/2021	EPI_ISL_8747528		2021-12-09	Puebla	GRA	BA.1.21
	hCoV-19/Mexico/PUE_InDRE_FB53923_E21913035873_S9924/2021	EPI_ISL_8747529		2021-12-09	Puebla	GRA	BA.1.21
	hCoV-19/Mexico/MEX-INMEGEN-43-113/2021	EPI_ISL_7852295		2021-12-09	State_of_Mexico	GRA	BA.1.15
	hCoV-19/Mexico/Mexico_City-INMEGEN-42-1/2021	EPI_ISL_7802979		2021-12-10	Mexico_City	GRA	BA.1.18
	hCoV-19/Mexico/Mexico_City-INMEGEN-48-344/2021	EPI_ISL_8629022		2021-12-10	Mexico_City	GRA	BA.1
	hCoV-19/Mexico/MEX-INMEGEN-43-169/2021	EPI_ISL_7852336		2021-12-10	State_of_Mexico	GRA	BA.1.15
	hCoV-19/Mexico/Mexico_City_InDRE_FD125285_E_S10062/2021	EPI_ISL_8747629		2021-12-11	Mexico_City	GRA	BA.1
	hCoV-19/Mexico/Mexico_City_InDRE_FD125287_E_S10052/2021	EPI_ISL_8747634		2021-12-11	Mexico_City	GRA	BA.1
	hCoV-19/Mexico/Mexico_City_InDRE_FD125286_E_S10051/2021	EPI_ISL_8747644		2021-12-11	Mexico_City	GRA	BA.1
	hCoV-19/Mexico/Mexico_City-INMEGEN-48-288/2021	EPI_ISL_8628984		2021-12-12	Mexico_City	GRA	BA.1.15
	hCoV-19/Mexico/Mexico_City-INMEGEN-48-345/2021	EPI_ISL_8629023		2021-12-12	Mexico_City	GRA	BA.1.15
	hCoV-19/Mexico/Mexico_City-INMEGEN-48-359/2021	EPI_ISL_8629030		2021-12-12	Mexico_City	GRA	BA.1.15
	hCoV-19/Mexico/SIN-INMEGEN-47-278/2021	EPI_ISL_8436327		2021-12-12	Sinaloa	GRA	BA.1
	hCoV-19/Mexico/MEX-INMEGEN-45-283/2021	EPI_ISL_8187038		2021-12-12	State_of_Mexico	GRA	BA.1.15
	hCoV-19/Mexico/BCN-INMEGEN-45-238/2021	EPI_ISL_8186997		2021-12-13	Baja_California	GRA	BA.1.1
	hCoV-19/Mexico/JAL_InDRE_FB54022_E14313083965_S10115/2021	EPI_ISL_8747636		2021-12-13	Jalisco	GRA	BA.1.15
	hCoV-19/Mexico/Mexico_City-INMEGEN-43-73/2021	EPI_ISL_7852266		2021-12-13	Mexico_City	GRA	BA.1.15
	hCoV-19/Mexico/Mexico_City-INMEGEN-43-74/2021	EPI_ISL_7852267		2021-12-13	Mexico_City	GRA	BA.1.15
	hCoV-19/Mexico/Mexico_City-INMEGEN-43-173/2021	EPI_ISL_7852340		2021-12-13	Mexico_City	GRA	BA.1.15
	hCoV-19/Mexico/Mexico_City-INMEGEN-45-296/2021	EPI_ISL_8187050		2021-12-13	Mexico_City	GRA	BA.1.1
	hCoV-19/Mexico/Mexico_City-INMEGEN-45-299/2021	EPI_ISL_8187053		2021-12-13	Mexico_City	GRA	BA.1
	hCoV-19/Mexico/SIN-INMEGEN-46-96/2021	EPI_ISL_8318931		2021-12-13	Sinaloa	GRA	BA.1
	hCoV-19/Mexico/MEX-INMEGEN-43-157/2021	EPI_ISL_7852328		2021-12-13	State_of_Mexico	GRA	BA.1
	hCoV-19/Mexico/MEX-INMEGEN-45-303/2021	EPI_ISL_8187057		2021-12-13	State_of_Mexico	GRA	BA.1.20
	hCoV-19/Mexico/TAM-INMEGEN-43-102/2021	EPI_ISL_7887196		2021-12-13	Tamaulipas	GRA	BA.1
	hCoV-19/Mexico/TAM-INMEGEN-43-174/2021	EPI_ISL_7887215		2021-12-13	Tamaulipas	GRA	BA.1.15
	hCoV-19/Mexico/BCS_IBT_IMSS_5083/2021	EPI_ISL_8825600	OQ087389	2021-12-14	Baja_California_Sur	GRA	BA.1
	hCoV-19/Mexico/QUE_InDRE_FB53986_E_S10060/2021	EPI_ISL_8747600		2021-12-14	Extra	GRA	BA.1
	hCoV-19/Mexico/Mexico_City-INMEGEN-42-15/2021	EPI_ISL_7802991		2021-12-14	Mexico_City	GRA	BA.1.1
	hCoV-19/Mexico/Mexico_City-INMEGEN-42-16/2021	EPI_ISL_7802992		2021-12-14	Mexico_City	GRA	BA.1.15
	hCoV-19/Mexico/Mexico_City-INMEGEN-42-17/2021	EPI_ISL_7802993		2021-12-14	Mexico_City	GRA	BA.1
	hCoV-19/Mexico/Mexico_City-INMEGEN-43-66/2021	EPI_ISL_7852259		2021-12-14	Mexico_City	GRA	BA.1.1
	hCoV-19/Mexico/Mexico_City-INMEGEN-45-42/2021	EPI_ISL_8186802		2021-12-14	Mexico_City	GRA	BA.1.1
	hCoV-19/Mexico/Mexico_City-INMEGEN-45-284/2021	EPI_ISL_8187039		2021-12-14	Mexico_City	GRA	BA.1
	hCoV-19/Mexico/Mexico_City-INMEGEN-45-286/2021	EPI_ISL_8187041		2021-12-14	Mexico_City	GRA	BA.1
	hCoV-19/Mexico/Mexico_City-INMEGEN-45-287/2021	EPI_ISL_8187042		2021-12-14	Mexico_City	GRA	BA.1.15
	hCoV-19/Mexico/Mexico_City-INMEGEN-45-288/2021	EPI_ISL_8187043		2021-12-14	Mexico_City	GRA	BA.1
	hCoV-19/Mexico/Mexico_City-INMEGEN-45-313/2021	EPI_ISL_8187067		2021-12-14	Mexico_City	GRA	BA.1.1
	hCoV-19/Mexico/Mexico_City-INMEGEN-45-314/2021	EPI_ISL_8187068		2021-12-14	Mexico_City	GRA	BA.1.15
	hCoV-19/Mexico/Mexico_City-INMEGEN-45-316/2021	EPI_ISL_8187070		2021-12-14	Mexico_City	GRA	BA.1.15
	hCoV-19/Mexico/Mexico_City-INMEGEN-45-317/2021	EPI_ISL_8187071		2021-12-14	Mexico_City	GRA	BA.1.1
	hCoV-19/Mexico/Mexico_City-INMEGEN-45-319/2021	EPI_ISL_8187073		2021-12-14	Mexico_City	GRA	BA.1.15
	hCoV-19/Mexico/Mexico_City-INMEGEN-45-320/2021	EPI_ISL_8187074		2021-12-14	Mexico_City	GRA	BA.1
	hCoV-19/Mexico/Mexico_City-INMEGEN-48-336/2021	EPI_ISL_8629016		2021-12-14	Mexico_City	GRA	BA.1.15
	hCoV-19/Mexico/Mexico_City_InDRE_FB53609_E09813125420_S10063/2021	EPI_ISL_8747610		2021-12-14	Mexico_City	GRA	BA.1.15
	hCoV-19/Mexico/Mexico_City_InDRE_FB53607_E09813125161_S10057/2021	EPI_ISL_8747626		2021-12-14	Mexico_City	GRA	BA.1.15
	hCoV-19/Mexico/Mexico_City_InDRE_FB53608_E09813125306_S10058/2021	EPI_ISL_8747627		2021-12-14	Mexico_City	GRA	BA.1.15
	hCoV-19/Mexico/Mexico_City-INMEGEN-49-60/2021	EPI_ISL_8753439		2021-12-14	Mexico_City	GRA	BA.1.15
	hCoV-19/Mexico/Mexico_City-INMEGEN-49-61/2021	EPI_ISL_8753440		2021-12-14	Mexico_City	GRA	BA.1.1
	hCoV-19/Mexico/SLP_IBT_IMSS_4920/2021	EPI_ISL_8825883	OQ087429	2021-12-14	San_Luis_Potosi	GRA	BA.1
	hCoV-19/Mexico/SIN-INMEGEN-45-204/2021	EPI_ISL_8186963		2021-12-14	Sinaloa	GRA	BA.1.15
	hCoV-19/Mexico/MEX-INMEGEN-45-285/2021	EPI_ISL_8187040		2021-12-14	State_of_Mexico	GRA	BA.1
	hCoV-19/Mexico/MEX-INMEGEN-45-310/2021	EPI_ISL_8187064		2021-12-14	State_of_Mexico	GRA	BA.1.1
	hCoV-19/Mexico/YUC_LANGEBIO_IMSS_4782/2021	EPI_ISL_8911055	OQ087224	2021-12-14	Yucatan	GRA	BA.1.15
	hCoV-19/Mexico/ZAC_IBT_IMSS_4908/2021	EPI_ISL_8825871	OQ087258	2021-12-14	Zacatecas	GRA	BA.1
	hCoV-19/Mexico/CHP-INMEGEN-45-121/2021	EPI_ISL_8186881		2021-12-15	Chiapas	GRA	BA.1
	hCoV-19/Mexico/Mexico_City_IBT_IMSS_5089/2021	EPI_ISL_8825606	OQ087388	2021-12-15	Mexico_City	GRA	BA.1.1
	hCoV-19/Mexico/Mexico_City-INMEGEN-43-77/2021	EPI_ISL_7852270		2021-12-15	Mexico_City	GRA	BA.1.21
	hCoV-19/Mexico/Mexico_City-INMEGEN-43-168/2021	EPI_ISL_7852335		2021-12-15	Mexico_City	GRA	BA.1.15
	hCoV-19/Mexico/Mexico_City-INMEGEN-44-2/2021	EPI_ISL_8035003		2021-12-15	Mexico_City	GRA	BA.1
	hCoV-19/Mexico/Mexico_City-INMEGEN-45-59/2021	EPI_ISL_8186819		2021-12-15	Mexico_City	GRA	BA.1.1
	hCoV-19/Mexico/Mexico_City-INMEGEN-45-66/2021	EPI_ISL_8186826		2021-12-15	Mexico_City	GRA	BA.1.15
	hCoV-19/Mexico/Mexico_City-INMEGEN-45-67/2021	EPI_ISL_8186827		2021-12-15	Mexico_City	GRA	BA.1.1
	hCoV-19/Mexico/Mexico_City-INMEGEN-45-289/2021	EPI_ISL_8187044		2021-12-15	Mexico_City	GRA	BA.1.15
	hCoV-19/Mexico/Mexico_City-INMEGEN-45-324/2021	EPI_ISL_8187078		2021-12-15	Mexico_City	GRA	BA.1.21
	hCoV-19/Mexico/Mexico_City-INMEGEN-47-234/2021	EPI_ISL_8436287		2021-12-15	Mexico_City	GRA	BA.1.15
	hCoV-19/Mexico/Mexico_City-INMEGEN-48-358/2021	EPI_ISL_8629029		2021-12-15	Mexico_City	GRA	BA.1
	hCoV-19/Mexico/Mexico_City-INMEGEN-48-361/2021	EPI_ISL_8629031		2021-12-15	Mexico_City	GRA	BA.1.1
	hCoV-19/Mexico/Mexico_City-INMEGEN-48-374/2021	EPI_ISL_8629038		2021-12-15	Mexico_City	GRA	BA.1.1
	hCoV-19/Mexico/Mexico_City_InDRE_FB53987_E09313123737_S10096/2021	EPI_ISL_8747611		2021-12-15	Mexico_City	GRA	BA.1.1
	hCoV-19/Mexico/QUE_InDRE_FB53985_E_S10019/2021	EPI_ISL_8747535		2021-12-15	Queretaro	GRA	BA.1.15
	hCoV-19/Mexico/ROO-INMEGEN-45-184/2021	EPI_ISL_8186944		2021-12-15	Quintana_Roo	GRA	BA.1.15
	hCoV-19/Mexico/MEX-INMEGEN-45-323/2021	EPI_ISL_8187077		2021-12-15	State_of_Mexico	GRA	BA.1.1
	hCoV-19/Mexico/TAB_InDRE_FB53954_E27313115268_S9888/2021	EPI_ISL_8747571		2021-12-15	Tabasco	GRA	BA.1
	hCoV-19/Mexico/JAL_LANGEBIO_IMSS_4641/2021	EPI_ISL_8911069	OQ087487	2021-12-16	Jalisco	GRA	BA.1.15
	hCoV-19/Mexico/Mexico_City-INMEGEN-44-6/2021	EPI_ISL_8035007		2021-12-16	Mexico_City	GRA	BA.1.1
	hCoV-19/Mexico/Mexico_City-INMEGEN-45-19/2021	EPI_ISL_8186779		2021-12-16	Mexico_City	GRA	BA.1.15
	hCoV-19/Mexico/Mexico_City-INMEGEN-45-29/2021	EPI_ISL_8186789		2021-12-16	Mexico_City	GRA	BA.1.1
	hCoV-19/Mexico/Mexico_City-INMEGEN-45-35/2021	EPI_ISL_8186795		2021-12-16	Mexico_City	GRA	BA.1
	hCoV-19/Mexico/Mexico_City-INMEGEN-45-37/2021	EPI_ISL_8186797		2021-12-16	Mexico_City	GRA	BA.1.1
	hCoV-19/Mexico/Mexico_City-INMEGEN-45-43/2021	EPI_ISL_8186803		2021-12-16	Mexico_City	GRA	BA.1.17.2
	hCoV-19/Mexico/Mexico_City-INMEGEN-45-45/2021	EPI_ISL_8186805		2021-12-16	Mexico_City	GRA	BA.1.1
	hCoV-19/Mexico/Mexico_City-INMEGEN-45-51/2021	EPI_ISL_8186811		2021-12-16	Mexico_City	GRA	BA.1.15
	hCoV-19/Mexico/Mexico_City-INMEGEN-45-53/2021	EPI_ISL_8186813		2021-12-16	Mexico_City	GRA	BA.1.1
	hCoV-19/Mexico/Mexico_City-INMEGEN-45-69/2021	EPI_ISL_8186829		2021-12-16	Mexico_City	GRA	BA.1.1
	hCoV-19/Mexico/Mexico_City-INMEGEN-45-75/2021	EPI_ISL_8186835		2021-12-16	Mexico_City	GRA	BA.1
	hCoV-19/Mexico/Mexico_City-INMEGEN-45-82/2021	EPI_ISL_8186842		2021-12-16	Mexico_City	GRA	BA.1
	hCoV-19/Mexico/Mexico_City-INMEGEN-45-83/2021	EPI_ISL_8186843		2021-12-16	Mexico_City	GRA	BA.1.15
	hCoV-19/Mexico/Mexico_City-INMEGEN-45-90/2021	EPI_ISL_8186850		2021-12-16	Mexico_City	GRA	BA.1
	hCoV-19/Mexico/Mexico_City-INMEGEN-45-91/2021	EPI_ISL_8186851		2021-12-16	Mexico_City	GRA	BA.1
	hCoV-19/Mexico/Mexico_City-INMEGEN-45-290/2021	EPI_ISL_8187045		2021-12-16	Mexico_City	GRA	BA.1.1.16
	hCoV-19/Mexico/Mexico_City-INMEGEN-47-242/2021	EPI_ISL_8436295		2021-12-16	Mexico_City	GRA	BA.1.15
	hCoV-19/Mexico/Mexico_City-INMEGEN-47-250/2021	EPI_ISL_8436303		2021-12-16	Mexico_City	GRA	BA.1.15
	hCoV-19/Mexico/ROO_InDRE_FB54264_E_S9932/2021	EPI_ISL_8747664		2021-12-16	Quintana_Roo	GRA	BA.1
	hCoV-19/Mexico/SIN_CIAD-MZT_S8414/2021	EPI_ISL_8064595	OQ087526	2021-12-16	Sinaloa	GRA	BA.1.15
	hCoV-19/Mexico/MEX-INMEGEN-44-7/2021	EPI_ISL_8035008		2021-12-16	State_of_Mexico	GRA	BA.1.15
	hCoV-19/Mexico/MEX-INMEGEN-45-11/2021	EPI_ISL_8186771		2021-12-16	State_of_Mexico	GRA	BA.1.15
	hCoV-19/Mexico/YUC_InDRE_FB54039_E31813138192_S10122/2021	EPI_ISL_8747637		2021-12-16	Yucatan	GRA	BA.1.15
	hCoV-19/Mexico/BCN_InDRE_FB54203_E02313155289_S10044/2021	EPI_ISL_8747618		2021-12-17	Baja_California	GRA	BA.1.1
	hCoV-19/Mexico/BCS_InDRE_FB789_E03313113889_S10579/2021	EPI_ISL_9093109		2021-12-17	Baja_California_Sur	GRA	BA.1.1
	hCoV-19/Mexico/BCS_InDRE_FB790_E03313087752_S10580/2021	EPI_ISL_9093110		2021-12-17	Baja_California_Sur	GRA	BA.1
	hCoV-19/Mexico/BCS_InDRE_FB791_E03313088041_S10581/2021	EPI_ISL_9093111		2021-12-17	Baja_California_Sur	GRA	BA.1
	hCoV-19/Mexico/BCS_InDRE_FB792_E03313159195_S10582/2021	EPI_ISL_9093112		2021-12-17	Baja_California_Sur	GRA	BA.1
	hCoV-19/Mexico/BCS_InDRE_FB793_E03313158740_S10583/2021	EPI_ISL_9093113		2021-12-17	Baja_California_Sur	GRA	BA.1
	hCoV-19/Mexico/BCS_InDRE_FB794_E03313158871_S10584/2021	EPI_ISL_9093114		2021-12-17	Baja_California_Sur	GRA	BA.1
	hCoV-19/Mexico/BCS_InDRE_FB795_E03313158510_S10585/2021	EPI_ISL_9093115		2021-12-17	Baja_California_Sur	GRA	BA.1
	hCoV-19/Mexico/Mexico_City-INMEGEN-44-3/2021	EPI_ISL_8035004		2021-12-17	Mexico_City	GRA	BA.1.15
	hCoV-19/Mexico/Mexico_City-INMEGEN-44-8/2021	EPI_ISL_8035009		2021-12-17	Mexico_City	GRA	BA.1.1
	hCoV-19/Mexico/Mexico_City-INMEGEN-44-9/2021	EPI_ISL_8035010		2021-12-17	Mexico_City	GRA	BA.1.1
	hCoV-19/Mexico/Mexico_City-INMEGEN-44-10/2021	EPI_ISL_8035011		2021-12-17	Mexico_City	GRA	BA.1.1
	hCoV-19/Mexico/Mexico_City-INMEGEN-44-11/2021	EPI_ISL_8035012		2021-12-17	Mexico_City	GRA	BA.1
	hCoV-19/Mexico/Mexico_City-INMEGEN-45-6/2021	EPI_ISL_8186766		2021-12-17	Mexico_City	GRA	BA.1
	hCoV-19/Mexico/Mexico_City-INMEGEN-45-13/2021	EPI_ISL_8186773		2021-12-17	Mexico_City	GRA	BA.1
	hCoV-19/Mexico/Mexico_City-INMEGEN-45-36/2021	EPI_ISL_8186796		2021-12-17	Mexico_City	GRA	BA.1.15
	hCoV-19/Mexico/Mexico_City-INMEGEN-45-46/2021	EPI_ISL_8186806		2021-12-17	Mexico_City	GRA	BA.1
	hCoV-19/Mexico/Mexico_City-INMEGEN-45-52/2021	EPI_ISL_8186812		2021-12-17	Mexico_City	GRA	BA.1.15
	hCoV-19/Mexico/Mexico_City-INMEGEN-45-54/2021	EPI_ISL_8186814		2021-12-17	Mexico_City	GRA	BA.1
	hCoV-19/Mexico/Mexico_City-INMEGEN-45-60/2021	EPI_ISL_8186820		2021-12-17	Mexico_City	GRA	BA.1.15
	hCoV-19/Mexico/Mexico_City-INMEGEN-45-62/2021	EPI_ISL_8186822		2021-12-17	Mexico_City	GRA	BA.1.15
	hCoV-19/Mexico/Mexico_City-INMEGEN-45-68/2021	EPI_ISL_8186828		2021-12-17	Mexico_City	GRA	BA.1.1
	hCoV-19/Mexico/Mexico_City-INMEGEN-45-70/2021	EPI_ISL_8186830		2021-12-17	Mexico_City	GRA	BA.1.1
	hCoV-19/Mexico/Mexico_City-INMEGEN-45-76/2021	EPI_ISL_8186836		2021-12-17	Mexico_City	GRA	BA.1.1
	hCoV-19/Mexico/Mexico_City-INMEGEN-45-78/2021	EPI_ISL_8186838		2021-12-17	Mexico_City	GRA	BA.1.1
	hCoV-19/Mexico/Mexico_City-INMEGEN-45-92/2021	EPI_ISL_8186852		2021-12-17	Mexico_City	GRA	BA.1
	hCoV-19/Mexico/Mexico_City-INMEGEN-46-21/2021	EPI_ISL_8318896		2021-12-17	Mexico_City	GRA	BA.1
	hCoV-19/Mexico/Mexico_City-INMEGEN-48-295/2021	EPI_ISL_8628988		2021-12-17	Mexico_City	GRA	BA.1.1
	hCoV-19/Mexico/Mexico_City-INMEGEN-48-352/2021	EPI_ISL_8629026		2021-12-17	Mexico_City	GRA	BA.1.1
	hCoV-19/Mexico/Mexico_City-INMEGEN-47-258/2021	EPI_ISL_8744751		2021-12-17	Mexico_City	GRA	BA.1
	hCoV-19/Mexico/ROO_LANGEBIO_IMSS_4793/2021	EPI_ISL_8911009	OQ087479	2021-12-17	Quintana_Roo	GRA	BA.1.15
	hCoV-19/Mexico/ROO-INMEGEN-45-137/2021	EPI_ISL_8186897		2021-12-17	Quintana_Roo	GRA	BA.1.15
	hCoV-19/Mexico/ROO-INMEGEN-45-145/2021	EPI_ISL_8186905		2021-12-17	Quintana_Roo	GRA	BA.1.15
	hCoV-19/Mexico/ROO-INMEGEN-45-153/2021	EPI_ISL_8186913		2021-12-17	Quintana_Roo	GRA	BA.1.15
	hCoV-19/Mexico/ROO-INMEGEN-45-161/2021	EPI_ISL_8186921		2021-12-17	Quintana_Roo	GRA	BA.1.15
	hCoV-19/Mexico/MEX-INMEGEN-45-12/2021	EPI_ISL_8186772		2021-12-17	State_of_Mexico	GRA	BA.1.1
	hCoV-19/Mexico/MEX-INMEGEN-45-28/2021	EPI_ISL_8186788		2021-12-17	State_of_Mexico	GRA	BA.1.15
	hCoV-19/Mexico/MEX-INMEGEN-45-84/2021	EPI_ISL_8186844		2021-12-17	State_of_Mexico	GRA	BA.1.21
	hCoV-19/Mexico/TAB-INMEGEN-45-185/2021	EPI_ISL_8186945		2021-12-17	Tabasco	GRA	BA.1
	hCoV-19/Mexico/TAB_InDRE_FB53955_E27313152866_S9889/2021	EPI_ISL_8747572		2021-12-17	Tabasco	GRA	BA.1
	hCoV-19/Mexico/TAB_InDRE_FB53957_E27713158314_S9891/2021	EPI_ISL_8747573		2021-12-17	Tabasco	GRA	BA.1
	hCoV-19/Mexico/TAB_InDRE_FB53956_E27313152912_S9890/2021	EPI_ISL_8747667		2021-12-17	Tabasco	GRA	BA.1
	hCoV-19/Mexico/YUC_LANGEBIO_IMSS_4788/2021	EPI_ISL_8910958	OQ087472	2021-12-17	Yucatan	GRA	BA.1.15
	hCoV-19/Mexico/YUC-INMEGEN-45-169/2021	EPI_ISL_8186929		2021-12-17	Yucatan	GRA	BA.1.1
	hCoV-19/Mexico/ZAC_IBT_IMSS_4922/2021	EPI_ISL_8825885	OQ087431	2021-12-17	Zacatecas	GRA	BA.1
	hCoV-19/Mexico/ZAC_IBT_IMSS_4923/2021	EPI_ISL_8825886	OQ087430	2021-12-17	Zacatecas	GRA	BA.1
	hCoV-19/Mexico/Mexico_City-INER-IBT-1372/2021	EPI_ISL_8130122	OQ087138	2021-12-18	Mexico_City	GRA	BA.1.15
	hCoV-19/Mexico/Mexico_City-INMEGEN-44-1/2021	EPI_ISL_8035002		2021-12-18	Mexico_City	GRA	BA.1.15
	hCoV-19/Mexico/Mexico_City-INMEGEN-44-12/2021	EPI_ISL_8035013		2021-12-18	Mexico_City	GRA	BA.1
	hCoV-19/Mexico/MEX-INMEGEN-44-13/2021	EPI_ISL_8035014		2021-12-18	Mexico_City	GRA	BA.1.1
	hCoV-19/Mexico/Mexico_City-INMEGEN-45-15/2021	EPI_ISL_8186775		2021-12-18	Mexico_City	GRA	BA.1
	hCoV-19/Mexico/Mexico_City-INMEGEN-45-30/2021	EPI_ISL_8186790		2021-12-18	Mexico_City	GRA	BA.1.15
	hCoV-19/Mexico/Mexico_City-INMEGEN-45-38/2021	EPI_ISL_8186798		2021-12-18	Mexico_City	GRA	BA.1.15
	hCoV-19/Mexico/Mexico_City-INMEGEN-45-55/2021	EPI_ISL_8186815		2021-12-18	Mexico_City	GRA	BA.1
	hCoV-19/Mexico/Mexico_City-INMEGEN-45-63/2021	EPI_ISL_8186823		2021-12-18	Mexico_City	GRA	BA.1
	hCoV-19/Mexico/Mexico_City-INMEGEN-45-77/2021	EPI_ISL_8186837		2021-12-18	Mexico_City	GRA	BA.1
	hCoV-19/Mexico/Mexico_City-INMEGEN-45-332/2021	EPI_ISL_8187086		2021-12-18	Mexico_City	GRA	BA.1.15
	hCoV-19/Mexico/Mexico_City-INMEGEN-47-203/2021	EPI_ISL_8436256		2021-12-18	Mexico_City	GRA	BA.1
	hCoV-19/Mexico/Mexico_City-INMEGEN-47-266/2021	EPI_ISL_8436317		2021-12-18	Mexico_City	GRA	BA.1
	hCoV-19/Mexico/Mexico_City-INMEGEN-47-282/2021	EPI_ISL_8436331		2021-12-18	Mexico_City	GRA	BA.1.1
	hCoV-19/Mexico/Mexico_City-INMEGEN-48-335/2021	EPI_ISL_8629015		2021-12-18	Mexico_City	GRA	BA.1.1
	hCoV-19/Mexico/Mexico_City-INMEGEN-48-337/2021	EPI_ISL_8629017		2021-12-18	Mexico_City	GRA	BA.1.17
	hCoV-19/Mexico/Mexico_City-INMEGEN-48-343/2021	EPI_ISL_8629021		2021-12-18	Mexico_City	GRA	BA.1.1
	hCoV-19/Mexico/Mexico_City-INMEGEN-48-351/2021	EPI_ISL_8629025		2021-12-18	Mexico_City	GRA	BA.1
	hCoV-19/Mexico/Mexico_City-INMEGEN-48-366/2021	EPI_ISL_8629034		2021-12-18	Mexico_City	GRA	BA.1.1
	hCoV-19/Mexico/Mexico_City-INMEGEN-48-368/2021	EPI_ISL_8629035		2021-12-18	Mexico_City	GRA	BA.1
	hCoV-19/Mexico/Mexico_City-INMEGEN-48-375/2021	EPI_ISL_8629039		2021-12-18	Mexico_City	GRA	BA.1.1
	hCoV-19/Mexico/Mexico_City_InDRE_FB53988_E09313181688_S10097/2021	EPI_ISL_8747612		2021-12-18	Mexico_City	GRA	BA.1.1
	hCoV-19/Mexico/Mexico_City-INMEGEN-49-6/2021	EPI_ISL_8753388		2021-12-18	Mexico_City	GRA	BA.1.1
	hCoV-19/Mexico/Mexico_City-INMEGEN-49-7/2021	EPI_ISL_8753389		2021-12-18	Mexico_City	GRA	BA.1.1
	hCoV-19/Mexico/NLE_LANGEBIO_IMSS_4533/2021	EPI_ISL_8910963	OQ087476	2021-12-18	Nuevo_Leon	GRA	BA.1.15
	hCoV-19/Mexico/ROO-INMEGEN-45-106/2021	EPI_ISL_8186866		2021-12-18	Quintana_Roo	GRA	BA.1.1
	hCoV-19/Mexico/ROO-INMEGEN-45-138/2021	EPI_ISL_8186898		2021-12-18	Quintana_Roo	GRA	BA.1
	hCoV-19/Mexico/MEX-INMEGEN-45-22/2021	EPI_ISL_8186782		2021-12-18	State_of_Mexico	GRA	BA.1.1
	hCoV-19/Mexico/MEX-INMEGEN-45-85/2021	EPI_ISL_8186845		2021-12-18	State_of_Mexico	GRA	BA.1.1
	hCoV-19/Mexico/MEX-INMEGEN-45-94/2021	EPI_ISL_8186854		2021-12-18	State_of_Mexico	GRA	BA.1.15
	hCoV-19/Mexico/MEX-INMEGEN-45-111/2021	EPI_ISL_8186871		2021-12-18	State_of_Mexico	GRA	BA.1
	hCoV-19/Mexico/TAB-INMEGEN-45-114/2021	EPI_ISL_8186874		2021-12-18	Tabasco	GRA	BA.1
	hCoV-19/Mexico/TAB-INMEGEN-45-122/2021	EPI_ISL_8186882		2021-12-18	Tabasco	GRA	BA.1
	hCoV-19/Mexico/VER-INMEGEN-45-130/2021	EPI_ISL_8186890		2021-12-18	Veracruz	GRA	BA.1.15
	hCoV-19/Mexico/YUC_InDRE_FB54209_E31313215906_S10050/2021	EPI_ISL_8747633		2021-12-18	Yucatan	GRA	BA.1.15
	hCoV-19/Mexico/ZAC_IBT_IMSS_4927/2021	EPI_ISL_8825890	OQ087441	2021-12-18	Zacatecas	GRA	BA.1
	hCoV-19/Mexico/ZAC_IBT_IMSS_4928/2021	EPI_ISL_8825891	OQ087440	2021-12-18	Zacatecas	GRA	BA.1
	hCoV-19/Mexico/HID_IBT_IMSS_5153/2021	EPI_ISL_8825673	OQ087322	2021-12-19	Hidalgo	GRA	BA.1.1
	hCoV-19/Mexico/Mexico_City-INMEGEN-44-4/2021	EPI_ISL_8035005		2021-12-19	Mexico_City	GRA	BA.1.15
	hCoV-19/Mexico/Mexico_City-INMEGEN-44-15/2021	EPI_ISL_8035016		2021-12-19	Mexico_City	GRA	BA.1.15
	hCoV-19/Mexico/Mexico_City-INMEGEN-44-16/2021	EPI_ISL_8035017		2021-12-19	Mexico_City	GRA	BA.1.15
	hCoV-19/Mexico/Mexico_City-INMEGEN-45-47/2021	EPI_ISL_8186807		2021-12-19	Mexico_City	GRA	BA.1.15
	hCoV-19/Mexico/Mexico_City-INMEGEN-45-79/2021	EPI_ISL_8186839		2021-12-19	Mexico_City	GRA	BA.1
	hCoV-19/Mexico/Mexico_City-INMEGEN-45-110/2021	EPI_ISL_8186870		2021-12-19	Mexico_City	GRA	BA.1.1
	hCoV-19/Mexico/Mexico_City-INMEGEN-45-142/2021	EPI_ISL_8186902		2021-12-19	Mexico_City	GRA	BA.1
	hCoV-19/Mexico/Mexico_City-INMEGEN-45-150/2021	EPI_ISL_8186910		2021-12-19	Mexico_City	GRA	BA.1.15
	hCoV-19/Mexico/Mexico_City-INMEGEN-45-158/2021	EPI_ISL_8186918		2021-12-19	Mexico_City	GRA	BA.1
	hCoV-19/Mexico/Mexico_City-INMEGEN-47-211/2021	EPI_ISL_8436264		2021-12-19	Mexico_City	GRA	BA.1
	hCoV-19/Mexico/Mexico_City-INMEGEN-47-219/2021	EPI_ISL_8436272		2021-12-19	Mexico_City	GRA	BA.1.15
	hCoV-19/Mexico/Mexico_City-INMEGEN-47-227/2021	EPI_ISL_8436280		2021-12-19	Mexico_City	GRA	BA.1.15
	hCoV-19/Mexico/Mexico_City-INMEGEN-47-235/2021	EPI_ISL_8436288		2021-12-19	Mexico_City	GRA	BA.1
	hCoV-19/Mexico/Mexico_City-INMEGEN-47-243/2021	EPI_ISL_8436296		2021-12-19	Mexico_City	GRA	BA.1
	hCoV-19/Mexico/Mexico_City-INMEGEN-47-251/2021	EPI_ISL_8436304		2021-12-19	Mexico_City	GRA	BA.1.1
	hCoV-19/Mexico/Mexico_City-INMEGEN-47-259/2021	EPI_ISL_8436311		2021-12-19	Mexico_City	GRA	BA.1.20
	hCoV-19/Mexico/Mexico_City-INMEGEN-47-267/2021	EPI_ISL_8436318		2021-12-19	Mexico_City	GRA	BA.1.1
	hCoV-19/Mexico/Mexico_City-INMEGEN-49-8/2021	EPI_ISL_8753390		2021-12-19	Mexico_City	GRA	BA.1.17
	hCoV-19/Mexico/Mexico_City-INMEGEN-49-9/2021	EPI_ISL_8753391		2021-12-19	Mexico_City	GRA	BA.1
	hCoV-19/Mexico/Mexico_City-INMEGEN-49-10/2021	EPI_ISL_8753392		2021-12-19	Mexico_City	GRA	BA.1.1
	hCoV-19/Mexico/ROO-INMEGEN-45-107/2021	EPI_ISL_8186867		2021-12-19	Quintana_Roo	GRA	BA.1.1
	hCoV-19/Mexico/ROO-INMEGEN-45-154/2021	EPI_ISL_8186914		2021-12-19	Quintana_Roo	GRA	BA.1.1
	hCoV-19/Mexico/Mexico_City-INMEGEN-44-14/2021	EPI_ISL_8035015		2021-12-19	State_of_Mexico	GRA	BA.1.15
	hCoV-19/Mexico/MEX-INMEGEN-45-71/2021	EPI_ISL_8186831		2021-12-19	State_of_Mexico	GRA	BA.1.1
	hCoV-19/Mexico/MEX-INMEGEN-45-102/2021	EPI_ISL_8186862		2021-12-19	State_of_Mexico	GRA	BA.1.15
	hCoV-19/Mexico/MEX-INMEGEN-45-118/2021	EPI_ISL_8186878		2021-12-19	State_of_Mexico	GRA	BA.1.15
	hCoV-19/Mexico/YUC-INMEGEN-45-162/2021	EPI_ISL_8186922		2021-12-19	Yucatan	GRA	BA.1.15
	hCoV-19/Mexico/YUC-INMEGEN-45-170/2021	EPI_ISL_8186930		2021-12-19	Yucatan	GRA	BA.1
	hCoV-19/Mexico/YUC_InDRE_FB54041_E31113174448_S10124/2021	EPI_ISL_8747643		2021-12-19	Yucatan	GRA	BA.1.15
	hCoV-19/Mexico/ZAC_IBT_IMSS_4930/2021	EPI_ISL_8825893	OQ087442	2021-12-19	Zacatecas	GRA	BA.1
	hCoV-19/Mexico/BCN_InDRE_FB595_E02313190650_S10451/2021	EPI_ISL_9092981		2021-12-20	Baja_California	GRA	BA.1.13
	hCoV-19/Mexico/BCS_IBT_IMSS_5181/2021	EPI_ISL_8825701	OQ087318	2021-12-20	Baja_California_Sur	GRA	BA.1.1
	hCoV-19/Mexico/BCS_IBT_IMSS_5182/2021	EPI_ISL_8825702	OQ087311	2021-12-20	Baja_California_Sur	GRA	BA.1
	hCoV-19/Mexico/BCS_IBT_IMSS_5184/2021	EPI_ISL_8825704	OQ087312	2021-12-20	Baja_California_Sur	GRA	BA.1
	hCoV-19/Mexico/BCS_IBT_IMSS_5185/2021	EPI_ISL_8825705	OQ087313	2021-12-20	Baja_California_Sur	GRA	BA.1
	hCoV-19/Mexico/BCS_IBT_IMSS_5186/2021	EPI_ISL_8825706	OQ087314	2021-12-20	Baja_California_Sur	GRA	BA.1
	hCoV-19/Mexico/BCS_IBT_IMSS_5187/2021	EPI_ISL_8825707	OQ087315	2021-12-20	Baja_California_Sur	GRA	BA.1
	hCoV-19/Mexico/BCS_IBT_IMSS_5188/2021	EPI_ISL_8825708	OQ087316	2021-12-20	Baja_California_Sur	GRA	BA.1
	hCoV-19/Mexico/BCS_IBT_IMSS_5189/2021	EPI_ISL_8825709	OQ087162	2021-12-20	Baja_California_Sur	GRA	BA.1
	hCoV-19/Mexico/HID-INMEGEN-45-143/2021	EPI_ISL_8186903		2021-12-20	Hidalgo	GRA	BA.1
	hCoV-19/Mexico/JAL_InDRE_FB54027_E14313181387_S10117/2021	EPI_ISL_8747635		2021-12-20	Jalisco	GRA	BA.1
	hCoV-19/Mexico/Mexico_City_IBT_IMSS_5111/2021	EPI_ISL_8825628	OQ087319	2021-12-20	Mexico_City	GRA	BA.1
	hCoV-19/Mexico/Mexico_City_IBT_IMSS_5112/2021	EPI_ISL_8825629	OQ087320	2021-12-20	Mexico_City	GRA	BA.1.15
	hCoV-19/Mexico/Mexico_City_IBT_IMSS_5113/2021	EPI_ISL_8825630	OQ087139	2021-12-20	Mexico_City	GRA	BA.1.15
	hCoV-19/Mexico/Mexico_City_IBT_IMSS_5144/2021	EPI_ISL_8825664	OQ087324	2021-12-20	Mexico_City	GRA	BA.1.1
	hCoV-19/Mexico/Mexico_City_IBT_IMSS_5146/2021	EPI_ISL_8825666	OQ087325	2021-12-20	Mexico_City	GRA	BA.1
	hCoV-19/Mexico/Mexico_City-INMEGEN-44-5/2021	EPI_ISL_8035006		2021-12-20	Mexico_City	GRA	BA.1.1
	hCoV-19/Mexico/Mexico_City-INMEGEN-45-3/2021	EPI_ISL_8186763		2021-12-20	Mexico_City	GRA	BA.1.1
	hCoV-19/Mexico/Mexico_City-INMEGEN-45-10/2021	EPI_ISL_8186770		2021-12-20	Mexico_City	GRA	BA.1
	hCoV-19/Mexico/Mexico_City-INMEGEN-45-96/2021	EPI_ISL_8186856		2021-12-20	Mexico_City	GRA	BA.1.15
	hCoV-19/Mexico/Mexico_City-INMEGEN-45-97/2021	EPI_ISL_8186857		2021-12-20	Mexico_City	GRA	BA.1.17
	hCoV-19/Mexico/Mexico_City-INMEGEN-45-103/2021	EPI_ISL_8186863		2021-12-20	Mexico_City	GRA	BA.1
	hCoV-19/Mexico/Mexico_City-INMEGEN-45-104/2021	EPI_ISL_8186864		2021-12-20	Mexico_City	GRA	BA.1.17
	hCoV-19/Mexico/Mexico_City-INMEGEN-45-112/2021	EPI_ISL_8186872		2021-12-20	Mexico_City	GRA	BA.1.15
	hCoV-19/Mexico/Mexico_City-INMEGEN-45-120/2021	EPI_ISL_8186880		2021-12-20	Mexico_City	GRA	BA.1.20
	hCoV-19/Mexico/Mexico_City-INMEGEN-45-127/2021	EPI_ISL_8186887		2021-12-20	Mexico_City	GRA	BA.1.1
	hCoV-19/Mexico/Mexico_City-INMEGEN-45-128/2021	EPI_ISL_8186888		2021-12-20	Mexico_City	GRA	BA.1
	hCoV-19/Mexico/Mexico_City-INMEGEN-45-151/2021	EPI_ISL_8186911		2021-12-20	Mexico_City	GRA	BA.1.15
	hCoV-19/Mexico/Mexico_City-INMEGEN-45-167/2021	EPI_ISL_8186927		2021-12-20	Mexico_City	GRA	BA.1.1
	hCoV-19/Mexico/Mexico_City-INMEGEN-45-334/2021	EPI_ISL_8187088		2021-12-20	Mexico_City	GRA	BA.1
	hCoV-19/Mexico/Mexico_City-INMEGEN-46-19/2021	EPI_ISL_8318953		2021-12-20	Mexico_City	GRA	BA.1.15
	hCoV-19/Mexico/Mexico_City-INMEGEN-46-20/2021	EPI_ISL_8318957		2021-12-20	Mexico_City	GRA	BA.1.17
	hCoV-19/Mexico/Mexico_City_InDRE_FB456_E09313187166_S10374/2021	EPI_ISL_9092904		2021-12-20	Mexico_City	GRA	BA.1.1
	hCoV-19/Mexico/Mexico_City_InDRE_FB460_E09313200606_S10376/2021	EPI_ISL_9092906		2021-12-20	Mexico_City	GRA	BA.1.1
	hCoV-19/Mexico/NLE-LESPNL-006337/2021	EPI_ISL_8788904		2021-12-20	Nuevo_Leon	GRA	BA.1.1
	hCoV-19/Mexico/NLE-LESPNL-006338/2021	EPI_ISL_8788905		2021-12-20	Nuevo_Leon	GRA	BA.1
	hCoV-19/Mexico/NLE-LESPNL-006339/2021	EPI_ISL_8788906		2021-12-20	Nuevo_Leon	GRA	BA.1
	hCoV-19/Mexico/NLE-LESPNL-006340/2021	EPI_ISL_8788907		2021-12-20	Nuevo_Leon	GRA	BA.1.18
	hCoV-19/Mexico/ROO-INMEGEN-45-100/2021	EPI_ISL_8186860		2021-12-20	Quintana_Roo	GRA	BA.1.1
	hCoV-19/Mexico/ROO-INMEGEN-45-178/2021	EPI_ISL_8186938		2021-12-20	Quintana_Roo	GRA	BA.1.1
	hCoV-19/Mexico/ROO-INMEGEN-45-186/2021	EPI_ISL_8186946		2021-12-20	Quintana_Roo	GRA	BA.1.1
	hCoV-19/Mexico/MEX_IBT_IMSS_5148/2021	EPI_ISL_8825668	OQ087326	2021-12-20	State_of_Mexico	GRA	BA.1.1
	hCoV-19/Mexico/MEX-INMEGEN-45-135/2021	EPI_ISL_8186895		2021-12-20	State_of_Mexico	GRA	BA.1
	hCoV-19/Mexico/MEX-INMEGEN-45-182/2021	EPI_ISL_8186942		2021-12-20	State_of_Mexico	GRA	BA.1.15
	hCoV-19/Mexico/TAB-INMEGEN-45-155/2021	EPI_ISL_8186915		2021-12-20	Tabasco	GRA	BA.1.1
	hCoV-19/Mexico/TAB-INMEGEN-45-163/2021	EPI_ISL_8186923		2021-12-20	Tabasco	GRA	BA.1.15
	hCoV-19/Mexico/TAB-INMEGEN-45-171/2021	EPI_ISL_8186931		2021-12-20	Tabasco	GRA	BA.1.1
	hCoV-19/Mexico/TAB-INMEGEN-45-179/2021	EPI_ISL_8186939		2021-12-20	Tabasco	GRA	BA.1.1
	hCoV-19/Mexico/TAM_InDRE_FB54341_E_S9972/2021	EPI_ISL_8747594		2021-12-20	Tamaulipas	GRA	BA.1.15
	hCoV-19/Mexico/YUC_LANGEBIO_IMSS_4789/2021	EPI_ISL_8910959	OQ087141	2021-12-20	Yucatan	GRA	BA.1.1
	hCoV-19/Mexico/YUC_LANGEBIO_IMSS_4795/2021	EPI_ISL_8910961	OQ087150	2021-12-20	Yucatan	GRA	BA.1
	hCoV-19/Mexico/YUC_LANGEBIO_IMSS_4790/2021	EPI_ISL_8911017	OQ087480	2021-12-20	Yucatan	GRA	BA.1.1
	hCoV-19/Mexico/YUC-INMEGEN-45-115/2021	EPI_ISL_8186875		2021-12-20	Yucatan	GRA	BA.1.1
	hCoV-19/Mexico/YUC-INMEGEN-45-123/2021	EPI_ISL_8186883		2021-12-20	Yucatan	GRA	BA.1.15
	hCoV-19/Mexico/YUC-INMEGEN-45-131/2021	EPI_ISL_8186891		2021-12-20	Yucatan	GRA	BA.1.15
	hCoV-19/Mexico/YUC-INMEGEN-45-139/2021	EPI_ISL_8186899		2021-12-20	Yucatan	GRA	BA.1.1
	hCoV-19/Mexico/YUC-INMEGEN-45-147/2021	EPI_ISL_8186907		2021-12-20	Yucatan	GRA	BA.1.1
	hCoV-19/Mexico/YUC-LBM-12200322/2021	EPI_ISL_8557924		2021-12-20	Yucatan	GRA	BA.1.15
	hCoV-19/Mexico/BCN_InDRE_FB582_E02313214914_S10445/2021	EPI_ISL_9092975		2021-12-21	Baja_California	GRA	BA.1.1
	hCoV-19/Mexico/BCS_IBT_IMSS_5179/2021	EPI_ISL_8825699	OQ087332	2021-12-21	Baja_California_Sur	GRA	BA.1
	hCoV-19/Mexico/BCS_IBT_IMSS_5180/2021	EPI_ISL_8825700	OQ087317	2021-12-21	Baja_California_Sur	GRA	BA.1
	hCoV-19/Mexico/GRO-INMEGEN-45-117/2021	EPI_ISL_8186877		2021-12-21	Guerrero	GRA	BA.1.1
	hCoV-19/Mexico/HID_InDRE_FB53989_E13813187519_S9892/2021	EPI_ISL_8747540		2021-12-21	Hidalgo	GRA	BA.1
	hCoV-19/Mexico/JAL_InDRE_FB54353_E14313249298_S9982/2021	EPI_ISL_8747512		2021-12-21	Jalisco	GRA	BA.1.1
	hCoV-19/Mexico/Mexico_City-INER-IBT-1423/2021	EPI_ISL_8515102	OQ087279	2021-12-21	Mexico_City	GRA	BA.1
	hCoV-19/Mexico/Mexico_City_IBT_IMSS_5156/2021	EPI_ISL_8825676	OQ087323	2021-12-21	Mexico_City	GRA	BA.1.15
	hCoV-19/Mexico/Mexico_City_IBT_IMSS_5159/2021	EPI_ISL_8825679	OQ087272	2021-12-21	Mexico_City	GRA	BA.1
	hCoV-19/Mexico/Mexico_City_IBT_IMSS_5166/2021	EPI_ISL_8825686	OQ088065	2021-12-21	Mexico_City	GRA	BA.1.15
	hCoV-19/Mexico/Mexico_City_IBT_IMSS_5167/2021	EPI_ISL_8825687	OQ087321	2021-12-21	Mexico_City	GRA	BA.1
	hCoV-19/Mexico/Mexico_City_IBT_IMSS_5170/2021	EPI_ISL_8825690	OQ087327	2021-12-21	Mexico_City	GRA	BA.1.15
	hCoV-19/Mexico/Mexico_City_IBT_IMSS_5193/2021	EPI_ISL_8825713	OQ087308	2021-12-21	Mexico_City	GRA	BA.1
	hCoV-19/Mexico/Mexico_City_IBT_IMSS_5197/2021	EPI_ISL_8825717	OQ087153	2021-12-21	Mexico_City	GRA	BA.1.1.16
	hCoV-19/Mexico/Mexico_City_IBT_IMSS_5276/2021	EPI_ISL_8825797	OQ087362	2021-12-21	Mexico_City	GRA	BA.1
	hCoV-19/Mexico/Mexico_City_IBT_IMSS_5278/2021	EPI_ISL_8825799	OQ087363	2021-12-21	Mexico_City	GRA	BA.1
	hCoV-19/Mexico/Mexico_City_IBT_IMSS_225278-NC/2021	EPI_ISL_8825800	OQ087340	2021-12-21	Mexico_City	GRA	BA.1.15
	hCoV-19/Mexico/Mexico_City-INMEGEN-45-8/2021	EPI_ISL_8186768		2021-12-21	Mexico_City	GRA	BA.1.1
	hCoV-19/Mexico/Mexico_City-INMEGEN-45-40/2021	EPI_ISL_8186800		2021-12-21	Mexico_City	GRA	BA.1.15
	hCoV-19/Mexico/Mexico_City-INMEGEN-45-57/2021	EPI_ISL_8186817		2021-12-21	Mexico_City	GRA	BA.1.15
	hCoV-19/Mexico/Mexico_City-INMEGEN-45-73/2021	EPI_ISL_8186833		2021-12-21	Mexico_City	GRA	BA.1
	hCoV-19/Mexico/Mexico_City-INMEGEN-45-81/2021	EPI_ISL_8186841		2021-12-21	Mexico_City	GRA	BA.1.1
	hCoV-19/Mexico/Mexico_City-INMEGEN-45-144/2021	EPI_ISL_8186904		2021-12-21	Mexico_City	GRA	BA.1.1
	hCoV-19/Mexico/Mexico_City-INMEGEN-45-160/2021	EPI_ISL_8186920		2021-12-21	Mexico_City	GRA	BA.1.1
	hCoV-19/Mexico/Mexico_City-INMEGEN-45-176/2021	EPI_ISL_8186936		2021-12-21	Mexico_City	GRA	BA.1.15
	hCoV-19/Mexico/Mexico_City-INMEGEN-45-336/2021	EPI_ISL_8187089		2021-12-21	Mexico_City	GRA	BA.1.1
	hCoV-19/Mexico/Mexico_City-INMEGEN-45-337/2021	EPI_ISL_8187090		2021-12-21	Mexico_City	GRA	BA.1
	hCoV-19/Mexico/Mexico_City-INMEGEN-46-22/2021	EPI_ISL_8318934		2021-12-21	Mexico_City	GRA	BA.1.17
	hCoV-19/Mexico/Mexico_City_InDRE_FB54090_E09813228146_S10142/2021	EPI_ISL_8747523		2021-12-21	Mexico_City	GRA	BA.1.1
	hCoV-19/Mexico/Mexico_City_InDRE_FB54226_E_S9895/2021	EPI_ISL_8747541		2021-12-21	Mexico_City	GRA	BA.1
	hCoV-19/Mexico/Mexico_City_InDRE_FB54230_E_S9899/2021	EPI_ISL_8747542		2021-12-21	Mexico_City	GRA	BA.1
	hCoV-19/Mexico/Mexico_City_InDRE_FB54231_E_S9900/2021	EPI_ISL_8747543		2021-12-21	Mexico_City	GRA	BA.1
	hCoV-19/Mexico/Mexico_City_InDRE_FB54091_E09813228254_S10143/2021	EPI_ISL_8747613		2021-12-21	Mexico_City	GRA	BA.1.1
	hCoV-19/Mexico/Mexico_City_InDRE_FB54088_E09813227699_S10141/2021	EPI_ISL_8747641		2021-12-21	Mexico_City	GRA	BA.1.1
	hCoV-19/Mexico/Mexico_City_InDRE_FB54224_E_S9893/2021	EPI_ISL_8747649		2021-12-21	Mexico_City	GRA	BA.1
	hCoV-19/Mexico/Mexico_City_InDRE_FB54225_E_S9894/2021	EPI_ISL_8747650		2021-12-21	Mexico_City	GRA	BA.1
	hCoV-19/Mexico/Mexico_City_InDRE_FB54227_E_S9896/2021	EPI_ISL_8747651		2021-12-21	Mexico_City	GRA	BA.1
	hCoV-19/Mexico/Mexico_City_InDRE_FB54228_E_S9897/2021	EPI_ISL_8747652		2021-12-21	Mexico_City	GRA	BA.1
	hCoV-19/Mexico/Mexico_City_InDRE_FB54229_E_S9898/2021	EPI_ISL_8747653		2021-12-21	Mexico_City	GRA	BA.1
	hCoV-19/Mexico/Mexico_City_InDRE_FB54232_E_S9901/2021	EPI_ISL_8747654		2021-12-21	Mexico_City	GRA	BA.1
	hCoV-19/Mexico/Mexico_City_InDRE_FB54233_E_S9902/2021	EPI_ISL_8747655		2021-12-21	Mexico_City	GRA	BA.1
	hCoV-19/Mexico/Mexico_City_InDRE_FB461_E09313223337_S10377/2021	EPI_ISL_9092907		2021-12-21	Mexico_City	GRA	BA.1.1
	hCoV-19/Mexico/NL-SEARCH-120627/2021	EPI_ISL_12604676		2021-12-21	Nuevo_Leon	GRA	BA.1.1
	hCoV-19/Mexico/NL-SEARCH-120628/2021	EPI_ISL_12604677		2021-12-21	Nuevo_Leon	GRA	BA.1.1
	hCoV-19/Mexico/OAX-INMEGEN-45-180/2021	EPI_ISL_8186940		2021-12-21	Oaxaca	GRA	BA.1.1
	hCoV-19/Mexico/PUE-VE21-87386-LABOPAT/2021	EPI_ISL_8184727		2021-12-21	Puebla	GRA	BA.1.15
	hCoV-19/Mexico/PUE-VZ21-87470-LABOPAT/2021	EPI_ISL_8184728		2021-12-21	Puebla	GRA	BA.1.1
	hCoV-19/Mexico/ROO_LANGEBIO_IMSS_4807/2021	EPI_ISL_8911065	OQ088049	2021-12-21	Quintana_Roo	GRA	BA.1.15
	hCoV-19/Mexico/ROO-INMEGEN-45-101/2021	EPI_ISL_8186861		2021-12-21	Quintana_Roo	GRA	BA.1.1
	hCoV-19/Mexico/ROO-INMEGEN-45-108/2021	EPI_ISL_8186868		2021-12-21	Quintana_Roo	GRA	BA.1.1
	hCoV-19/Mexico/ROO-INMEGEN-45-116/2021	EPI_ISL_8186876		2021-12-21	Quintana_Roo	GRA	BA.1.15
	hCoV-19/Mexico/ROO-INMEGEN-45-124/2021	EPI_ISL_8186884		2021-12-21	Quintana_Roo	GRA	BA.1
	hCoV-19/Mexico/ROO-INMEGEN-45-187/2021	EPI_ISL_8186947		2021-12-21	Quintana_Roo	GRA	BA.1.1
	hCoV-19/Mexico/ROO_InDRE_FB54439_E23313215361_S10210/2021	EPI_ISL_8747568		2021-12-21	Quintana_Roo	GRA	BA.1.15
	hCoV-19/Mexico/SLP_InDRE_FB54489_E_S10336/2021	EPI_ISL_9093134		2021-12-21	San_Luis_Potosi	GRA	BA.1.1
	hCoV-19/Mexico/SIN_CIAD-MZT_ID4482/2021	EPI_ISL_8558927	OQ087296	2021-12-21	Sinaloa	GRA	BA.1.1
	hCoV-19/Mexico/SON_IBT_IMSS_5332/2021	EPI_ISL_8825855	OQ087439	2021-12-21	Sonora	GRA	BA.1.1
	hCoV-19/Mexico/MEX_IBT_IMSS_5169/2021	EPI_ISL_8825689	OQ088070	2021-12-21	State_of_Mexico	GRA	BA.1.1
	hCoV-19/Mexico/MEX_IBT_IMSS_5177/2021	EPI_ISL_8825697	OQ087331	2021-12-21	State_of_Mexico	GRA	BA.1.1
	hCoV-19/Mexico/MEX-INMEGEN-45-1/2021	EPI_ISL_8186761		2021-12-21	State_of_Mexico	GRA	BA.1.1
	hCoV-19/Mexico/MEX-INMEGEN-45-2/2021	EPI_ISL_8186762		2021-12-21	State_of_Mexico	GRA	BA.1
	hCoV-19/Mexico/MEX-INMEGEN-45-17/2021	EPI_ISL_8186777		2021-12-21	State_of_Mexico	GRA	BA.1
	hCoV-19/Mexico/MEX-INMEGEN-45-26/2021	EPI_ISL_8186786		2021-12-21	State_of_Mexico	GRA	BA.1.1
	hCoV-19/Mexico/MEX-INMEGEN-45-136/2021	EPI_ISL_8186896		2021-12-21	State_of_Mexico	GRA	BA.1.15
	hCoV-19/Mexico/MEX-INMEGEN-45-152/2021	EPI_ISL_8186912		2021-12-21	State_of_Mexico	GRA	BA.1.1
	hCoV-19/Mexico/MEX-INMEGEN-45-175/2021	EPI_ISL_8186935		2021-12-21	State_of_Mexico	GRA	BA.1.18
	hCoV-19/Mexico/MEX_InDRE_FB54530_E15713212275_S10595/2021	EPI_ISL_9093125		2021-12-21	State_of_Mexico	GRA	BA.1.17
	hCoV-19/Mexico/TAB-INMEGEN-45-132/2021	EPI_ISL_8186892		2021-12-21	Tabasco	GRA	BA.1.1
	hCoV-19/Mexico/TAB-INMEGEN-45-140/2021	EPI_ISL_8186900		2021-12-21	Tabasco	GRA	BA.1.15
	hCoV-19/Mexico/TAB-INMEGEN-45-148/2021	EPI_ISL_8186908		2021-12-21	Tabasco	GRA	BA.1.15
	hCoV-19/Mexico/TAB-INMEGEN-45-156/2021	EPI_ISL_8186916		2021-12-21	Tabasco	GRA	BA.1.1.10
	hCoV-19/Mexico/TAB-INMEGEN-45-164/2021	EPI_ISL_8186924		2021-12-21	Tabasco	GRA	BA.1.1
	hCoV-19/Mexico/TAB_InDRE_FB54295_E27313200652_S9935/2021	EPI_ISL_8747575		2021-12-21	Tabasco	GRA	BA.1.1
	hCoV-19/Mexico/TAB_InDRE_FB54297_E27313206732_S9937/2021	EPI_ISL_8747576		2021-12-21	Tabasco	GRA	BA.1
	hCoV-19/Mexico/TAB_InDRE_FB54298_E27313206742_S9938/2021	EPI_ISL_8747577		2021-12-21	Tabasco	GRA	BA.1.1
	hCoV-19/Mexico/TAB_InDRE_FB54294_E27713201850_S9934/2021	EPI_ISL_8747668		2021-12-21	Tabasco	GRA	BA.1
	hCoV-19/Mexico/TAB_InDRE_FB54296_E27313200721_S9936/2021	EPI_ISL_8747669		2021-12-21	Tabasco	GRA	BA.1.1
	hCoV-19/Mexico/TAM_LANGEBIO_IMSS_4557/2021	EPI_ISL_8910935	OQ087465	2021-12-21	Tamaulipas	GRA	BA.1.15
	hCoV-19/Mexico/TAM_LANGEBIO_IMSS_4566/2021	EPI_ISL_8910955	OQ087225	2021-12-21	Tamaulipas	GRA	BA.1.15
	hCoV-19/Mexico/TAM-INMEGEN-45-109/2021	EPI_ISL_8186869		2021-12-21	Tamaulipas	GRA	BA.1.1
	hCoV-19/Mexico/TAM-INMEGEN-45-188/2021	EPI_ISL_8186948		2021-12-21	Tamaulipas	GRA	BA.1.1
	hCoV-19/Mexico/TAM_InDRE_FB54346_E28313269235_S9976/2021	EPI_ISL_8747595		2021-12-21	Tamaulipas	GRA	BA.1.1
	hCoV-19/Mexico/TAM_InDRE_FB54347_E28313269530_S9977/2021	EPI_ISL_8747615		2021-12-21	Tamaulipas	GRA	BA.1.1
	hCoV-19/Mexico/TAM_InDRE_FB54348_E28313269401_S9978/2021	EPI_ISL_8747645		2021-12-21	Tamaulipas	GRA	BA.1.15
	hCoV-19/Mexico/VER_InDRE_FB317_E30313225224_S10318/2021	EPI_ISL_9092849		2021-12-21	Veracruz	GRA	BA.1.1
	hCoV-19/Mexico/YUC_LANGEBIO_IMSS_4797/2021	EPI_ISL_8910929	OQ087244	2021-12-21	Yucatan	GRA	BA.1
	hCoV-19/Mexico/YUC_LANGEBIO_IMSS_4799/2021	EPI_ISL_8910930	OQ087468	2021-12-21	Yucatan	GRA	BA.1.1
	hCoV-19/Mexico/YUC_LANGEBIO_IMSS_4794/2021	EPI_ISL_8910960	OQ087477	2021-12-21	Yucatan	GRA	BA.1.1
	hCoV-19/Mexico/YUC_LANGEBIO_IMSS_4796/2021	EPI_ISL_8910962	OQ087235	2021-12-21	Yucatan	GRA	BA.1
	hCoV-19/Mexico/YUC_LANGEBIO_IMSS_4800/2021	EPI_ISL_8911020	OQ087481	2021-12-21	Yucatan	GRA	BA.1.1
	hCoV-19/Mexico/YUC-INMEGEN-45-125/2021	EPI_ISL_8186885		2021-12-21	Yucatan	GRA	BA.1.15
	hCoV-19/Mexico/YUC-INMEGEN-45-133/2021	EPI_ISL_8186893		2021-12-21	Yucatan	GRA	BA.1.15
	hCoV-19/Mexico/YUC-INMEGEN-45-141/2021	EPI_ISL_8186901		2021-12-21	Yucatan	GRA	BA.1.1
	hCoV-19/Mexico/YUC-INMEGEN-45-149/2021	EPI_ISL_8186909		2021-12-21	Yucatan	GRA	BA.1.15
	hCoV-19/Mexico/YUC-INMEGEN-45-157/2021	EPI_ISL_8186917		2021-12-21	Yucatan	GRA	BA.1.1
	hCoV-19/Mexico/YUC-LBM-12210313/2021	EPI_ISL_8557886		2021-12-21	Yucatan	GRA	BA.1
	hCoV-19/Mexico/BCN_InDRE_FB584_E02913233404_S10446/2021	EPI_ISL_9092976		2021-12-22	Baja_California	GRA	BA.1.15
	hCoV-19/Mexico/BCS_IBT_IMSS_5274/2021	EPI_ISL_8825795	OQ087360	2021-12-22	Baja_California_Sur	GRA	BA.1.1
	hCoV-19/Mexico/CHP-INMEGEN-47-237/2021	EPI_ISL_8436199		2021-12-22	Chiapas	GRA	BA.1.15
	hCoV-19/Mexico/CH-SEARCH-120629/2021	EPI_ISL_12604678		2021-12-22	Coahuila	GRA	BA.1.17
	hCoV-19/Mexico/CH-SEARCH-120630/2021	EPI_ISL_12604679		2021-12-22	Coahuila	GRA	BA.1.17.2
	hCoV-19/Mexico/COA_InDRE_FB54288_E05813223362_S10179/2021	EPI_ISL_8747539		2021-12-22	Coahuila	GRA	BA.1
	hCoV-19/Mexico/COA_InDRE_FB54286_E05813222795_S9931/2021	EPI_ISL_8747648		2021-12-22	Coahuila	GRA	BA.1
	hCoV-19/Mexico/COL_InDRE_FB54368_E06313222800_S9991/2021	EPI_ISL_8747619		2021-12-22	Colima	GRA	BA.1.15
	hCoV-19/Mexico/GRO-INMEGEN-47-190/2021	EPI_ISL_8436152		2021-12-22	Guerrero	GRA	BA.1.1
	hCoV-19/Mexico/JAL_InDRE_FB54373_E14313218398_S9995/2021	EPI_ISL_8747604		2021-12-22	Jalisco	GRA	BA.1.15
	hCoV-19/Mexico/JAL_InDRE_FB54374_E14313218567_S9996/2021	EPI_ISL_8747605		2021-12-22	Jalisco	GRA	BA.1
	hCoV-19/Mexico/JAL_InDRE_FB54377_E14113226343_S9999/2021	EPI_ISL_8747606		2021-12-22	Jalisco	GRA	BA.1.15
	hCoV-19/Mexico/JAL_InDRE_FB54375_E14313218987_S9997/2021	EPI_ISL_8747621		2021-12-22	Jalisco	GRA	BA.1.15
	hCoV-19/Mexico/JAL_InDRE_FB54376_E14313222225_S9998/2021	EPI_ISL_8747622		2021-12-22	Jalisco	GRA	BA.1.1
	hCoV-19/Mexico/Mexico_City-INER-IBT-1427/2021	EPI_ISL_8515106	OQ087277	2021-12-22	Mexico_City	GRA	BA.1.15
	hCoV-19/Mexico/Mexico_City_IBT_IMSS_5171/2021	EPI_ISL_8825691	OQ087328	2021-12-22	Mexico_City	GRA	BA.1
	hCoV-19/Mexico/Mexico_City_IBT_IMSS_5172/2021	EPI_ISL_8825692	OQ087329	2021-12-22	Mexico_City	GRA	BA.1
	hCoV-19/Mexico/Mexico_City_IBT_IMSS_5173/2021	EPI_ISL_8825693	OQ088136	2021-12-22	Mexico_City	GRA	BA.1.1
	hCoV-19/Mexico/Mexico_City_IBT_IMSS_5191/2021	EPI_ISL_8825711	OQ087167	2021-12-22	Mexico_City	GRA	BA.1.21
	hCoV-19/Mexico/Mexico_City_IBT_IMSS_5194/2021	EPI_ISL_8825714	OQ087309	2021-12-22	Mexico_City	GRA	BA.1.15
	hCoV-19/Mexico/Mexico_City_IBT_IMSS_5195/2021	EPI_ISL_8825715	OQ087310	2021-12-22	Mexico_City	GRA	BA.1.15
	hCoV-19/Mexico/Mexico_City_IBT_IMSS_5222/2021	EPI_ISL_8825743	OQ087208	2021-12-22	Mexico_City	GRA	BA.1.15
	hCoV-19/Mexico/Mexico_City_IBT_IMSS_5229/2021	EPI_ISL_8825750	OQ087353	2021-12-22	Mexico_City	GRA	BA.1.1
	hCoV-19/Mexico/Mexico_City_IBT_IMSS_5234/2021	EPI_ISL_8825755	OQ087357	2021-12-22	Mexico_City	GRA	BA.1
	hCoV-19/Mexico/Mexico_City_IBT_IMSS_5235/2021	EPI_ISL_8825756	OQ087358	2021-12-22	Mexico_City	GRA	BA.1.1
	hCoV-19/Mexico/Mexico_City_IBT_IMSS_5275/2021	EPI_ISL_8825796	OQ087361	2021-12-22	Mexico_City	GRA	BA.1
	hCoV-19/Mexico/Mexico_City_IBT_IMSS_5277/2021	EPI_ISL_8825798	OQ088099	2021-12-22	Mexico_City	GRA	BA.1.15
	hCoV-19/Mexico/Mexico_City_IBT_IMSS_5287/2021	EPI_ISL_8825809	OQ087161	2021-12-22	Mexico_City	GRA	BA.1.1
	hCoV-19/Mexico/Mexico_City_IBT_IMSS_5288/2021	EPI_ISL_8825810	OQ087350	2021-12-22	Mexico_City	GRA	BA.1
	hCoV-19/Mexico/Mexico_City_IBT_IMSS_5289/2021	EPI_ISL_8825811	OQ087351	2021-12-22	Mexico_City	GRA	BA.1.15
	hCoV-19/Mexico/Mexico_City_IBT_IMSS_5290/2021	EPI_ISL_8825812	OQ087347	2021-12-22	Mexico_City	GRA	BA.1.17.2
	hCoV-19/Mexico/Mexico_City-INMEGEN-45-18/2021	EPI_ISL_8186778		2021-12-22	Mexico_City	GRA	BA.1.1
	hCoV-19/Mexico/Mexico_City-INMEGEN-45-24/2021	EPI_ISL_8186784		2021-12-22	Mexico_City	GRA	BA.1.15
	hCoV-19/Mexico/Mexico_City-INMEGEN-45-32/2021	EPI_ISL_8186792		2021-12-22	Mexico_City	GRA	BA.1.1
	hCoV-19/Mexico/Mexico_City-INMEGEN-45-33/2021	EPI_ISL_8186793		2021-12-22	Mexico_City	GRA	BA.1
	hCoV-19/Mexico/Mexico_City-INMEGEN-45-34/2021	EPI_ISL_8186794		2021-12-22	Mexico_City	GRA	BA.1.1
	hCoV-19/Mexico/Mexico_City-INMEGEN-45-49/2021	EPI_ISL_8186809		2021-12-22	Mexico_City	GRA	BA.1
	hCoV-19/Mexico/Mexico_City-INMEGEN-45-65/2021	EPI_ISL_8186825		2021-12-22	Mexico_City	GRA	BA.1.15
	hCoV-19/Mexico/Mexico_City-INMEGEN-45-72/2021	EPI_ISL_8186832		2021-12-22	Mexico_City	GRA	BA.1.1
	hCoV-19/Mexico/Mexico_City-INMEGEN-45-80/2021	EPI_ISL_8186840		2021-12-22	Mexico_City	GRA	BA.1
	hCoV-19/Mexico/Mexico_City-INMEGEN-45-89/2021	EPI_ISL_8186849		2021-12-22	Mexico_City	GRA	BA.1.1
	hCoV-19/Mexico/Mexico_City-INMEGEN-45-338/2021	EPI_ISL_8187091		2021-12-22	Mexico_City	GRA	BA.1.21
	hCoV-19/Mexico/Mexico_City-INMEGEN-45-339/2021	EPI_ISL_8187092		2021-12-22	Mexico_City	GRA	BA.1.17
	hCoV-19/Mexico/Mexico_City-INMEGEN-45-340/2021	EPI_ISL_8187093		2021-12-22	Mexico_City	GRA	BA.1
	hCoV-19/Mexico/Mexico_City-INMEGEN-45-341/2021	EPI_ISL_8187094		2021-12-22	Mexico_City	GRA	BA.1.15
	hCoV-19/Mexico/Mexico_City-INMEGEN-45-342/2021	EPI_ISL_8187095		2021-12-22	Mexico_City	GRA	BA.1
	hCoV-19/Mexico/Mexico_City-INMEGEN-45-343/2021	EPI_ISL_8187096		2021-12-22	Mexico_City	GRA	BA.1.1
	hCoV-19/Mexico/Mexico_City-INMEGEN-45-344/2021	EPI_ISL_8187097		2021-12-22	Mexico_City	GRA	BA.1.1
	hCoV-19/Mexico/Mexico_City-INMEGEN-45-345/2021	EPI_ISL_8187098		2021-12-22	Mexico_City	GRA	BA.1
	hCoV-19/Mexico/Mexico_City-INMEGEN-45-346/2021	EPI_ISL_8187099		2021-12-22	Mexico_City	GRA	BA.1.1
	hCoV-19/Mexico/Mexico_City-INMEGEN-45-347/2021	EPI_ISL_8187100		2021-12-22	Mexico_City	GRA	BA.1
	hCoV-19/Mexico/Mexico_City-INMEGEN-45-349/2021	EPI_ISL_8187102		2021-12-22	Mexico_City	GRA	BA.1.15
	hCoV-19/Mexico/Mexico_City-INMEGEN-45-350/2021	EPI_ISL_8187103		2021-12-22	Mexico_City	GRA	BA.1.15
	hCoV-19/Mexico/Mexico_City-INMEGEN-45-351/2021	EPI_ISL_8187104		2021-12-22	Mexico_City	GRA	BA.1.1
	hCoV-19/Mexico/Mexico_City-INMEGEN-45-352/2021	EPI_ISL_8187105		2021-12-22	Mexico_City	GRA	BA.1
	hCoV-19/Mexico/Mexico_City-INMEGEN-45-354/2021	EPI_ISL_8187107		2021-12-22	Mexico_City	GRA	BA.1.1
	hCoV-19/Mexico/Mexico_City-INMEGEN-47-73/2021	EPI_ISL_8436037		2021-12-22	Mexico_City	GRA	BA.1
	hCoV-19/Mexico/Mexico_City-INMEGEN-47-81/2021	EPI_ISL_8436045		2021-12-22	Mexico_City	GRA	BA.1.1
	hCoV-19/Mexico/Mexico_City-INMEGEN-47-89/2021	EPI_ISL_8436053		2021-12-22	Mexico_City	GRA	BA.1.1
	hCoV-19/Mexico/Mexico_City_InDRE_FB54234_E_S9903/2021	EPI_ISL_8747544		2021-12-22	Mexico_City	GRA	BA.1
	hCoV-19/Mexico/Mexico_City_InDRE_FB54235_E_S9904/2021	EPI_ISL_8747545		2021-12-22	Mexico_City	GRA	BA.1.1
	hCoV-19/Mexico/Mexico_City_InDRE_FB54237_E_S9906/2021	EPI_ISL_8747546		2021-12-22	Mexico_City	GRA	BA.1
	hCoV-19/Mexico/Mexico_City_InDRE_FB54238_E_S9907/2021	EPI_ISL_8747547		2021-12-22	Mexico_City	GRA	BA.1
	hCoV-19/Mexico/Mexico_City_InDRE_FB54239_E_S9908/2021	EPI_ISL_8747548		2021-12-22	Mexico_City	GRA	BA.1
	hCoV-19/Mexico/Mexico_City_InDRE_FB54236_E_S9905/2021	EPI_ISL_8747656		2021-12-22	Mexico_City	GRA	BA.1
	hCoV-19/Mexico/Mexico_City_InDRE_FB54240_E_S9909/2021	EPI_ISL_8747657		2021-12-22	Mexico_City	GRA	BA.1
	hCoV-19/Mexico/Mexico_City-INMEGEN-49-30/2021	EPI_ISL_8753412		2021-12-22	Mexico_City	GRA	BA.1.1
	hCoV-19/Mexico/Mexico_City-INMEGEN-49-34/2021	EPI_ISL_8753415		2021-12-22	Mexico_City	GRA	BA.1
	hCoV-19/Mexico/Mexico_City-INMEGEN-49-35/2021	EPI_ISL_8753416		2021-12-22	Mexico_City	GRA	BA.1.1.10
	hCoV-19/Mexico/Mexico_City-INMEGEN-49-36/2021	EPI_ISL_8753417		2021-12-22	Mexico_City	GRA	BA.1
	hCoV-19/Mexico/Mexico_City-INMEGEN-49-68/2021	EPI_ISL_8753445		2021-12-22	Mexico_City	GRA	BA.1
	hCoV-19/Mexico/Mexico_City-INMEGEN-49-69/2021	EPI_ISL_8753446		2021-12-22	Mexico_City	GRA	BA.1.15
	hCoV-19/Mexico/Mexico_City-INMEGEN-49-74/2021	EPI_ISL_8753449		2021-12-22	Mexico_City	GRA	BA.1.1.1
	hCoV-19/Mexico/Mexico_City-INMEGEN-49-76/2021	EPI_ISL_8753451		2021-12-22	Mexico_City	GRA	BA.1.1
	hCoV-19/Mexico/Mexico_City_InDRE_FB54532_E09713232179_S10596/2021	EPI_ISL_9093126		2021-12-22	Mexico_City	GRA	BA.1
	hCoV-19/Mexico/NLE_LANGEBIO_IMSS_4568/2021	EPI_ISL_8911050	OQ087220	2021-12-22	Nuevo_Leon	GRA	BA.1.1
	hCoV-19/Mexico/OAX-INMEGEN-47-268/2021	EPI_ISL_8436230		2021-12-22	Oaxaca	GRA	BA.1.1
	hCoV-19/Mexico/OAX-INMEGEN-47-276/2021	EPI_ISL_8436237		2021-12-22	Oaxaca	GRA	BA.1.1
	hCoV-19/Mexico/PUE-VZ21-87471-LABOPAT/2021	EPI_ISL_8183503		2021-12-22	Puebla	GRA	BA.1.15
	hCoV-19/Mexico/PUE-VZ21-87392-LABOPAT/2021	EPI_ISL_8184726		2021-12-22	Puebla	GRA	BA.1.1
	hCoV-19/Mexico/ROO_IBT_IMSS_4978/2021	EPI_ISL_8826008	OQ087406	2021-12-22	Quintana_Roo	GRA	BA.1.15
	hCoV-19/Mexico/ROO_IBT_IMSS_4979/2021	EPI_ISL_8826009	OQ087160	2021-12-22	Quintana_Roo	GRA	BA.1
	hCoV-19/Mexico/ROO_LANGEBIO_IMSS_4808/2021	EPI_ISL_8910934	OQ087192	2021-12-22	Quintana_Roo	GRA	BA.1.1
	hCoV-19/Mexico/ROO-INMEGEN-47-189/2021	EPI_ISL_8436151		2021-12-22	Quintana_Roo	GRA	BA.1.1
	hCoV-19/Mexico/ROO-INMEGEN-47-196/2021	EPI_ISL_8436158		2021-12-22	Quintana_Roo	GRA	BA.1.1.2
	hCoV-19/Mexico/ROO-INMEGEN-47-212/2021	EPI_ISL_8436174		2021-12-22	Quintana_Roo	GRA	BA.1.1
	hCoV-19/Mexico/ROO-INMEGEN-47-220/2021	EPI_ISL_8436182		2021-12-22	Quintana_Roo	GRA	BA.1.1
	hCoV-19/Mexico/ROO_InDRE_FB54436_E23113217889_S10208/2021	EPI_ISL_8747566		2021-12-22	Quintana_Roo	GRA	BA.1.15
	hCoV-19/Mexico/SIN_CIAD-MZT_ID4484/2021	EPI_ISL_8558928	OQ087297	2021-12-22	Sinaloa	GRA	BA.1
	hCoV-19/Mexico/SIN_CIAD-MZT_ID4485/2021	EPI_ISL_8558929	OQ087295	2021-12-22	Sinaloa	GRA	BA.1
	hCoV-19/Mexico/SIN_CIAD-MZT_ID4486/2021	EPI_ISL_8558930	OQ087293	2021-12-22	Sinaloa	GRA	BA.1.1
	hCoV-19/Mexico/MEX_IBT_IMSS_5175/2021	EPI_ISL_8825695	OQ087330	2021-12-22	State_of_Mexico	GRA	BA.1.17
	hCoV-19/Mexico/MEX_IBT_IMSS_5192/2021	EPI_ISL_8825712	OQ087175	2021-12-22	State_of_Mexico	GRA	BA.1
	hCoV-19/Mexico/MEX_IBT_IMSS_5267/2021	EPI_ISL_8825788	OQ087365	2021-12-22	State_of_Mexico	GRA	BA.1.15
	hCoV-19/Mexico/MEX_IBT_IMSS_225623-NC/2021	EPI_ISL_8825813	OQ087348	2021-12-22	State_of_Mexico	GRA	BA.1.15
	hCoV-19/Mexico/MEX-INMEGEN-45-41/2021	EPI_ISL_8186801		2021-12-22	State_of_Mexico	GRA	BA.1.1
	hCoV-19/Mexico/MEX-INMEGEN-45-56/2021	EPI_ISL_8186816		2021-12-22	State_of_Mexico	GRA	BA.1.15
	hCoV-19/Mexico/MEX-INMEGEN-47-1/2021	EPI_ISL_8435965		2021-12-22	State_of_Mexico	GRA	BA.1.1
	hCoV-19/Mexico/MEX-INMEGEN-47-8/2021	EPI_ISL_8435972		2021-12-22	State_of_Mexico	GRA	BA.1.17
	hCoV-19/Mexico/MEX-INMEGEN-47-16/2021	EPI_ISL_8435980		2021-12-22	State_of_Mexico	GRA	BA.1.1
	hCoV-19/Mexico/MEX-INMEGEN-47-24/2021	EPI_ISL_8435988		2021-12-22	State_of_Mexico	GRA	BA.1.1
	hCoV-19/Mexico/MEX-INMEGEN-47-32/2021	EPI_ISL_8435996		2021-12-22	State_of_Mexico	GRA	BA.1.15
	hCoV-19/Mexico/MEX_InDRE_FB54534_E15713233740_S10597/2021	EPI_ISL_9093127		2021-12-22	State_of_Mexico	GRA	BA.1.15
	hCoV-19/Mexico/TAB-INMEGEN-47-197/2021	EPI_ISL_8436159		2021-12-22	Tabasco	GRA	BA.1.15
	hCoV-19/Mexico/TAB-INMEGEN-47-205/2021	EPI_ISL_8436167		2021-12-22	Tabasco	GRA	BA.1.15
	hCoV-19/Mexico/TAB-INMEGEN-47-213/2021	EPI_ISL_8436175		2021-12-22	Tabasco	GRA	BA.1.15
	hCoV-19/Mexico/TAB-INMEGEN-47-221/2021	EPI_ISL_8436183		2021-12-22	Tabasco	GRA	BA.1.1
	hCoV-19/Mexico/TAB-INMEGEN-47-229/2021	EPI_ISL_8436191		2021-12-22	Tabasco	GRA	BA.1.15
	hCoV-19/Mexico/TAB_InDRE_FB54301_E27313217960_S9940/2021	EPI_ISL_8747578		2021-12-22	Tabasco	GRA	BA.1.1
	hCoV-19/Mexico/TAB_InDRE_FB54302_E27313217972_S9941/2021	EPI_ISL_8747579		2021-12-22	Tabasco	GRA	BA.1.1
	hCoV-19/Mexico/TAB_InDRE_FB54303_E27313218242_S9942/2021	EPI_ISL_8747580		2021-12-22	Tabasco	GRA	BA.1.1
	hCoV-19/Mexico/TAB_InDRE_FB54304_E27313220090_S9943/2021	EPI_ISL_8747581		2021-12-22	Tabasco	GRA	BA.1.1
	hCoV-19/Mexico/TAB_InDRE_FB54305_E27313221647_S9944/2021	EPI_ISL_8747582		2021-12-22	Tabasco	GRA	BA.1.1
	hCoV-19/Mexico/TAB_InDRE_FB54306_E27313222441_S9945/2021	EPI_ISL_8747583		2021-12-22	Tabasco	GRA	BA.1.1
	hCoV-19/Mexico/TAB_InDRE_FB54307_E27313222419_S9946/2021	EPI_ISL_8747584		2021-12-22	Tabasco	GRA	BA.1.15
	hCoV-19/Mexico/TAB_InDRE_FB54309_E27313222682_S9948/2021	EPI_ISL_8747585		2021-12-22	Tabasco	GRA	BA.1.1
	hCoV-19/Mexico/TAB_InDRE_FB54310_E27313224312_S9949/2021	EPI_ISL_8747586		2021-12-22	Tabasco	GRA	BA.1.1
	hCoV-19/Mexico/TAB_InDRE_FB54300_E27113219935_S9939/2021	EPI_ISL_8747670		2021-12-22	Tabasco	GRA	BA.1.15
	hCoV-19/Mexico/TAB_InDRE_FB54308_E27313222633_S9947/2021	EPI_ISL_8747671		2021-12-22	Tabasco	GRA	BA.1.1
	hCoV-19/Mexico/TAB_InDRE_FB54311_E27913227609_S9950/2021	EPI_ISL_8747672		2021-12-22	Tabasco	GRA	BA.1.1
	hCoV-19/Mexico/TAM_LANGEBIO_IMSS_4564/2021	EPI_ISL_8910954	OQ088091	2021-12-22	Tamaulipas	GRA	BA.1.1
	hCoV-19/Mexico/TAM_LANGEBIO_IMSS_4565/2021	EPI_ISL_8911046	OQ087485	2021-12-22	Tamaulipas	GRA	BA.1.15
	hCoV-19/Mexico/TAM_InDRE_FB54352_E28313248631_S9981/2021	EPI_ISL_8747513		2021-12-22	Tamaulipas	GRA	BA.1.13
	hCoV-19/Mexico/TAM_InDRE_FB54345_E28313230337_S9975/2021	EPI_ISL_8747518		2021-12-22	Tamaulipas	GRA	BA.1.1
	hCoV-19/Mexico/TAM_InDRE_FB54351_E2872111929_S9980/2021	EPI_ISL_8747536		2021-12-22	Tamaulipas	GRA	BA.1.1
	hCoV-19/Mexico/TAM_InDRE_FB54356_E28313266976_S9985/2021	EPI_ISL_8747596		2021-12-22	Tamaulipas	GRA	BA.1.1
	hCoV-19/Mexico/TAM_InDRE_FB54360_E28313248784_S9989/2021	EPI_ISL_8747598		2021-12-22	Tamaulipas	GRA	BA.1.20
	hCoV-19/Mexico/TAM_InDRE_FB54354_E28313247705_S9983/2021	EPI_ISL_8747616		2021-12-22	Tamaulipas	GRA	BA.1.15
	hCoV-19/Mexico/TAM_InDRE_FB54355_E2833080717_S9984/2021	EPI_ISL_8747630		2021-12-22	Tamaulipas	GRA	BA.1.1
	hCoV-19/Mexico/TAM_InDRE_FB54357_E28313250401_S9986/2021	EPI_ISL_8747631		2021-12-22	Tamaulipas	GRA	BA.1.17.2
	hCoV-19/Mexico/TAM_InDRE_FB54359_E28313249007_S9988/2021	EPI_ISL_8747632		2021-12-22	Tamaulipas	GRA	BA.1.1
	hCoV-19/Mexico/TAM_InDRE_FB54350_E28313250262_S9979/2021	EPI_ISL_8747640		2021-12-22	Tamaulipas	GRA	BA.1.15
	hCoV-19/Mexico/TAM_InDRE_FB54344_E28313229813_S9974/2021	EPI_ISL_8747684		2021-12-22	Tamaulipas	GRA	BA.1.1
	hCoV-19/Mexico/VER_IBT_IMSS_5295/2021	EPI_ISL_8825818	OQ087240	2021-12-22	Veracruz	GRA	BA.1.1
	hCoV-19/Mexico/VER_InDRE_FB310_E30113221983_S10316/2021	EPI_ISL_9092847		2021-12-22	Veracruz	GRA	BA.1.15
	hCoV-19/Mexico/YUC_IBT_IMSS_4959/2021	EPI_ISL_8825988	OQ087450	2021-12-22	Yucatan	GRA	BA.1.1
	hCoV-19/Mexico/YUC_LANGEBIO_IMSS_4802/2021	EPI_ISL_8910931	OQ087467	2021-12-22	Yucatan	GRA	BA.1.15
	hCoV-19/Mexico/YUC_LANGEBIO_IMSS_4804/2021	EPI_ISL_8911025	OQ087482	2021-12-22	Yucatan	GRA	BA.1.1
	hCoV-19/Mexico/YUC_LANGEBIO_IMSS_4803/2021	EPI_ISL_8911060	OQ087486	2021-12-22	Yucatan	GRA	BA.1.1
	hCoV-19/Mexico/YUC-INMEGEN-47-228/2021	EPI_ISL_8436190		2021-12-22	Yucatan	GRA	BA.1.1
	hCoV-19/Mexico/YUC-INMEGEN-47-236/2021	EPI_ISL_8436198		2021-12-22	Yucatan	GRA	BA.1.1
	hCoV-19/Mexico/YUC-INMEGEN-47-244/2021	EPI_ISL_8436206		2021-12-22	Yucatan	GRA	BA.1.15
	hCoV-19/Mexico/YUC-INMEGEN-47-252/2021	EPI_ISL_8436214		2021-12-22	Yucatan	GRA	BA.1.1
	hCoV-19/Mexico/YUC-INMEGEN-47-260/2021	EPI_ISL_8436222		2021-12-22	Yucatan	GRA	BA.1.1
	hCoV-19/Mexico/YUC-LBM-12220008/2021	EPI_ISL_8557925		2021-12-22	Yucatan	GRA	BA.1
	hCoV-19/Mexico/YUC-LBM-12220315/2021	EPI_ISL_8557926		2021-12-22	Yucatan	GRA	BA.1.15
	hCoV-19/Mexico/YUC-LBM-12220320/2021	EPI_ISL_8557927		2021-12-22	Yucatan	GRA	BA.1
	hCoV-19/Mexico/YUC-LBM-12220625/2021	EPI_ISL_8557928		2021-12-22	Yucatan	GRA	BA.1.1
	hCoV-19/Mexico/YUC-LBM-12224514/2021	EPI_ISL_8557933		2021-12-22	Yucatan	GRA	BA.1.1
	hCoV-19/Mexico/YUC-LBM-12224515/2021	EPI_ISL_8557968		2021-12-22	Yucatan	GRA	BA.1.1
	hCoV-19/Mexico/Yuc-Biomedicos-12224515/2021	EPI_ISL_8592789		2021-12-22	Yucatan	GRA	BA.1.1
	hCoV-19/Mexico/BCN_InDRE_FB610_E02313244504_S10674/2021	EPI_ISL_9430959		2021-12-23	Baja_California	GRA	BA.1.20
	hCoV-19/Mexico/BCN_InDRE_FB611_E02313244819_S10675/2021	EPI_ISL_9430960		2021-12-23	Baja_California	GRA	BA.1
	hCoV-19/Mexico/BCS_IBT_IMSS_5325/2021	EPI_ISL_8825848	OQ087341	2021-12-23	Baja_California_Sur	GRA	BA.1.1
	hCoV-19/Mexico/BCS_IBT_IMSS_5326/2021	EPI_ISL_8825849	OQ087342	2021-12-23	Baja_California_Sur	GRA	BA.1
	hCoV-19/Mexico/CHP-INMEGEN-47-199/2021	EPI_ISL_8436161		2021-12-23	Chiapas	GRA	BA.1
	hCoV-19/Mexico/CHP-INMEGEN-47-207/2021	EPI_ISL_8436169		2021-12-23	Chiapas	GRA	BA.1
	hCoV-19/Mexico/CH-SEARCH-120631/2021	EPI_ISL_12604680		2021-12-23	Coahuila	GRA	BA.1.1
	hCoV-19/Mexico/CH-SEARCH-120632/2021	EPI_ISL_12604681		2021-12-23	Coahuila	GRA	BA.1.1
	hCoV-19/Mexico/GRO-INMEGEN-47-215/2021	EPI_ISL_8436177		2021-12-23	Guerrero	GRA	BA.1.1
	hCoV-19/Mexico/GRO-INMEGEN-47-223/2021	EPI_ISL_8436185		2021-12-23	Guerrero	GRA	BA.1.1
	hCoV-19/Mexico/GRO-INMEGEN-47-231/2021	EPI_ISL_8436193		2021-12-23	Guerrero	GRA	BA.1.1
	hCoV-19/Mexico/GRO-INMEGEN-47-239/2021	EPI_ISL_8436201		2021-12-23	Guerrero	GRA	BA.1.1
	hCoV-19/Mexico/GRO_InDRE_FB54411_E12313256651_S10014/2021	EPI_ISL_8747602		2021-12-23	Guerrero	GRA	BA.1
	hCoV-19/Mexico/GRO_InDRE_FB54413_E12313256362_S10016/2021	EPI_ISL_8747603		2021-12-23	Guerrero	GRA	BA.1.1
	hCoV-19/Mexico/GRO_InDRE_FB54412_E12313258519_S10015/2021	EPI_ISL_8747620		2021-12-23	Guerrero	GRA	BA.1
	hCoV-19/Mexico/JAL_LANGEBIO_IMSS_4751/2021	EPI_ISL_8911032	OQ087484	2021-12-23	Jalisco	GRA	BA.1.1
	hCoV-19/Mexico/JAL_InDRE_FB54378_E14313247241_S10000/2021	EPI_ISL_8747607		2021-12-23	Jalisco	GRA	BA.1.20
	hCoV-19/Mexico/JAL_InDRE_FB54379_E14313242120_S10001/2021	EPI_ISL_8747623		2021-12-23	Jalisco	GRA	BA.1.1
	hCoV-19/Mexico/JAL_InDRE_FB54381_E14313240497_S10002/2021	EPI_ISL_8747647		2021-12-23	Jalisco	GRA	BA.1.1
	hCoV-19/Mexico/Mexico_City-INER-IBT-1429/2021	EPI_ISL_8515108	OQ087278	2021-12-23	Mexico_City	GRA	BA.1.15
	hCoV-19/Mexico/Mexico_City_IBT_IMSS_5196/2021	EPI_ISL_8825716	OQ087152	2021-12-23	Mexico_City	GRA	BA.1.15
	hCoV-19/Mexico/Mexico_City_IBT_IMSS_5230/2021	EPI_ISL_8825751	OQ087354	2021-12-23	Mexico_City	GRA	BA.1.1
	hCoV-19/Mexico/Mexico_City_IBT_IMSS_5232/2021	EPI_ISL_8825753	OQ087356	2021-12-23	Mexico_City	GRA	BA.1.1
	hCoV-19/Mexico/Mexico_City_IBT_IMSS_5236/2021	EPI_ISL_8825757	OQ087352	2021-12-23	Mexico_City	GRA	BA.1
	hCoV-19/Mexico/Mexico_City_IBT_IMSS_5237/2021	EPI_ISL_8825758	OQ087231	2021-12-23	Mexico_City	GRA	BA.1
	hCoV-19/Mexico/Mexico_City_IBT_IMSS_5269/2021	EPI_ISL_8825790	OQ087359	2021-12-23	Mexico_City	GRA	BA.1.1
	hCoV-19/Mexico/Mexico_City_IBT_IMSS_5270/2021	EPI_ISL_8825791	OQ088135	2021-12-23	Mexico_City	GRA	BA.1
	hCoV-19/Mexico/Mexico_City_IBT_IMSS_5279/2021	EPI_ISL_8825801	OQ087333	2021-12-23	Mexico_City	GRA	BA.1.1
	hCoV-19/Mexico/Mexico_City_IBT_IMSS_5280/2021	EPI_ISL_8825802	OQ087334	2021-12-23	Mexico_City	GRA	BA.1.15
	hCoV-19/Mexico/Mexico_City_IBT_IMSS_5281/2021	EPI_ISL_8825803	OQ087335	2021-12-23	Mexico_City	GRA	BA.1
	hCoV-19/Mexico/Mexico_City_IBT_IMSS_5284/2021	EPI_ISL_8825806	OQ087338	2021-12-23	Mexico_City	GRA	BA.1.1
	hCoV-19/Mexico/Mexico_City_IBT_IMSS_5285/2021	EPI_ISL_8825807	OQ087339	2021-12-23	Mexico_City	GRA	BA.1
	hCoV-19/Mexico/Mexico_City_IBT_IMSS_5286/2021	EPI_ISL_8825808	OQ087159	2021-12-23	Mexico_City	GRA	BA.1.1
	hCoV-19/Mexico/Mexico_City_LANGEBIO_IMSS_4829/2021	EPI_ISL_9150676	OQ087266	2021-12-23	Mexico_City	GRA	BA.1.15
	hCoV-19/Mexico/Mexico_City_LANGEBIO_IMSS_4834/2021	EPI_ISL_9150677	OQ088064	2021-12-23	Mexico_City	GRA	BA.1
	hCoV-19/Mexico/Mexico_City-INMEGEN-45-355/2021	EPI_ISL_8187108		2021-12-23	Mexico_City	GRA	BA.1
	hCoV-19/Mexico/Mexico_City-INMEGEN-45-356/2021	EPI_ISL_8187109		2021-12-23	Mexico_City	GRA	BA.1.15
	hCoV-19/Mexico/Mexico_City-INMEGEN-45-357/2021	EPI_ISL_8187110		2021-12-23	Mexico_City	GRA	BA.1.1
	hCoV-19/Mexico/Mexico_City-INMEGEN-45-358/2021	EPI_ISL_8187111		2021-12-23	Mexico_City	GRA	BA.1.1
	hCoV-19/Mexico/Mexico_City-INMEGEN-45-360/2021	EPI_ISL_8187113		2021-12-23	Mexico_City	GRA	BA.1
	hCoV-19/Mexico/Mexico_City-INMEGEN-45-361/2021	EPI_ISL_8187114		2021-12-23	Mexico_City	GRA	BA.1.17
	hCoV-19/Mexico/Mexico_City-INMEGEN-45-362/2021	EPI_ISL_8187115		2021-12-23	Mexico_City	GRA	BA.1.1
	hCoV-19/Mexico/Mexico_City-INMEGEN-45-363/2021	EPI_ISL_8187116		2021-12-23	Mexico_City	GRA	BA.1.1
	hCoV-19/Mexico/Mexico_City-INMEGEN-45-364/2021	EPI_ISL_8187117		2021-12-23	Mexico_City	GRA	BA.1
	hCoV-19/Mexico/Mexico_City-INMEGEN-45-365/2021	EPI_ISL_8187118		2021-12-23	Mexico_City	GRA	BA.1
	hCoV-19/Mexico/Mexico_City-INMEGEN-45-366/2021	EPI_ISL_8187119		2021-12-23	Mexico_City	GRA	BA.1.1
	hCoV-19/Mexico/Mexico_City-INMEGEN-45-367/2021	EPI_ISL_8187120		2021-12-23	Mexico_City	GRA	BA.1.15
	hCoV-19/Mexico/Mexico_City-INMEGEN-45-368/2021	EPI_ISL_8187121		2021-12-23	Mexico_City	GRA	BA.1.15
	hCoV-19/Mexico/Mexico_City-INMEGEN-45-369/2021	EPI_ISL_8187122		2021-12-23	Mexico_City	GRA	BA.1
	hCoV-19/Mexico/Mexico_City-INMEGEN-45-370/2021	EPI_ISL_8187123		2021-12-23	Mexico_City	GRA	BA.1.1
	hCoV-19/Mexico/Mexico_City-INMEGEN-45-371/2021	EPI_ISL_8187124		2021-12-23	Mexico_City	GRA	BA.1
	hCoV-19/Mexico/Mexico_City-INMEGEN-45-372/2021	EPI_ISL_8187125		2021-12-23	Mexico_City	GRA	BA.1.1
	hCoV-19/Mexico/Mexico_City-INMEGEN-45-373/2021	EPI_ISL_8187126		2021-12-23	Mexico_City	GRA	BA.1
	hCoV-19/Mexico/Mexico_City-INMEGEN-45-374/2021	EPI_ISL_8187127		2021-12-23	Mexico_City	GRA	BA.1.21
	hCoV-19/Mexico/Mexico_City-INMEGEN-45-375/2021	EPI_ISL_8187128		2021-12-23	Mexico_City	GRA	BA.1.1
	hCoV-19/Mexico/Mexico_City-INMEGEN-45-376/2021	EPI_ISL_8187129		2021-12-23	Mexico_City	GRA	BA.1.1
	hCoV-19/Mexico/Mexico_City-INMEGEN-47-3/2021	EPI_ISL_8435967		2021-12-23	Mexico_City	GRA	BA.1.1
	hCoV-19/Mexico/Mexico_City-INMEGEN-47-25/2021	EPI_ISL_8435989		2021-12-23	Mexico_City	GRA	BA.1.21
	hCoV-19/Mexico/Mexico_City-INMEGEN-47-48/2021	EPI_ISL_8436012		2021-12-23	Mexico_City	GRA	BA.1.1
	hCoV-19/Mexico/Mexico_City-INMEGEN-47-57/2021	EPI_ISL_8436021		2021-12-23	Mexico_City	GRA	BA.1
	hCoV-19/Mexico/Mexico_City-INMEGEN-47-65/2021	EPI_ISL_8436029		2021-12-23	Mexico_City	GRA	BA.1.1
	hCoV-19/Mexico/Mexico_City-INMEGEN-47-72/2021	EPI_ISL_8436036		2021-12-23	Mexico_City	GRA	BA.1.1
	hCoV-19/Mexico/Mexico_City-INMEGEN-47-88/2021	EPI_ISL_8436052		2021-12-23	Mexico_City	GRA	BA.1.1
	hCoV-19/Mexico/Mexico_City_InDRE_FB54242_E_S9911/2021	EPI_ISL_8747549		2021-12-23	Mexico_City	GRA	BA.1
	hCoV-19/Mexico/Mexico_City_InDRE_FB54244_E_S9913/2021	EPI_ISL_8747550		2021-12-23	Mexico_City	GRA	BA.1
	hCoV-19/Mexico/Mexico_City_InDRE_FB54245_E_S9914/2021	EPI_ISL_8747551		2021-12-23	Mexico_City	GRA	BA.1
	hCoV-19/Mexico/Mexico_City_InDRE_FB54241_E_S9910/2021	EPI_ISL_8747658		2021-12-23	Mexico_City	GRA	BA.1
	hCoV-19/Mexico/Mexico_City_InDRE_FB54243_E_S9912/2021	EPI_ISL_8747659		2021-12-23	Mexico_City	GRA	BA.1
	hCoV-19/Mexico/Mexico_City-INMEGEN-50-300/2021	EPI_ISL_8797589		2021-12-23	Mexico_City	GRA	BA.1
	hCoV-19/Mexico/Mexico_City-INMEGEN-51-196/2021	EPI_ISL_9108689		2021-12-23	Mexico_City	GRA	BA.1
	hCoV-19/Mexico/NLE_LANGEBIO_IMSS_4547/2021	EPI_ISL_8910936	OQ087466	2021-12-23	Nuevo_Leon	GRA	BA.1.1
	hCoV-19/Mexico/NL-SEARCH-120633/2021	EPI_ISL_12604682		2021-12-23	Nuevo_Leon	GRA	BA.1.1
	hCoV-19/Mexico/NL-SEARCH-120634/2021	EPI_ISL_12604683		2021-12-23	Nuevo_Leon	GRA	BA.1
	hCoV-19/Mexico/OAX-INMEGEN-47-192/2021	EPI_ISL_8436154		2021-12-23	Oaxaca	GRA	BA.1.1
	hCoV-19/Mexico/OAX-INMEGEN-47-270/2021	EPI_ISL_8436231		2021-12-23	Oaxaca	GRA	BA.1.1
	hCoV-19/Mexico/OAX-INMEGEN-47-278/2021	EPI_ISL_8436239		2021-12-23	Oaxaca	GRA	BA.1.1
	hCoV-19/Mexico/QUE_IBT_IMSS_5260/2021	EPI_ISL_8825781	OQ087364	2021-12-23	Queretaro	GRA	BA.1.1
	hCoV-19/Mexico/ROO_IBT_IMSS_4961/2021	EPI_ISL_8825990	OQ087443	2021-12-23	Quintana_Roo	GRA	BA.1.15
	hCoV-19/Mexico/ROO-INMEGEN-45-359/2021	EPI_ISL_8187112		2021-12-23	Quintana_Roo	GRA	BA.1.1
	hCoV-19/Mexico/ROO-INMEGEN-47-245/2021	EPI_ISL_8436207		2021-12-23	Quintana_Roo	GRA	BA.1.1
	hCoV-19/Mexico/ROO-INMEGEN-47-253/2021	EPI_ISL_8436215		2021-12-23	Quintana_Roo	GRA	BA.1.15
	hCoV-19/Mexico/ROO-INMEGEN-47-261/2021	EPI_ISL_8436223		2021-12-23	Quintana_Roo	GRA	BA.1.19
	hCoV-19/Mexico/ROO-INMEGEN-47-277/2021	EPI_ISL_8436238		2021-12-23	Quintana_Roo	GRA	BA.1.15
	hCoV-19/Mexico/ROO_InDRE_FB54314_E23313239081_S9953/2021	EPI_ISL_8747565		2021-12-23	Quintana_Roo	GRA	BA.1.15
	hCoV-19/Mexico/ROO_InDRE_FB54438_E23113238415_S10209/2021	EPI_ISL_8747567		2021-12-23	Quintana_Roo	GRA	BA.1.1
	hCoV-19/Mexico/SIN_IBT_IMSS_4989/2021	EPI_ISL_8826022	OQ087383	2021-12-23	Sinaloa	GRA	BA.1.1
	hCoV-19/Mexico/MEX_IBT_IMSS_5231/2021	EPI_ISL_8825752	OQ087355	2021-12-23	State_of_Mexico	GRA	BA.1.1
	hCoV-19/Mexico/MEX-INMEGEN-47-9/2021	EPI_ISL_8435973		2021-12-23	State_of_Mexico	GRA	BA.1.1
	hCoV-19/Mexico/MEX-INMEGEN-47-17/2021	EPI_ISL_8435981		2021-12-23	State_of_Mexico	GRA	BA.1.1
	hCoV-19/Mexico/MEX-INMEGEN-47-41/2021	EPI_ISL_8436005		2021-12-23	State_of_Mexico	GRA	BA.1
	hCoV-19/Mexico/MEX-INMEGEN-47-49/2021	EPI_ISL_8436013		2021-12-23	State_of_Mexico	GRA	BA.1.15
	hCoV-19/Mexico/MEX-INMEGEN-47-56/2021	EPI_ISL_8436020		2021-12-23	State_of_Mexico	GRA	BA.1.15
	hCoV-19/Mexico/MEX-INMEGEN-47-64/2021	EPI_ISL_8436028		2021-12-23	State_of_Mexico	GRA	BA.1.1
	hCoV-19/Mexico/TAB-INMEGEN-47-230/2021	EPI_ISL_8436192		2021-12-23	Tabasco	GRA	BA.1.1
	hCoV-19/Mexico/TAB-INMEGEN-47-238/2021	EPI_ISL_8436200		2021-12-23	Tabasco	GRA	BA.1.15
	hCoV-19/Mexico/TAB-INMEGEN-47-246/2021	EPI_ISL_8436208		2021-12-23	Tabasco	GRA	BA.1.1
	hCoV-19/Mexico/TAB-INMEGEN-47-254/2021	EPI_ISL_8436216		2021-12-23	Tabasco	GRA	BA.1.1
	hCoV-19/Mexico/TAB-INMEGEN-47-262/2021	EPI_ISL_8436224		2021-12-23	Tabasco	GRA	BA.1.15
	hCoV-19/Mexico/TAB_InDRE_FB54312_E27913238282_S9951/2021	EPI_ISL_8747524		2021-12-23	Tabasco	GRA	BA.1.1
	hCoV-19/Mexico/TAB_InDRE_FB54323_E27113238461_S9933/2021	EPI_ISL_8747574		2021-12-23	Tabasco	GRA	BA.1.15
	hCoV-19/Mexico/TAB_InDRE_FB54315_E27313239266_S9954/2021	EPI_ISL_8747587		2021-12-23	Tabasco	GRA	BA.1.1
	hCoV-19/Mexico/TAB_InDRE_FB54318_E27313240843_S9957/2021	EPI_ISL_8747588		2021-12-23	Tabasco	GRA	BA.1.1
	hCoV-19/Mexico/TAB_InDRE_FB54320_E27313244386_S9959/2021	EPI_ISL_8747589		2021-12-23	Tabasco	GRA	BA.1.1
	hCoV-19/Mexico/TAB_InDRE_FB54321_E27313249254_S9960/2021	EPI_ISL_8747590		2021-12-23	Tabasco	GRA	BA.1.1
	hCoV-19/Mexico/TAB_InDRE_FB54313_E27713241604_S9952/2021	EPI_ISL_8747673		2021-12-23	Tabasco	GRA	BA.1
	hCoV-19/Mexico/TAB_InDRE_FB54317_E27313239454_S9956/2021	EPI_ISL_8747674		2021-12-23	Tabasco	GRA	BA.1.1
	hCoV-19/Mexico/TAB_InDRE_FB54319_E27313242493_S9958/2021	EPI_ISL_8747675		2021-12-23	Tabasco	GRA	BA.1.1
	hCoV-19/Mexico/TAB_InDRE_FB54322_E27913248524_S9961/2021	EPI_ISL_8747676		2021-12-23	Tabasco	GRA	BA.1.15
	hCoV-19/Mexico/TAB_InDRE_FB54316_E27313239075_S9955/2021	EPI_ISL_8747687		2021-12-23	Tabasco	GRA	BA.1.1
	hCoV-19/Mexico/TAM_LANGEBIO_IMSS_4580/2021	EPI_ISL_8910956	OQ087226	2021-12-23	Tamaulipas	GRA	BA.1.1
	hCoV-19/Mexico/TAM_LANGEBIO_IMSS_4582/2021	EPI_ISL_8910957	OQ087471	2021-12-23	Tamaulipas	GRA	BA.1.1
	hCoV-19/Mexico/TAM_LANGEBIO_IMSS_4579/2021	EPI_ISL_8910964	OQ087475	2021-12-23	Tamaulipas	GRA	BA.1.15
	hCoV-19/Mexico/TAM_LANGEBIO_IMSS_4586/2021	EPI_ISL_8910972	OQ087260	2021-12-23	Tamaulipas	GRA	BA.1.15
	hCoV-19/Mexico/TAM_LANGEBIO_IMSS_4585/2021	EPI_ISL_8910973	OQ088090	2021-12-23	Tamaulipas	GRA	BA.1.15
	hCoV-19/Mexico/TAM-INMEGEN-47-248/2021	EPI_ISL_8436210		2021-12-23	Tamaulipas	GRA	BA.1.15
	hCoV-19/Mexico/TAM-INMEGEN-47-256/2021	EPI_ISL_8436218		2021-12-23	Tamaulipas	GRA	BA.1.1.14
	hCoV-19/Mexico/TAM_InDRE_FB54342_E28213255872_S9973/2021	EPI_ISL_8747511		2021-12-23	Tamaulipas	GRA	BA.1.15
	hCoV-19/Mexico/VER-INMEGEN-47-247/2021	EPI_ISL_8436209		2021-12-23	Veracruz	GRA	BA.1.15
	hCoV-19/Mexico/VER_InDRE_FB318_E30113239518_S10319/2021	EPI_ISL_9092850		2021-12-23	Veracruz	GRA	BA.1.15
	hCoV-19/Mexico/YUC_IBT_IMSS_4958/2021	EPI_ISL_8825987	OQ087455	2021-12-23	Yucatan	GRA	BA.1.15
	hCoV-19/Mexico/YUC_LANGEBIO_IMSS_4806/2021	EPI_ISL_8911036	OQ087483	2021-12-23	Yucatan	GRA	BA.1.1
	hCoV-19/Mexico/YUC_LANGEBIO_IMSS_4805/2021	EPI_ISL_8911068	OQ087488	2021-12-23	Yucatan	GRA	BA.1
	hCoV-19/Mexico/YUC-INMEGEN-47-191/2021	EPI_ISL_8436153		2021-12-23	Yucatan	GRA	BA.1.1
	hCoV-19/Mexico/YUC-INMEGEN-47-198/2021	EPI_ISL_8436160		2021-12-23	Yucatan	GRA	BA.1
	hCoV-19/Mexico/YUC-INMEGEN-47-206/2021	EPI_ISL_8436168		2021-12-23	Yucatan	GRA	BA.1.1
	hCoV-19/Mexico/YUC-INMEGEN-47-214/2021	EPI_ISL_8436176		2021-12-23	Yucatan	GRA	BA.1.1
	hCoV-19/Mexico/YUC-INMEGEN-47-222/2021	EPI_ISL_8436184		2021-12-23	Yucatan	GRA	BA.1.1
	hCoV-19/Mexico/YUC-LBM-12230310/2021	EPI_ISL_8557929		2021-12-23	Yucatan	GRA	BA.1.1
	hCoV-19/Mexico/YUC-LBM-12230336/2021	EPI_ISL_8557930		2021-12-23	Yucatan	GRA	BA.1.15
	hCoV-19/Mexico/YUC-LBM-12230338/2021	EPI_ISL_8557931		2021-12-23	Yucatan	GRA	BA.1
	hCoV-19/Mexico/YUC-LBM-12230339/2021	EPI_ISL_8557932		2021-12-23	Yucatan	GRA	BA.1.1
	hCoV-19/Mexico/ZAC_IBT_IMSS_4945/2021	EPI_ISL_8825908	OQ087412	2021-12-23	Zacatecas	GRA	BA.1.1.1
	hCoV-19/Mexico/ZAC_IBT_IMSS_4946/2021	EPI_ISL_8825909	OQ087411	2021-12-23	Zacatecas	GRA	BA.1.1.1
	hCoV-19/Mexico/BCN-INMEGEN-48-13/2021	EPI_ISL_8629065		2021-12-24	Baja_California	GRA	BA.1.1
	hCoV-19/Mexico/BCN-INMEGEN-48-15/2021	EPI_ISL_8629066		2021-12-24	Baja_California	GRA	BA.1.15
	hCoV-19/Mexico/BCN-INMEGEN-48-23/2021	EPI_ISL_8629067		2021-12-24	Baja_California	GRA	BA.1.1
	hCoV-19/Mexico/BCN-INMEGEN-48-39/2021	EPI_ISL_8629068		2021-12-24	Baja_California	GRA	BA.1.1.18
	hCoV-19/Mexico/BCN-INMEGEN-48-47/2021	EPI_ISL_8629069		2021-12-24	Baja_California	GRA	BA.1.1
	hCoV-19/Mexico/BCN-INMEGEN-48-78/2021	EPI_ISL_8629071		2021-12-24	Baja_California	GRA	BA.1.15
	hCoV-19/Mexico/BCN-INMEGEN-48-94/2021	EPI_ISL_8629072		2021-12-24	Baja_California	GRA	BA.1.1.18
	hCoV-19/Mexico/BCN-INMEGEN-48-106/2021	EPI_ISL_8629075		2021-12-24	Baja_California	GRA	BA.1.1
	hCoV-19/Mexico/BCN-INMEGEN-48-177/2021	EPI_ISL_8629091		2021-12-24	Baja_California	GRA	BA.1.1
	hCoV-19/Mexico/BCN-INMEGEN-48-185/2021	EPI_ISL_8629094		2021-12-24	Baja_California	GRA	BA.1.1
	hCoV-19/Mexico/BCN_InDRE_FB623_E02313273129_S10467/2021	EPI_ISL_9092997		2021-12-24	Baja_California	GRA	BA.1.15
	hCoV-19/Mexico/BCS_IBT_IMSS_5330/2021	EPI_ISL_8825853	OQ087437	2021-12-24	Baja_California_Sur	GRA	BA.1
	hCoV-19/Mexico/CHP-INMEGEN-47-265/2021	EPI_ISL_8436227		2021-12-24	Chiapas	GRA	BA.1.15
	hCoV-19/Mexico/CHP-INMEGEN-47-273/2021	EPI_ISL_8436234		2021-12-24	Chiapas	GRA	BA.1.15
	hCoV-19/Mexico/CHH-INMEGEN-48-4/2021	EPI_ISL_8629047		2021-12-24	Chihuahua	GRA	BA.1
	hCoV-19/Mexico/CHH-INMEGEN-48-59/2021	EPI_ISL_8629054		2021-12-24	Chihuahua	GRA	BA.1.1
	hCoV-19/Mexico/CHH-INMEGEN-48-73/2021	EPI_ISL_8629055		2021-12-24	Chihuahua	GRA	BA.1.1
	hCoV-19/Mexico/CHH-INMEGEN-48-74/2021	EPI_ISL_8629056		2021-12-24	Chihuahua	GRA	BA.1.1
	hCoV-19/Mexico/CHH-INMEGEN-48-76/2021	EPI_ISL_8629057		2021-12-24	Chihuahua	GRA	BA.1.1
	hCoV-19/Mexico/CHH-INMEGEN-48-84/2021	EPI_ISL_8629059		2021-12-24	Chihuahua	GRA	BA.1.15
	hCoV-19/Mexico/COA_LANGEBIO_IMSS_4590/2021	EPI_ISL_8910932	OQ087470	2021-12-24	Coahuila	GRA	BA.1.15
	hCoV-19/Mexico/CH-SEARCH-120636/2021	EPI_ISL_12604685		2021-12-24	Coahuila	GRA	BA.1.1
	hCoV-19/Mexico/CH-SEARCH-120637/2021	EPI_ISL_12604686		2021-12-24	Coahuila	GRA	BA.1
	hCoV-19/Mexico/CH-SEARCH-120640/2021	EPI_ISL_12604689		2021-12-24	Coahuila	GRA	BA.1.1
	hCoV-19/Mexico/DUR-INMEGEN-47-104/2021	EPI_ISL_8436067		2021-12-24	Durango	GRA	BA.1.1
	hCoV-19/Mexico/DUR-INMEGEN-47-112/2021	EPI_ISL_8436075		2021-12-24	Durango	GRA	BA.1.15
	hCoV-19/Mexico/DUR-INMEGEN-47-135/2021	EPI_ISL_8436098		2021-12-24	Durango	GRA	BA.1.1
	hCoV-19/Mexico/JAL_IBT_IMSS_4987/2021	EPI_ISL_8826019	OQ087398	2021-12-24	Jalisco	GRA	BA.1
	hCoV-19/Mexico/JAL_LANGEBIO_IMSS_4741/2021	EPI_ISL_8910950	OQ088089	2021-12-24	Jalisco	GRA	BA.1.1
	hCoV-19/Mexico/JAL-INMEGEN-47-98/2021	EPI_ISL_8436062		2021-12-24	Jalisco	GRA	BA.1
	hCoV-19/Mexico/JAL-INMEGEN-47-106/2021	EPI_ISL_8436069		2021-12-24	Jalisco	GRA	BA.1.15
	hCoV-19/Mexico/JAL-INMEGEN-47-109/2021	EPI_ISL_8436072		2021-12-24	Jalisco	GRA	BA.1
	hCoV-19/Mexico/JAL-INMEGEN-47-115/2021	EPI_ISL_8436078		2021-12-24	Jalisco	GRA	BA.1
	hCoV-19/Mexico/JAL-INMEGEN-47-117/2021	EPI_ISL_8436080		2021-12-24	Jalisco	GRA	BA.1.1
	hCoV-19/Mexico/JAL-INMEGEN-47-122/2021	EPI_ISL_8436085		2021-12-24	Jalisco	GRA	BA.1
	hCoV-19/Mexico/JAL-INMEGEN-47-130/2021	EPI_ISL_8436093		2021-12-24	Jalisco	GRA	BA.1.1
	hCoV-19/Mexico/JAL-INMEGEN-47-131/2021	EPI_ISL_8436094		2021-12-24	Jalisco	GRA	BA.1.20
	hCoV-19/Mexico/JAL-INMEGEN-47-139/2021	EPI_ISL_8436102		2021-12-24	Jalisco	GRA	BA.1.15
	hCoV-19/Mexico/JAL-INMEGEN-47-140/2021	EPI_ISL_8436103		2021-12-24	Jalisco	GRA	BA.1
	hCoV-19/Mexico/JAL-INMEGEN-47-147/2021	EPI_ISL_8436110		2021-12-24	Jalisco	GRA	BA.1.15
	hCoV-19/Mexico/JAL-INMEGEN-47-148/2021	EPI_ISL_8436111		2021-12-24	Jalisco	GRA	BA.1
	hCoV-19/Mexico/JAL-INMEGEN-47-156/2021	EPI_ISL_8436118		2021-12-24	Jalisco	GRA	BA.1.15
	hCoV-19/Mexico/JAL-INMEGEN-47-163/2021	EPI_ISL_8436125		2021-12-24	Jalisco	GRA	BA.1.13
	hCoV-19/Mexico/JAL-INMEGEN-47-164/2021	EPI_ISL_8436126		2021-12-24	Jalisco	GRA	BA.1
	hCoV-19/Mexico/JAL-INMEGEN-47-171/2021	EPI_ISL_8436133		2021-12-24	Jalisco	GRA	BA.1.20
	hCoV-19/Mexico/JAL-INMEGEN-47-172/2021	EPI_ISL_8436134		2021-12-24	Jalisco	GRA	BA.1.20
	hCoV-19/Mexico/JAL-INMEGEN-47-188/2021	EPI_ISL_8436150		2021-12-24	Jalisco	GRA	BA.1.15
	hCoV-19/Mexico/JAL_InDRE_FB54390_E14313267749_S10011/2021	EPI_ISL_8747617		2021-12-24	Jalisco	GRA	BA.1
	hCoV-19/Mexico/Mexico_City_IBT_IMSS_5282/2021	EPI_ISL_8825804	OQ087336	2021-12-24	Mexico_City	GRA	BA.1.15
	hCoV-19/Mexico/Mexico_City_IBT_IMSS_5283/2021	EPI_ISL_8825805	OQ087337	2021-12-24	Mexico_City	GRA	BA.1.1
	hCoV-19/Mexico/Mexico_City-INER-IBT-1430/2021	EPI_ISL_8930093	OQ087504	2021-12-24	Mexico_City	GRA	BA.1.15
	hCoV-19/Mexico/Mexico_City-INER-IBT-1431/2021	EPI_ISL_8930094	OQ087489	2021-12-24	Mexico_City	GRA	BA.1.1
	hCoV-19/Mexico/Mexico_City-INMEGEN-46-31/2021	EPI_ISL_8318879		2021-12-24	Mexico_City	GRA	BA.1.15
	hCoV-19/Mexico/Mexico_City-INMEGEN-46-41/2021	EPI_ISL_8318881		2021-12-24	Mexico_City	GRA	BA.1
	hCoV-19/Mexico/Mexico_City-INMEGEN-46-39/2021	EPI_ISL_8318886		2021-12-24	Mexico_City	GRA	BA.1
	hCoV-19/Mexico/Mexico_City-INMEGEN-46-42/2021	EPI_ISL_8318892		2021-12-24	Mexico_City	GRA	BA.1.15
	hCoV-19/Mexico/Mexico_City-INMEGEN-46-53/2021	EPI_ISL_8318893		2021-12-24	Mexico_City	GRA	BA.1
	hCoV-19/Mexico/Mexico_City-INMEGEN-46-56/2021	EPI_ISL_8318899		2021-12-24	Mexico_City	GRA	BA.1.1
	hCoV-19/Mexico/Mexico_City-INMEGEN-46-51/2021	EPI_ISL_8318907		2021-12-24	Mexico_City	GRA	BA.1.15
	hCoV-19/Mexico/Mexico_City-INMEGEN-46-54/2021	EPI_ISL_8318911		2021-12-24	Mexico_City	GRA	BA.1
	hCoV-19/Mexico/Mexico_City-INMEGEN-46-50/2021	EPI_ISL_8318912		2021-12-24	Mexico_City	GRA	BA.1.15
	hCoV-19/Mexico/Mexico_City-INMEGEN-46-45/2021	EPI_ISL_8318916		2021-12-24	Mexico_City	GRA	BA.1.15
	hCoV-19/Mexico/Mexico_City-INMEGEN-46-55/2021	EPI_ISL_8318918		2021-12-24	Mexico_City	GRA	BA.1.1
	hCoV-19/Mexico/Mexico_City-INMEGEN-46-37/2021	EPI_ISL_8318920		2021-12-24	Mexico_City	GRA	BA.1.1
	hCoV-19/Mexico/Mexico_City-INMEGEN-46-52/2021	EPI_ISL_8318924		2021-12-24	Mexico_City	GRA	BA.1
	hCoV-19/Mexico/Mexico_City-INMEGEN-46-40/2021	EPI_ISL_8318940		2021-12-24	Mexico_City	GRA	BA.1
	hCoV-19/Mexico/Mexico_City-INMEGEN-46-36/2021	EPI_ISL_8318945		2021-12-24	Mexico_City	GRA	BA.1.1
	hCoV-19/Mexico/Mexico_City-INMEGEN-46-33/2021	EPI_ISL_8318955		2021-12-24	Mexico_City	GRA	BA.1
	hCoV-19/Mexico/Mexico_City-INMEGEN-46-38/2021	EPI_ISL_8318963		2021-12-24	Mexico_City	GRA	BA.1.1
	hCoV-19/Mexico/Mexico_City-INMEGEN-46-30/2021	EPI_ISL_8318968		2021-12-24	Mexico_City	GRA	BA.1.1.1
	hCoV-19/Mexico/Mexico_City-INMEGEN-46-44/2021	EPI_ISL_8318969		2021-12-24	Mexico_City	GRA	BA.1.15
	hCoV-19/Mexico/Mexico_City-INMEGEN-46-49/2021	EPI_ISL_8318978		2021-12-24	Mexico_City	GRA	BA.1.1
	hCoV-19/Mexico/Mexico_City-INMEGEN-46-43/2021	EPI_ISL_8318979		2021-12-24	Mexico_City	GRA	BA.1.1
	hCoV-19/Mexico/Mexico_City-INMEGEN-47-18/2021	EPI_ISL_8435982		2021-12-24	Mexico_City	GRA	BA.1.1
	hCoV-19/Mexico/Mexico_City-INMEGEN-47-34/2021	EPI_ISL_8435998		2021-12-24	Mexico_City	GRA	BA.1.15
	hCoV-19/Mexico/Mexico_City-INMEGEN-47-50/2021	EPI_ISL_8436014		2021-12-24	Mexico_City	GRA	BA.1.1
	hCoV-19/Mexico/Mexico_City-INMEGEN-47-58/2021	EPI_ISL_8436022		2021-12-24	Mexico_City	GRA	BA.1.1
	hCoV-19/Mexico/Mexico_City-INMEGEN-47-66/2021	EPI_ISL_8436030		2021-12-24	Mexico_City	GRA	BA.1
	hCoV-19/Mexico/Mexico_City_InDRE_FB54246_E_S9915/2021	EPI_ISL_8747552		2021-12-24	Mexico_City	GRA	BA.1
	hCoV-19/Mexico/Mexico_City_InDRE_FB54254_E09313267560_S9926/2021	EPI_ISL_8747555		2021-12-24	Mexico_City	GRA	BA.1.17
	hCoV-19/Mexico/Mexico_City_InDRE_FB54247_E_S9916/2021	EPI_ISL_8747660		2021-12-24	Mexico_City	GRA	BA.1
	hCoV-19/Mexico/Mexico_City-INMEGEN-49-16/2021	EPI_ISL_8753398		2021-12-24	Mexico_City	GRA	BA.1.1
	hCoV-19/Mexico/Mexico_City-INMEGEN-49-17/2021	EPI_ISL_8753399		2021-12-24	Mexico_City	GRA	BA.1.1
	hCoV-19/Mexico/Mexico_City-INMEGEN-49-63/2021	EPI_ISL_8753441		2021-12-24	Mexico_City	GRA	BA.1.1
	hCoV-19/Mexico/Mexico_City-INMEGEN-49-66/2021	EPI_ISL_8753444		2021-12-24	Mexico_City	GRA	BA.1.21
	hCoV-19/Mexico/Mexico_City-INMEGEN-49-81/2021	EPI_ISL_8753456		2021-12-24	Mexico_City	GRA	BA.1
	hCoV-19/Mexico/Mexico_City-INMEGEN-49-83/2021	EPI_ISL_8753458		2021-12-24	Mexico_City	GRA	BA.1.1
	hCoV-19/Mexico/Mexico_City-INMEGEN-49-84/2021	EPI_ISL_8753459		2021-12-24	Mexico_City	GRA	BA.1.1
	hCoV-19/Mexico/Mexico_City-INMEGEN-49-88/2021	EPI_ISL_8753462		2021-12-24	Mexico_City	GRA	BA.1
	hCoV-19/Mexico/Mexico_City-INMEGEN-51-315/2021	EPI_ISL_8979846		2021-12-24	Mexico_City	GRA	BA.1.17
	hCoV-19/Mexico/Mexico_City_InDRE_FB459_E09313273582_S10375/2021	EPI_ISL_9092905		2021-12-24	Mexico_City	GRA	BA.1.1
	hCoV-19/Mexico/MIC_InDRE_FB54384_E16313274617_S10005/2021	EPI_ISL_8747614		2021-12-24	Michoacan	GRA	BA.1.1
	hCoV-19/Mexico/NLE_LANGEBIO_IMSS_4576/2021	EPI_ISL_8910928	OQ087183	2021-12-24	Nuevo_Leon	GRA	BA.1.15
	hCoV-19/Mexico/NLE_LANGEBIO_IMSS_4596/2021	EPI_ISL_8910933	OQ087469	2021-12-24	Nuevo_Leon	GRA	BA.1.15
	hCoV-19/Mexico/NLE_LANGEBIO_IMSS_4570/2021	EPI_ISL_8910951	OQ087474	2021-12-24	Nuevo_Leon	GRA	BA.1.1
	hCoV-19/Mexico/NLE_LANGEBIO_IMSS_4571/2021	EPI_ISL_8910952	OQ087473	2021-12-24	Nuevo_Leon	GRA	BA.1.1
	hCoV-19/Mexico/NLE_LANGEBIO_IMSS_4597/2021	EPI_ISL_8910990	OQ087478	2021-12-24	Nuevo_Leon	GRA	BA.1.1
	hCoV-19/Mexico/NL-SEARCH-120638/2021	EPI_ISL_12604687		2021-12-24	Nuevo_Leon	GRA	BA.1
	hCoV-19/Mexico/NLE_InDRE_FB54397_E19313263370_S10188/2021	EPI_ISL_8747559		2021-12-24	Nuevo_Leon	GRA	BA.1.1
	hCoV-19/Mexico/NLE_InDRE_FB54398_E19313274460_S10189/2021	EPI_ISL_8747560		2021-12-24	Nuevo_Leon	GRA	BA.1.15
	hCoV-19/Mexico/OAX-INMEGEN-47-255/2021	EPI_ISL_8436217		2021-12-24	Oaxaca	GRA	BA.1.1
	hCoV-19/Mexico/ROO_IBT_IMSS_4980/2021	EPI_ISL_8826010	OQ087390	2021-12-24	Quintana_Roo	GRA	BA.1.1
	hCoV-19/Mexico/ROO_IBT_IMSS_4981/2021	EPI_ISL_8826011	OQ087391	2021-12-24	Quintana_Roo	GRA	BA.1
	hCoV-19/Mexico/ROO_IBT_IMSS_029529-NC/2021	EPI_ISL_8826012	OQ087172	2021-12-24	Quintana_Roo	GRA	BA.1.1
	hCoV-19/Mexico/ROO_IBT_IMSS_4982/2021	EPI_ISL_8826013	OQ087393	2021-12-24	Quintana_Roo	GRA	BA.1.1
	hCoV-19/Mexico/ROO_IBT_IMSS_4983/2021	EPI_ISL_8826014	OQ087392	2021-12-24	Quintana_Roo	GRA	BA.1.1
	hCoV-19/Mexico/ROO_IBT_IMSS_029532-NC/2021	EPI_ISL_8826015	OQ087395	2021-12-24	Quintana_Roo	GRA	BA.1.1
	hCoV-19/Mexico/ROO_IBT_IMSS_4984/2021	EPI_ISL_8826016	OQ087394	2021-12-24	Quintana_Roo	GRA	BA.1.1
	hCoV-19/Mexico/ROO_IBT_IMSS_4986/2021	EPI_ISL_8826018	OQ087396	2021-12-24	Quintana_Roo	GRA	BA.1.1
	hCoV-19/Mexico/ROO-INMEGEN-47-194/2021	EPI_ISL_8436156		2021-12-24	Quintana_Roo	GRA	BA.1
	hCoV-19/Mexico/ROO-INMEGEN-47-201/2021	EPI_ISL_8436163		2021-12-24	Quintana_Roo	GRA	BA.1.1
	hCoV-19/Mexico/ROO-INMEGEN-47-264/2021	EPI_ISL_8436226		2021-12-24	Quintana_Roo	GRA	BA.1.1
	hCoV-19/Mexico/ROO-INMEGEN-47-272/2021	EPI_ISL_8436233		2021-12-24	Quintana_Roo	GRA	BA.1.1
	hCoV-19/Mexico/ROO-INMEGEN-47-280/2021	EPI_ISL_8436241		2021-12-24	Quintana_Roo	GRA	BA.1
	hCoV-19/Mexico/SIN_IBT_IMSS_5333/2021	EPI_ISL_8825856	OQ087433	2021-12-24	Sinaloa	GRA	BA.1.1
	hCoV-19/Mexico/SON_IBT_IMSS_5389/2021	EPI_ISL_9153474	OQ087986	2021-12-24	Sonora	GRA	BA.1.15
	hCoV-19/Mexico/SON-INMEGEN-47-129/2021	EPI_ISL_8436092		2021-12-24	Sonora	GRA	BA.1.1
	hCoV-19/Mexico/SON-INMEGEN-47-137/2021	EPI_ISL_8436100		2021-12-24	Sonora	GRA	BA.1.1
	hCoV-19/Mexico/MEX_IBT_IMSS_5291/2021	EPI_ISL_8825814	OQ087349	2021-12-24	State_of_Mexico	GRA	BA.1.1
	hCoV-19/Mexico/MEX-INMEGEN-46-57/2021	EPI_ISL_8318929		2021-12-24	State_of_Mexico	GRA	BA.1.1
	hCoV-19/Mexico/MEX-INMEGEN-47-5/2021	EPI_ISL_8435969		2021-12-24	State_of_Mexico	GRA	BA.1
	hCoV-19/Mexico/MEX-INMEGEN-47-26/2021	EPI_ISL_8435990		2021-12-24	State_of_Mexico	GRA	BA.1.1
	hCoV-19/Mexico/MEX-INMEGEN-47-27/2021	EPI_ISL_8435991		2021-12-24	State_of_Mexico	GRA	BA.1.1
	hCoV-19/Mexico/TAB-INMEGEN-47-249/2021	EPI_ISL_8436211		2021-12-24	Tabasco	GRA	BA.1.15
	hCoV-19/Mexico/TAB-INMEGEN-47-257/2021	EPI_ISL_8436219		2021-12-24	Tabasco	GRA	BA.1.15
	hCoV-19/Mexico/TAB_InDRE_FB54328_E27313262362_S9966/2021	EPI_ISL_8747591		2021-12-24	Tabasco	GRA	BA.1.15
	hCoV-19/Mexico/TAB_InDRE_FB54331_E27713262977_S9969/2021	EPI_ISL_8747592		2021-12-24	Tabasco	GRA	BA.1.15
	hCoV-19/Mexico/TAB_InDRE_FB54333_E27913270987_S9971/2021	EPI_ISL_8747593		2021-12-24	Tabasco	GRA	BA.1
	hCoV-19/Mexico/TAB_InDRE_FB54324_E27313259955_S9962/2021	EPI_ISL_8747677		2021-12-24	Tabasco	GRA	BA.1.15
	hCoV-19/Mexico/TAB_InDRE_FB54325_E27313260083_S9963/2021	EPI_ISL_8747678		2021-12-24	Tabasco	GRA	BA.1.15
	hCoV-19/Mexico/TAB_InDRE_FB54326_E27313260539_S9964/2021	EPI_ISL_8747679		2021-12-24	Tabasco	GRA	BA.1.1
	hCoV-19/Mexico/TAB_InDRE_FB54327_E27313261462_S9965/2021	EPI_ISL_8747680		2021-12-24	Tabasco	GRA	BA.1
	hCoV-19/Mexico/TAB_InDRE_FB54329_E27313265442_S9967/2021	EPI_ISL_8747681		2021-12-24	Tabasco	GRA	BA.1.1
	hCoV-19/Mexico/TAB_InDRE_FB54330_E27313266906_S9968/2021	EPI_ISL_8747682		2021-12-24	Tabasco	GRA	BA.1.1
	hCoV-19/Mexico/TAB_InDRE_FB54332_E27713262489_S9970/2021	EPI_ISL_8747683		2021-12-24	Tabasco	GRA	BA.1.1
	hCoV-19/Mexico/TAM_IBT_IMSS_5036/2021	EPI_ISL_8825947	OQ087422	2021-12-24	Tamaulipas	GRA	BA.1.1
	hCoV-19/Mexico/TAM_InDRE_FB330_E28713281238_S10327/2021	EPI_ISL_9092858		2021-12-24	Tamaulipas	GRA	BA.1
	hCoV-19/Mexico/TAM_InDRE_FB336_E28313262909_S10332/2021	EPI_ISL_9092863		2021-12-24	Tamaulipas	GRA	BA.1.15
	hCoV-19/Mexico/TAM_InDRE_FB337_E28313263228_S10333/2021	EPI_ISL_9092864		2021-12-24	Tamaulipas	GRA	BA.1.15
	hCoV-19/Mexico/TAM_InDRE_FB360_E28313259922_S10347/2021	EPI_ISL_9092877		2021-12-24	Tamaulipas	GRA	BA.1.15
	hCoV-19/Mexico/VER_IBT_IMSS_5335/2021	EPI_ISL_8825858	OQ087435	2021-12-24	Veracruz	GRA	BA.1.1
	hCoV-19/Mexico/VER-INMEGEN-47-279/2021	EPI_ISL_8436240		2021-12-24	Veracruz	GRA	BA.1.17
	hCoV-19/Mexico/YUC_IBT_IMSS_4960/2021	EPI_ISL_8825989	OQ087449	2021-12-24	Yucatan	GRA	BA.1.15
	hCoV-19/Mexico/YUC_IBT_IMSS_4962/2021	EPI_ISL_8825991	OQ087446	2021-12-24	Yucatan	GRA	BA.1.15
	hCoV-19/Mexico/YUC_IBT_IMSS_4963/2021	EPI_ISL_8825992	OQ087445	2021-12-24	Yucatan	GRA	BA.1.1
	hCoV-19/Mexico/YUC_IBT_IMSS_4964/2021	EPI_ISL_8825993	OQ087447	2021-12-24	Yucatan	GRA	BA.1.1
	hCoV-19/Mexico/YUC_IBT_IMSS_4966/2021	EPI_ISL_8825995	OQ087146	2021-12-24	Yucatan	GRA	BA.1.15
	hCoV-19/Mexico/YUC_IBT_IMSS_4967/2021	EPI_ISL_8825996	OQ087448	2021-12-24	Yucatan	GRA	BA.1.15
	hCoV-19/Mexico/YUC-INMEGEN-47-209/2021	EPI_ISL_8436171		2021-12-24	Yucatan	GRA	BA.1.1
	hCoV-19/Mexico/YUC-INMEGEN-47-217/2021	EPI_ISL_8436179		2021-12-24	Yucatan	GRA	BA.1.1
	hCoV-19/Mexico/YUC-INMEGEN-47-225/2021	EPI_ISL_8436187		2021-12-24	Yucatan	GRA	BA.1.15
	hCoV-19/Mexico/YUC-INMEGEN-47-233/2021	EPI_ISL_8436195		2021-12-24	Yucatan	GRA	BA.1.1
	hCoV-19/Mexico/YUC-INMEGEN-47-241/2021	EPI_ISL_8436203		2021-12-24	Yucatan	GRA	BA.1.1
	hCoV-19/Mexico/Yuc-Biomedicos-12240006/2021	EPI_ISL_8591595		2021-12-24	Yucatan	GRA	BA.1
	hCoV-19/Mexico/Yuc-Biomedicos-12240341/2021	EPI_ISL_8591659		2021-12-24	Yucatan	GRA	BA.1.15
	hCoV-19/Mexico/COA_IBT_IMSS_5046/2021	EPI_ISL_8825957	OQ087421	2021-12-25	Coahuila	GRA	BA.1.1
	hCoV-19/Mexico/JAL_InDRE_FB54385_E14113275998_S10006/2021	EPI_ISL_8747608		2021-12-25	Jalisco	GRA	BA.1.15
	hCoV-19/Mexico/JAL_InDRE_FB306_E_S10593/2021	EPI_ISL_9093123		2021-12-25	Jalisco	GRA	BA.1.15
	hCoV-19/Mexico/Mexico_City-INER-IBT-1432/2021	EPI_ISL_8930095	OQ087505	2021-12-25	Mexico_City	GRA	BA.1.1
	hCoV-19/Mexico/Mexico_City_InDRE_FB54248_E_S9917/2021	EPI_ISL_8747553		2021-12-25	Mexico_City	GRA	BA.1
	hCoV-19/Mexico/Mexico_City_InDRE_FB54250_E_S9919/2021	EPI_ISL_8747554		2021-12-25	Mexico_City	GRA	BA.1
	hCoV-19/Mexico/Mexico_City_InDRE_FB54249_E_S9918/2021	EPI_ISL_8747661		2021-12-25	Mexico_City	GRA	BA.1
	hCoV-19/Mexico/Mexico_City_InDRE_FB54253_E_S9922/2021	EPI_ISL_8747662		2021-12-25	Mexico_City	GRA	BA.1
	hCoV-19/Mexico/Mexico_City_InDRE_FB54255_E09313274788_S9927/2021	EPI_ISL_8747663		2021-12-25	Mexico_City	GRA	BA.1.1
	hCoV-19/Mexico/Mexico_City_InDRE_FB54252_E_S9921/2021	EPI_ISL_8747685		2021-12-25	Mexico_City	GRA	BA.1
	hCoV-19/Mexico/Mexico_City-INMEGEN-49-64/2021	EPI_ISL_8753442		2021-12-25	Mexico_City	GRA	BA.1.15
	hCoV-19/Mexico/Mexico_City-INMEGEN-49-65/2021	EPI_ISL_8753443		2021-12-25	Mexico_City	GRA	BA.1
	hCoV-19/Mexico/Mexico_City-INMEGEN-49-77/2021	EPI_ISL_8753452		2021-12-25	Mexico_City	GRA	BA.1
	hCoV-19/Mexico/Mexico_City-INMEGEN-49-78/2021	EPI_ISL_8753453		2021-12-25	Mexico_City	GRA	BA.1
	hCoV-19/Mexico/Mexico_City-INMEGEN-49-79/2021	EPI_ISL_8753454		2021-12-25	Mexico_City	GRA	BA.1.1
	hCoV-19/Mexico/Mexico_City-INMEGEN-49-80/2021	EPI_ISL_8753455		2021-12-25	Mexico_City	GRA	BA.1
	hCoV-19/Mexico/Mexico_City-INMEGEN-49-82/2021	EPI_ISL_8753457		2021-12-25	Mexico_City	GRA	BA.1.1
	hCoV-19/Mexico/Mexico_City-INMEGEN-49-85/2021	EPI_ISL_8753460		2021-12-25	Mexico_City	GRA	BA.1.1
	hCoV-19/Mexico/Mexico_City-INMEGEN-49-86/2021	EPI_ISL_8753461		2021-12-25	Mexico_City	GRA	BA.1.1
	hCoV-19/Mexico/Mexico_City-INMEGEN-49-90/2021	EPI_ISL_8753463		2021-12-25	Mexico_City	GRA	BA.1.1
	hCoV-19/Mexico/Mexico_City-INMEGEN-49-91/2021	EPI_ISL_8753464		2021-12-25	Mexico_City	GRA	BA.1.1
	hCoV-19/Mexico/Mexico_City-INMEGEN-49-93/2021	EPI_ISL_8753465		2021-12-25	Mexico_City	GRA	BA.1.1
	hCoV-19/Mexico/Mexico_City-INMEGEN-49-94/2021	EPI_ISL_8753466		2021-12-25	Mexico_City	GRA	BA.1.21
	hCoV-19/Mexico/Mexico_City-INMEGEN-51-309/2021	EPI_ISL_8979840		2021-12-25	Mexico_City	GRA	BA.1
	hCoV-19/Mexico/Mexico_City-INMEGEN-51-310/2021	EPI_ISL_8979841		2021-12-25	Mexico_City	GRA	BA.1.1
	hCoV-19/Mexico/Mexico_City-INMEGEN-51-311/2021	EPI_ISL_8979842		2021-12-25	Mexico_City	GRA	BA.1.15
	hCoV-19/Mexico/Mexico_City-INMEGEN-51-312/2021	EPI_ISL_8979843		2021-12-25	Mexico_City	GRA	BA.1.15
	hCoV-19/Mexico/Mexico_City-INMEGEN-51-314/2021	EPI_ISL_8979845		2021-12-25	Mexico_City	GRA	BA.1
	hCoV-19/Mexico/Mexico_City-INMEGEN-51-316/2021	EPI_ISL_8979847		2021-12-25	Mexico_City	GRA	BA.1.15
	hCoV-19/Mexico/Mexico_City-INMEGEN-51-317/2021	EPI_ISL_8979848		2021-12-25	Mexico_City	GRA	BA.1.21
	hCoV-19/Mexico/Mexico_City-INMEGEN-51-318/2021	EPI_ISL_8979849		2021-12-25	Mexico_City	GRA	BA.1.15
	hCoV-19/Mexico/NLE_LANGEBIO_IMSS_4600/2021	EPI_ISL_8910953	OQ087222	2021-12-25	Nuevo_Leon	GRA	BA.1
	hCoV-19/Mexico/NLE_InDRE_FB54399_E19313276986_S10190/2021	EPI_ISL_8747561		2021-12-25	Nuevo_Leon	GRA	BA.1.15
	hCoV-19/Mexico/NLE_InDRE_FB54400_E19313277002_S10191/2021	EPI_ISL_8747562		2021-12-25	Nuevo_Leon	GRA	BA.1.1
	hCoV-19/Mexico/ROO_IBT_IMSS_5304/2021	EPI_ISL_8825827	OQ087344	2021-12-25	Quintana_Roo	GRA	BA.1
	hCoV-19/Mexico/SLP_LANGEBIO_IMSS_5007/2021	EPI_ISL_9150678	OQ087625	2021-12-25	San_Luis_Potosi	GRA	BA.1.15
	hCoV-19/Mexico/SIN_InDRE_FB411_E25313284002_S10350/2021	EPI_ISL_9092880		2021-12-25	Sinaloa	GRA	BA.1.15
	hCoV-19/Mexico/MEX_InDRE_FB54256_E15313274796_S9928/2021	EPI_ISL_8747665		2021-12-25	State_of_Mexico	GRA	BA.1
	hCoV-19/Mexico/MEX_InDRE_FB54257_E15313274806_S9929/2021	EPI_ISL_8747666		2021-12-25	State_of_Mexico	GRA	BA.1
	hCoV-19/Mexico/ZAC_IBT_IMSS_4952/2021	EPI_ISL_8825916	OQ087413	2021-12-25	Zacatecas	GRA	BA.1
	hCoV-19/Mexico/AGU-ISSEA_Lesp-34633-s8/2021	EPI_ISL_8547190		2021-12-26	Aguascalientes	GRA	BA.1.1
	hCoV-19/Mexico/BCN-INMEGEN-48-55/2021	EPI_ISL_8629070		2021-12-26	Baja_California	GRA	BA.1
	hCoV-19/Mexico/BCN-INMEGEN-48-96/2021	EPI_ISL_8629073		2021-12-26	Baja_California	GRA	BA.1.1
	hCoV-19/Mexico/BCN-INMEGEN-48-100/2021	EPI_ISL_8629074		2021-12-26	Baja_California	GRA	BA.1.1
	hCoV-19/Mexico/BCN-INMEGEN-48-115/2021	EPI_ISL_8629076		2021-12-26	Baja_California	GRA	BA.1
	hCoV-19/Mexico/BCN-INMEGEN-48-123/2021	EPI_ISL_8629077		2021-12-26	Baja_California	GRA	BA.1.1.18
	hCoV-19/Mexico/BCN-INMEGEN-48-127/2021	EPI_ISL_8629078		2021-12-26	Baja_California	GRA	BA.1.1.18
	hCoV-19/Mexico/BCN-INMEGEN-48-131/2021	EPI_ISL_8629079		2021-12-26	Baja_California	GRA	BA.1.1
	hCoV-19/Mexico/BCN-INMEGEN-48-134/2021	EPI_ISL_8629080		2021-12-26	Baja_California	GRA	BA.1
	hCoV-19/Mexico/BCN-INMEGEN-48-139/2021	EPI_ISL_8629081		2021-12-26	Baja_California	GRA	BA.1.1
	hCoV-19/Mexico/BCN-INMEGEN-48-142/2021	EPI_ISL_8629082		2021-12-26	Baja_California	GRA	BA.1.18
	hCoV-19/Mexico/BCN-INMEGEN-48-143/2021	EPI_ISL_8629083		2021-12-26	Baja_California	GRA	BA.1.1
	hCoV-19/Mexico/BCN-INMEGEN-48-154/2021	EPI_ISL_8629084		2021-12-26	Baja_California	GRA	BA.1.15
	hCoV-19/Mexico/BCN-INMEGEN-48-158/2021	EPI_ISL_8629085		2021-12-26	Baja_California	GRA	BA.1.1
	hCoV-19/Mexico/BCN-INMEGEN-48-159/2021	EPI_ISL_8629086		2021-12-26	Baja_California	GRA	BA.1.15
	hCoV-19/Mexico/BCN-INMEGEN-48-166/2021	EPI_ISL_8629087		2021-12-26	Baja_California	GRA	BA.1.15
	hCoV-19/Mexico/BCN-INMEGEN-48-167/2021	EPI_ISL_8629088		2021-12-26	Baja_California	GRA	BA.1.1
	hCoV-19/Mexico/BCN-INMEGEN-48-170/2021	EPI_ISL_8629089		2021-12-26	Baja_California	GRA	BA.1.15
	hCoV-19/Mexico/BCN-INMEGEN-48-174/2021	EPI_ISL_8629090		2021-12-26	Baja_California	GRA	BA.1
	hCoV-19/Mexico/BCN-INMEGEN-48-178/2021	EPI_ISL_8629092		2021-12-26	Baja_California	GRA	BA.1.1
	hCoV-19/Mexico/BCN-INMEGEN-48-182/2021	EPI_ISL_8629093		2021-12-26	Baja_California	GRA	BA.1.1
	hCoV-19/Mexico/BCN-INMEGEN-48-186/2021	EPI_ISL_8629095		2021-12-26	Baja_California	GRA	BA.1
	hCoV-19/Mexico/BCN-INMEGEN-48-126/2021	EPI_ISL_8639365		2021-12-26	Baja_California	GRA	BA.1.1
	hCoV-19/Mexico/BCN_InDRE_FB608_E02313277994_S10458/2021	EPI_ISL_9092988		2021-12-26	Baja_California	GRA	BA.1.1
	hCoV-19/Mexico/BCS_IBT_IMSS_5327/2021	EPI_ISL_8825850	OQ087436	2021-12-26	Baja_California_Sur	GRA	BA.1.1
	hCoV-19/Mexico/BCS_InDRE_FB842_E03313288400_S10621/2021	EPI_ISL_9430906		2021-12-26	Baja_California_Sur	GRA	BA.1
	hCoV-19/Mexico/CHH-INMEGEN-48-3/2021	EPI_ISL_8629046		2021-12-26	Chihuahua	GRA	BA.1.15
	hCoV-19/Mexico/CHH-INMEGEN-48-19/2021	EPI_ISL_8629048		2021-12-26	Chihuahua	GRA	BA.1.15
	hCoV-19/Mexico/CHH-INMEGEN-48-20/2021	EPI_ISL_8629049		2021-12-26	Chihuahua	GRA	BA.1.1
	hCoV-19/Mexico/CHH-INMEGEN-48-26/2021	EPI_ISL_8629050		2021-12-26	Chihuahua	GRA	BA.1.15
	hCoV-19/Mexico/CHH-INMEGEN-48-27/2021	EPI_ISL_8629051		2021-12-26	Chihuahua	GRA	BA.1.15
	hCoV-19/Mexico/CHH-INMEGEN-48-44/2021	EPI_ISL_8629052		2021-12-26	Chihuahua	GRA	BA.1.1
	hCoV-19/Mexico/CHH-INMEGEN-48-50/2021	EPI_ISL_8629053		2021-12-26	Chihuahua	GRA	BA.1.15
	hCoV-19/Mexico/CHH-INMEGEN-48-83/2021	EPI_ISL_8629058		2021-12-26	Chihuahua	GRA	BA.1.1
	hCoV-19/Mexico/CHH-INMEGEN-48-89/2021	EPI_ISL_8629060		2021-12-26	Chihuahua	GRA	BA.1.1
	hCoV-19/Mexico/CHH-INMEGEN-48-91/2021	EPI_ISL_8629061		2021-12-26	Chihuahua	GRA	BA.1
	hCoV-19/Mexico/CH-SEARCH-120641/2021	EPI_ISL_12604690		2021-12-26	Coahuila	GRA	BA.1.1
	hCoV-19/Mexico/DUR-INMEGEN-47-97/2021	EPI_ISL_8436061		2021-12-26	Durango	GRA	BA.1.1
	hCoV-19/Mexico/DUR-INMEGEN-47-167/2021	EPI_ISL_8436129		2021-12-26	Durango	GRA	BA.1.1
	hCoV-19/Mexico/DUR-INMEGEN-47-175/2021	EPI_ISL_8436137		2021-12-26	Durango	GRA	BA.1.17.2
	hCoV-19/Mexico/DUR-INMEGEN-47-183/2021	EPI_ISL_8436145		2021-12-26	Durango	GRA	BA.1.1
	hCoV-19/Mexico/GRO-INMEGEN-47-216/2021	EPI_ISL_8436178		2021-12-26	Guerrero	GRA	BA.1
	hCoV-19/Mexico/GRO-INMEGEN-47-224/2021	EPI_ISL_8436186		2021-12-26	Guerrero	GRA	BA.1.1
	hCoV-19/Mexico/HID_IBT_IMSS_5302/2021	EPI_ISL_8825825	OQ087179	2021-12-26	Hidalgo	GRA	BA.1
	hCoV-19/Mexico/HID_InDRE_FB1025_E1332812331_S10823/2021	EPI_ISL_9431108		2021-12-26	Hidalgo	GRA	BA.1.15
	hCoV-19/Mexico/JAL-INMEGEN-47-100/2021	EPI_ISL_8436064		2021-12-26	Jalisco	GRA	BA.1
	hCoV-19/Mexico/JAL-INMEGEN-47-101/2021	EPI_ISL_8436065		2021-12-26	Jalisco	GRA	BA.1.1
	hCoV-19/Mexico/JAL-INMEGEN-47-105/2021	EPI_ISL_8436068		2021-12-26	Jalisco	GRA	BA.1
	hCoV-19/Mexico/JAL-INMEGEN-47-107/2021	EPI_ISL_8436070		2021-12-26	Jalisco	GRA	BA.1.20
	hCoV-19/Mexico/JAL-INMEGEN-47-108/2021	EPI_ISL_8436071		2021-12-26	Jalisco	GRA	BA.1.17.2
	hCoV-19/Mexico/JAL-INMEGEN-47-116/2021	EPI_ISL_8436079		2021-12-26	Jalisco	GRA	BA.1.13
	hCoV-19/Mexico/JAL-INMEGEN-47-124/2021	EPI_ISL_8436087		2021-12-26	Jalisco	GRA	BA.1.15
	hCoV-19/Mexico/JAL-INMEGEN-47-125/2021	EPI_ISL_8436088		2021-12-26	Jalisco	GRA	BA.1.15
	hCoV-19/Mexico/JAL-INMEGEN-47-132/2021	EPI_ISL_8436095		2021-12-26	Jalisco	GRA	BA.1.1
	hCoV-19/Mexico/JAL-INMEGEN-47-133/2021	EPI_ISL_8436096		2021-12-26	Jalisco	GRA	BA.1.13
	hCoV-19/Mexico/JAL-INMEGEN-47-138/2021	EPI_ISL_8436101		2021-12-26	Jalisco	GRA	BA.1
	hCoV-19/Mexico/JAL-INMEGEN-47-141/2021	EPI_ISL_8436104		2021-12-26	Jalisco	GRA	BA.1
	hCoV-19/Mexico/JAL-INMEGEN-47-146/2021	EPI_ISL_8436109		2021-12-26	Jalisco	GRA	BA.1.1
	hCoV-19/Mexico/JAL-INMEGEN-47-154/2021	EPI_ISL_8436116		2021-12-26	Jalisco	GRA	BA.1.1
	hCoV-19/Mexico/JAL-INMEGEN-47-160/2021	EPI_ISL_8436122		2021-12-26	Jalisco	GRA	BA.1.17.2
	hCoV-19/Mexico/JAL-INMEGEN-47-162/2021	EPI_ISL_8436124		2021-12-26	Jalisco	GRA	BA.1.1
	hCoV-19/Mexico/JAL-INMEGEN-47-165/2021	EPI_ISL_8436127		2021-12-26	Jalisco	GRA	BA.1.1
	hCoV-19/Mexico/JAL-INMEGEN-47-170/2021	EPI_ISL_8436132		2021-12-26	Jalisco	GRA	BA.1.13
	hCoV-19/Mexico/JAL-INMEGEN-47-173/2021	EPI_ISL_8436135		2021-12-26	Jalisco	GRA	BA.1.1
	hCoV-19/Mexico/JAL-INMEGEN-47-176/2021	EPI_ISL_8436138		2021-12-26	Jalisco	GRA	BA.1.17.2
	hCoV-19/Mexico/JAL-INMEGEN-47-178/2021	EPI_ISL_8436140		2021-12-26	Jalisco	GRA	BA.1.15
	hCoV-19/Mexico/JAL-INMEGEN-47-179/2021	EPI_ISL_8436141		2021-12-26	Jalisco	GRA	BA.1.1
	hCoV-19/Mexico/JAL-INMEGEN-47-180/2021	EPI_ISL_8436142		2021-12-26	Jalisco	GRA	BA.1.17.2
	hCoV-19/Mexico/JAL-INMEGEN-47-186/2021	EPI_ISL_8436148		2021-12-26	Jalisco	GRA	BA.1
	hCoV-19/Mexico/JAL-INMEGEN-47-187/2021	EPI_ISL_8436149		2021-12-26	Jalisco	GRA	BA.1.15
	hCoV-19/Mexico/JAL_InDRE_FB54387_E14313277119_S10008/2021	EPI_ISL_8747624		2021-12-26	Jalisco	GRA	BA.1
	hCoV-19/Mexico/Mexico_City-INMEGEN-47-11/2021	EPI_ISL_8435975		2021-12-26	Mexico_City	GRA	BA.1.1
	hCoV-19/Mexico/Mexico_City-INMEGEN-47-12/2021	EPI_ISL_8435976		2021-12-26	Mexico_City	GRA	BA.1.1
	hCoV-19/Mexico/Mexico_City-INMEGEN-47-90/2021	EPI_ISL_8436054		2021-12-26	Mexico_City	GRA	BA.1.1
	hCoV-19/Mexico/Mexico_City_InDRE_FB54539_E09713280745_S10059/2021	EPI_ISL_8747628		2021-12-26	Mexico_City	GRA	BA.1.15
	hCoV-19/Mexico/Mexico_City-INMEGEN-49-23/2021	EPI_ISL_8753405		2021-12-26	Mexico_City	GRA	BA.1.1.18
	hCoV-19/Mexico/Mexico_City-INMEGEN-49-39/2021	EPI_ISL_8753420		2021-12-26	Mexico_City	GRA	BA.1.15
	hCoV-19/Mexico/Mexico_City-INMEGEN-49-71/2021	EPI_ISL_8753447		2021-12-26	Mexico_City	GRA	BA.1.15
	hCoV-19/Mexico/Mexico_City-INMEGEN-49-75/2021	EPI_ISL_8753450		2021-12-26	Mexico_City	GRA	BA.1.17.2
	hCoV-19/Mexico/Mexico_City-INMEGEN-51-212/2021	EPI_ISL_8979813		2021-12-26	Mexico_City	GRA	BA.1.15
	hCoV-19/Mexico/Mexico_City-INMEGEN-51-322/2021	EPI_ISL_8979853		2021-12-26	Mexico_City	GRA	BA.1.1
	hCoV-19/Mexico/Mexico_City-INMEGEN-51-327/2021	EPI_ISL_8979858		2021-12-26	Mexico_City	GRA	BA.1.1
	hCoV-19/Mexico/Mexico_City-INMEGEN-51-334/2021	EPI_ISL_8979864		2021-12-26	Mexico_City	GRA	BA.1.1
	hCoV-19/Mexico/Mexico_City-INMEGEN-51-347/2021	EPI_ISL_8979874		2021-12-26	Mexico_City	GRA	BA.1
	hCoV-19/Mexico/Mexico_City_InDRE_FB479_E09313308301_S10388/2021	EPI_ISL_9092918		2021-12-26	Mexico_City	GRA	BA.1.1
	hCoV-19/Mexico/Mexico_City_InDRE_FB54540_E09713280638_S10598/2021	EPI_ISL_9093128		2021-12-26	Mexico_City	GRA	BA.1
	hCoV-19/Mexico/Mexico_City-INMEGEN-52-195/2021	EPI_ISL_9206906		2021-12-26	Mexico_City	GRA	BA.1.1
	hCoV-19/Mexico/Mexico_City-INMEGEN-52-229/2021	EPI_ISL_9206939		2021-12-26	Mexico_City	GRA	BA.1.15
	hCoV-19/Mexico/Mexico_City-INMEGEN-52-230/2021	EPI_ISL_9206940		2021-12-26	Mexico_City	GRA	BA.1.1
	hCoV-19/Mexico/Mexico_City-INMEGEN-52-232/2021	EPI_ISL_9206942		2021-12-26	Mexico_City	GRA	BA.1.1
	hCoV-19/Mexico/NL-SEARCH-120639/2021	EPI_ISL_12604688		2021-12-26	Nuevo_Leon	GRA	BA.1
	hCoV-19/Mexico/NLE_InDRE_FB54402_E19313277136_S10193/2021	EPI_ISL_8747563		2021-12-26	Nuevo_Leon	GRA	BA.1.15
	hCoV-19/Mexico/OAX_IBT_IMSS_5311/2021	EPI_ISL_8825834	OQ087196	2021-12-26	Oaxaca	GRA	BA.1.1
	hCoV-19/Mexico/OAX_IBT_IMSS_5312/2021	EPI_ISL_8825835	OQ087343	2021-12-26	Oaxaca	GRA	BA.1.1
	hCoV-19/Mexico/OAX-INMEGEN-47-193/2021	EPI_ISL_8436155		2021-12-26	Oaxaca	GRA	BA.1.15
	hCoV-19/Mexico/OAX-INMEGEN-47-200/2021	EPI_ISL_8436162		2021-12-26	Oaxaca	GRA	BA.1
	hCoV-19/Mexico/OAX-INMEGEN-47-208/2021	EPI_ISL_8436170		2021-12-26	Oaxaca	GRA	BA.1
	hCoV-19/Mexico/ROO_IBT_IMSS_4985/2021	EPI_ISL_8826017	OQ087397	2021-12-26	Quintana_Roo	GRA	BA.1.1
	hCoV-19/Mexico/SIN_IBT_IMSS_082232-NC/2021	EPI_ISL_8826041	OQ087372	2021-12-26	Sinaloa	GRA	BA.1
	hCoV-19/Mexico/SIN-INMEGEN-47-95/2021	EPI_ISL_8436059		2021-12-26	Sinaloa	GRA	BA.1
	hCoV-19/Mexico/SIN-INMEGEN-47-96/2021	EPI_ISL_8436060		2021-12-26	Sinaloa	GRA	BA.1.1
	hCoV-19/Mexico/SIN-INMEGEN-47-102/2021	EPI_ISL_8436066		2021-12-26	Sinaloa	GRA	BA.1.15
	hCoV-19/Mexico/SIN-INMEGEN-47-110/2021	EPI_ISL_8436073		2021-12-26	Sinaloa	GRA	BA.1
	hCoV-19/Mexico/SIN-INMEGEN-47-111/2021	EPI_ISL_8436074		2021-12-26	Sinaloa	GRA	BA.1.1.16
	hCoV-19/Mexico/SIN-INMEGEN-47-118/2021	EPI_ISL_8436081		2021-12-26	Sinaloa	GRA	BA.1
	hCoV-19/Mexico/SIN-INMEGEN-47-119/2021	EPI_ISL_8436082		2021-12-26	Sinaloa	GRA	BA.1
	hCoV-19/Mexico/SIN-INMEGEN-47-126/2021	EPI_ISL_8436089		2021-12-26	Sinaloa	GRA	BA.1.18
	hCoV-19/Mexico/SIN-INMEGEN-47-127/2021	EPI_ISL_8436090		2021-12-26	Sinaloa	GRA	BA.1
	hCoV-19/Mexico/SIN-INMEGEN-47-134/2021	EPI_ISL_8436097		2021-12-26	Sinaloa	GRA	BA.1.1
	hCoV-19/Mexico/SIN-INMEGEN-47-166/2021	EPI_ISL_8436128		2021-12-26	Sinaloa	GRA	BA.1.1
	hCoV-19/Mexico/SIN-INMEGEN-47-174/2021	EPI_ISL_8436136		2021-12-26	Sinaloa	GRA	BA.1.1
	hCoV-19/Mexico/SIN-INMEGEN-47-182/2021	EPI_ISL_8436144		2021-12-26	Sinaloa	GRA	BA.1.1
	hCoV-19/Mexico/SIN-INMEGEN-47-184/2021	EPI_ISL_8436146		2021-12-26	Sinaloa	GRA	BA.1.20
	hCoV-19/Mexico/SIN-INMEGEN-48-98/2021	EPI_ISL_8628844		2021-12-26	Sinaloa	GRA	BA.1
	hCoV-19/Mexico/SIN-INMEGEN-48-104/2021	EPI_ISL_8628845		2021-12-26	Sinaloa	GRA	BA.1
	hCoV-19/Mexico/SIN-INMEGEN-48-105/2021	EPI_ISL_8628846		2021-12-26	Sinaloa	GRA	BA.1.1
	hCoV-19/Mexico/SIN-INMEGEN-48-113/2021	EPI_ISL_8628847		2021-12-26	Sinaloa	GRA	BA.1.15
	hCoV-19/Mexico/SIN-INMEGEN-48-120/2021	EPI_ISL_8628849		2021-12-26	Sinaloa	GRA	BA.1.15
	hCoV-19/Mexico/SIN-INMEGEN-48-121/2021	EPI_ISL_8628850		2021-12-26	Sinaloa	GRA	BA.1.15
	hCoV-19/Mexico/SIN-INMEGEN-48-129/2021	EPI_ISL_8628853		2021-12-26	Sinaloa	GRA	BA.1.1
	hCoV-19/Mexico/SIN-INMEGEN-48-136/2021	EPI_ISL_8628855		2021-12-26	Sinaloa	GRA	BA.1.1
	hCoV-19/Mexico/SIN-INMEGEN-48-145/2021	EPI_ISL_8628856		2021-12-26	Sinaloa	GRA	BA.1.1
	hCoV-19/Mexico/SIN-INMEGEN-48-153/2021	EPI_ISL_8628859		2021-12-26	Sinaloa	GRA	BA.1.1
	hCoV-19/Mexico/SIN-INMEGEN-48-176/2021	EPI_ISL_8628868		2021-12-26	Sinaloa	GRA	BA.1.1
	hCoV-19/Mexico/SIN-INMEGEN-48-184/2021	EPI_ISL_8628871		2021-12-26	Sinaloa	GRA	BA.1.1
	hCoV-19/Mexico/SON-INMEGEN-47-128/2021	EPI_ISL_8436091		2021-12-26	Sonora	GRA	BA.1.1
	hCoV-19/Mexico/SON-INMEGEN-47-136/2021	EPI_ISL_8436099		2021-12-26	Sonora	GRA	BA.1
	hCoV-19/Mexico/SON-INMEGEN-47-145/2021	EPI_ISL_8436108		2021-12-26	Sonora	GRA	BA.1.1.14
	hCoV-19/Mexico/SON-INMEGEN-47-153/2021	EPI_ISL_8436115		2021-12-26	Sonora	GRA	BA.1.1.14
	hCoV-19/Mexico/SON-INMEGEN-47-161/2021	EPI_ISL_8436123		2021-12-26	Sonora	GRA	BA.1.1
	hCoV-19/Mexico/SON-INMEGEN-47-169/2021	EPI_ISL_8436131		2021-12-26	Sonora	GRA	BA.1
	hCoV-19/Mexico/SON-INMEGEN-47-177/2021	EPI_ISL_8436139		2021-12-26	Sonora	GRA	BA.1.1
	hCoV-19/Mexico/MEX-INMEGEN-47-4/2021	EPI_ISL_8435968		2021-12-26	State_of_Mexico	GRA	BA.1.15
	hCoV-19/Mexico/MEX-INMEGEN-47-19/2021	EPI_ISL_8435983		2021-12-26	State_of_Mexico	GRA	BA.1.1
	hCoV-19/Mexico/MEX-INMEGEN-47-20/2021	EPI_ISL_8435984		2021-12-26	State_of_Mexico	GRA	BA.1.1
	hCoV-19/Mexico/MEX-INMEGEN-47-28/2021	EPI_ISL_8435992		2021-12-26	State_of_Mexico	GRA	BA.1
	hCoV-19/Mexico/MEX-INMEGEN-47-35/2021	EPI_ISL_8435999		2021-12-26	State_of_Mexico	GRA	BA.1.21
	hCoV-19/Mexico/MEX-INMEGEN-47-43/2021	EPI_ISL_8436007		2021-12-26	State_of_Mexico	GRA	BA.1.1
	hCoV-19/Mexico/MEX-INMEGEN-47-51/2021	EPI_ISL_8436015		2021-12-26	State_of_Mexico	GRA	BA.1.1
	hCoV-19/Mexico/MEX-INMEGEN-47-59/2021	EPI_ISL_8436023		2021-12-26	State_of_Mexico	GRA	BA.1
	hCoV-19/Mexico/MEX-INMEGEN-47-67/2021	EPI_ISL_8436031		2021-12-26	State_of_Mexico	GRA	BA.1
	hCoV-19/Mexico/MEX-INMEGEN-47-75/2021	EPI_ISL_8436039		2021-12-26	State_of_Mexico	GRA	BA.1.17
	hCoV-19/Mexico/MEX-INMEGEN-47-82/2021	EPI_ISL_8436046		2021-12-26	State_of_Mexico	GRA	BA.1.1
	hCoV-19/Mexico/MEX-INMEGEN-47-91/2021	EPI_ISL_8436055		2021-12-26	State_of_Mexico	GRA	BA.1
	hCoV-19/Mexico/MEX_InDRE_FB480_E15313308979_S10389/2021	EPI_ISL_9092919		2021-12-26	State_of_Mexico	GRA	BA.1.1
	hCoV-19/Mexico/MEX_InDRE_FB481_E15313257393_S10390/2021	EPI_ISL_9092920		2021-12-26	State_of_Mexico	GRA	BA.1.1
	hCoV-19/Mexico/TAB-INMEGEN-47-195/2021	EPI_ISL_8436157		2021-12-26	Tabasco	GRA	BA.1
	hCoV-19/Mexico/TAB-INMEGEN-47-202/2021	EPI_ISL_8436164		2021-12-26	Tabasco	GRA	BA.1.1
	hCoV-19/Mexico/TAB-INMEGEN-47-281/2021	EPI_ISL_8436242		2021-12-26	Tabasco	GRA	BA.1.1
	hCoV-19/Mexico/TAM_IBT_IMSS_5049/2021	EPI_ISL_8825960	OQ087417	2021-12-26	Tamaulipas	GRA	BA.1
	hCoV-19/Mexico/YUC_IBT_IMSS_029386-NC/2021	EPI_ISL_8825999	OQ087444	2021-12-26	Yucatan	GRA	BA.1.1
	hCoV-19/MEX/BC-SEARCH-64336/2021	EPI_ISL_8918593		2021-12-27	Baja_California	GRA	BA.1.1
	hCoV-19/Mexico/BCN_InDRE_FB618_E02313292963_S10462/2021	EPI_ISL_9092992		2021-12-27	Baja_California	GRA	BA.1.1
	hCoV-19/Mexico/BCN_InDRE_FB621_E02313293148_S10465/2021	EPI_ISL_9092995		2021-12-27	Baja_California	GRA	BA.1.18
	hCoV-19/Mexico/BCN_InDRE_FB622_E02913293114_S10466/2021	EPI_ISL_9092996		2021-12-27	Baja_California	GRA	BA.1.1
	hCoV-19/Mexico/BCN_InDRE_FB625_E02313303625_S10469/2021	EPI_ISL_9092999		2021-12-27	Baja_California	GRA	BA.1.1
	hCoV-19/Mexico/BCN_InDRE_FB616_E02313284331_S10677/2021	EPI_ISL_9430962		2021-12-27	Baja_California	GRA	BA.1.1
	hCoV-19/Mexico/BCS_IBT_IMSS_5329/2021	EPI_ISL_8825852	OQ087438	2021-12-27	Baja_California_Sur	GRA	BA.1.1
	hCoV-19/Mexico/BCS_InDRE_FB785_E03313304220_S10577/2021	EPI_ISL_9093107		2021-12-27	Baja_California_Sur	GRA	BA.1
	hCoV-19/Mexico/BCS_InDRE_FB799_E03313304359_S10588/2021	EPI_ISL_9093118		2021-12-27	Baja_California_Sur	GRA	BA.1.1
	hCoV-19/Mexico/BCS_InDRE_FB811_E03313302593_S10592/2021	EPI_ISL_9093122		2021-12-27	Baja_California_Sur	GRA	BA.1
	hCoV-19/Mexico/BCS_InDRE_FB826_E03313285601_S10610/2021	EPI_ISL_9430895		2021-12-27	Baja_California_Sur	GRA	BA.1.1
	hCoV-19/Mexico/BCS_InDRE_FB832_E03113293438_S10616/2021	EPI_ISL_9430901		2021-12-27	Baja_California_Sur	GRA	BA.1.1
	hCoV-19/Mexico/BCS_InDRE_FB853_E03313304287_S10630/2021	EPI_ISL_9430915		2021-12-27	Baja_California_Sur	GRA	BA.1
	hCoV-19/Mexico/CHH_IBT_IMSS_5062/2021	EPI_ISL_8825976	OQ087457	2021-12-27	Chihuahua	GRA	BA.1.1
	hCoV-19/Mexico/CHH_InDRE_FB54494_E08313293489_S10228/2021	EPI_ISL_8747537		2021-12-27	Chihuahua	GRA	BA.1.1
	hCoV-19/Mexico/CHH_InDRE_FB54499_E_S10233/2021	EPI_ISL_8747538		2021-12-27	Chihuahua	GRA	BA.1.20
	hCoV-19/Mexico/CHH_InDRE_FB297_E08913324400_S10309/2021	EPI_ISL_9092840		2021-12-27	Chihuahua	GRA	BA.1.1
	hCoV-19/Mexico/CH-SEARCH-120644/2021	EPI_ISL_12604692		2021-12-27	Coahuila	GRA	BA.1.1
	hCoV-19/Mexico/COL_InDRE_FB54369_E06313283710_S9992/2021	EPI_ISL_8747599		2021-12-27	Colima	GRA	BA.1.15
	hCoV-19/Mexico/DUR_IBT_IMSS_5025/2021	EPI_ISL_8825936	OQ087425	2021-12-27	Durango	GRA	BA.1.15
	hCoV-19/Mexico/DUR-INMEGEN-48-71/2021	EPI_ISL_8629045		2021-12-27	Durango	GRA	BA.1.1
	hCoV-19/Mexico/GUA_IBT_IMSS_5406/2021	EPI_ISL_9153438	OQ087981	2021-12-27	Guanajuato	GRA	BA.1.15
	hCoV-19/Mexico/GRO-INMEGEN-47-250/2021	EPI_ISL_8436212		2021-12-27	Guerrero	GRA	BA.1.1
	hCoV-19/Mexico/GRO-INMEGEN-47-258/2021	EPI_ISL_8436220		2021-12-27	Guerrero	GRA	BA.1.1
	hCoV-19/Mexico/GRO-INMEGEN-47-266/2021	EPI_ISL_8436228		2021-12-27	Guerrero	GRA	BA.1.18
	hCoV-19/Mexico/JAL_IBT_IMSS_081667-NC/2021	EPI_ISL_8826021	OQ087381	2021-12-27	Jalisco	GRA	BA.1.17
	hCoV-19/Mexico/JAL_IBT_IMSS_4990/2021	EPI_ISL_8826023	OQ087382	2021-12-27	Jalisco	GRA	BA.1.13
	hCoV-19/Mexico/JAL_IBT_IMSS_4996/2021	EPI_ISL_8826029	OQ087387	2021-12-27	Jalisco	GRA	BA.1.1
	hCoV-19/Mexico/JAL_InDRE_FB54391_E14313290389_S10012/2021	EPI_ISL_8747625		2021-12-27	Jalisco	GRA	BA.1.20
	hCoV-19/Mexico/Mexico_City-INER-IBT-1437/2021	EPI_ISL_8930100	OQ087496	2021-12-27	Mexico_City	GRA	BA.1.1
	hCoV-19/Mexico/Mexico_City-INER-IBT-1439/2021	EPI_ISL_8930102	OQ087497	2021-12-27	Mexico_City	GRA	BA.1.15
	hCoV-19/Mexico/Mexico_City-INER-IBT-1440/2021	EPI_ISL_8930103	OQ087491	2021-12-27	Mexico_City	GRA	BA.1.15
	hCoV-19/Mexico/Mexico_City-INER-IBT-1441/2021	EPI_ISL_8930104	OQ087490	2021-12-27	Mexico_City	GRA	BA.1.1
	hCoV-19/Mexico/Mexico_City-INER-IBT-1442/2021	EPI_ISL_8930105	OQ087493	2021-12-27	Mexico_City	GRA	BA.1.1
	hCoV-19/Mexico/Mexico_City-INER-IBT-1443/2021	EPI_ISL_8930106	OQ087492	2021-12-27	Mexico_City	GRA	BA.1.1
	hCoV-19/Mexico/Mexico_City-INER-IBT-1444/2021	EPI_ISL_8930107	OQ087495	2021-12-27	Mexico_City	GRA	BA.1.1
	hCoV-19/Mexico/Mexico_City-INER-IBT-1445/2021	EPI_ISL_8930108	OQ087494	2021-12-27	Mexico_City	GRA	BA.1.1
	hCoV-19/Mexico/Mexico_City_LANGEBIO_IMSS_4837/2021	EPI_ISL_9150685	OQ087621	2021-12-27	Mexico_City	GRA	BA.1
	hCoV-19/Mexico/Mexico_City_LANGEBIO_IMSS_4838/2021	EPI_ISL_9150686	OQ088057	2021-12-27	Mexico_City	GRA	BA.1.15
	hCoV-19/Mexico/Mexico_City_LANGEBIO_IMSS_4841/2021	EPI_ISL_9150688	OQ088138	2021-12-27	Mexico_City	GRA	BA.1.15
	hCoV-19/Mexico/Mexico_City_LANGEBIO_IMSS_4845/2021	EPI_ISL_9150689	OQ088072	2021-12-27	Mexico_City	GRA	BA.1
	hCoV-19/Mexico/Mexico_City_LANGEBIO_IMSS_4852/2021	EPI_ISL_9150690	OQ087622	2021-12-27	Mexico_City	GRA	BA.1.1
	hCoV-19/Mexico/Mexico_City-INMEGEN-46-77/2021	EPI_ISL_8318869		2021-12-27	Mexico_City	GRA	BA.1
	hCoV-19/Mexico/Mexico_City-INMEGEN-46-69/2021	EPI_ISL_8318870		2021-12-27	Mexico_City	GRA	BA.1
	hCoV-19/Mexico/Mexico_City-INMEGEN-46-89/2021	EPI_ISL_8318872		2021-12-27	Mexico_City	GRA	BA.1.1
	hCoV-19/Mexico/Mexico_City-INMEGEN-46-60/2021	EPI_ISL_8318874		2021-12-27	Mexico_City	GRA	BA.1
	hCoV-19/Mexico/Mexico_City-INMEGEN-46-83/2021	EPI_ISL_8318875		2021-12-27	Mexico_City	GRA	BA.1.17.2
	hCoV-19/Mexico/Mexico_City-INMEGEN-46-90/2021	EPI_ISL_8318876		2021-12-27	Mexico_City	GRA	BA.1.1
	hCoV-19/Mexico/Mexico_City-INMEGEN-46-80/2021	EPI_ISL_8318877		2021-12-27	Mexico_City	GRA	BA.1.1
	hCoV-19/Mexico/Mexico_City-INMEGEN-46-86/2021	EPI_ISL_8318880		2021-12-27	Mexico_City	GRA	BA.1.1
	hCoV-19/Mexico/Mexico_City-INMEGEN-46-82/2021	EPI_ISL_8318882		2021-12-27	Mexico_City	GRA	BA.1.1
	hCoV-19/Mexico/Mexico_City-INMEGEN-46-126/2021	EPI_ISL_8318883		2021-12-27	Mexico_City	GRA	BA.1.1
	hCoV-19/Mexico/Mexico_City-INMEGEN-46-84/2021	EPI_ISL_8318884		2021-12-27	Mexico_City	GRA	BA.1
	hCoV-19/Mexico/Mexico_City-INMEGEN-46-88/2021	EPI_ISL_8318885		2021-12-27	Mexico_City	GRA	BA.1.1
	hCoV-19/Mexico/Mexico_City-INMEGEN-46-78/2021	EPI_ISL_8318888		2021-12-27	Mexico_City	GRA	BA.1.1
	hCoV-19/Mexico/Mexico_City-INMEGEN-46-73/2021	EPI_ISL_8318889		2021-12-27	Mexico_City	GRA	BA.1.15
	hCoV-19/Mexico/Mexico_City-INMEGEN-46-79/2021	EPI_ISL_8318890		2021-12-27	Mexico_City	GRA	BA.1.15
	hCoV-19/Mexico/Mexico_City-INMEGEN-46-67/2021	EPI_ISL_8318891		2021-12-27	Mexico_City	GRA	BA.1.1
	hCoV-19/Mexico/Mexico_City-INMEGEN-46-65/2021	EPI_ISL_8318894		2021-12-27	Mexico_City	GRA	BA.1.1
	hCoV-19/Mexico/Mexico_City-INMEGEN-46-62/2021	EPI_ISL_8318895		2021-12-27	Mexico_City	GRA	BA.1.1
	hCoV-19/Mexico/Mexico_City-INMEGEN-46-75/2021	EPI_ISL_8318897		2021-12-27	Mexico_City	GRA	BA.1.15
	hCoV-19/Mexico/Mexico_City-INMEGEN-46-63/2021	EPI_ISL_8318902		2021-12-27	Mexico_City	GRA	BA.1.1
	hCoV-19/Mexico/Mexico_City-INMEGEN-46-64/2021	EPI_ISL_8318913		2021-12-27	Mexico_City	GRA	BA.1.1
	hCoV-19/Mexico/Mexico_City-INMEGEN-46-72/2021	EPI_ISL_8318930		2021-12-27	Mexico_City	GRA	BA.1.1
	hCoV-19/Mexico/Mexico_City-INMEGEN-46-58/2021	EPI_ISL_8318932		2021-12-27	Mexico_City	GRA	BA.1.15
	hCoV-19/Mexico/Mexico_City-INMEGEN-46-66/2021	EPI_ISL_8318933		2021-12-27	Mexico_City	GRA	BA.1.1
	hCoV-19/Mexico/Mexico_City-INMEGEN-46-93/2021	EPI_ISL_8318944		2021-12-27	Mexico_City	GRA	BA.1.1
	hCoV-19/Mexico/Mexico_City-INMEGEN-46-128/2021	EPI_ISL_8318949		2021-12-27	Mexico_City	GRA	BA.1.1
	hCoV-19/Mexico/Mexico_City-INMEGEN-46-61/2021	EPI_ISL_8318951		2021-12-27	Mexico_City	GRA	BA.1.15
	hCoV-19/Mexico/Mexico_City-INMEGEN-46-87/2021	EPI_ISL_8318952		2021-12-27	Mexico_City	GRA	BA.1.15
	hCoV-19/Mexico/Mexico_City-INMEGEN-46-127/2021	EPI_ISL_8318958		2021-12-27	Mexico_City	GRA	BA.1.1
	hCoV-19/Mexico/Mexico_City-INMEGEN-46-74/2021	EPI_ISL_8318959		2021-12-27	Mexico_City	GRA	BA.1.15
	hCoV-19/Mexico/Mexico_City-INMEGEN-46-81/2021	EPI_ISL_8318962		2021-12-27	Mexico_City	GRA	BA.1.1
	hCoV-19/Mexico/Mexico_City-INMEGEN-46-92/2021	EPI_ISL_8318967		2021-12-27	Mexico_City	GRA	BA.1
	hCoV-19/Mexico/Mexico_City-INMEGEN-46-94/2021	EPI_ISL_8318970		2021-12-27	Mexico_City	GRA	BA.1
	hCoV-19/Mexico/Mexico_City-INMEGEN-46-70/2021	EPI_ISL_8318974		2021-12-27	Mexico_City	GRA	BA.1.1
	hCoV-19/Mexico/Mexico_City-INMEGEN-46-59/2021	EPI_ISL_8318977		2021-12-27	Mexico_City	GRA	BA.1.15
	hCoV-19/Mexico/Mexico_City-INMEGEN-47-7/2021	EPI_ISL_8435971		2021-12-27	Mexico_City	GRA	BA.1.1
	hCoV-19/Mexico/Mexico_City-INMEGEN-47-14/2021	EPI_ISL_8435978		2021-12-27	Mexico_City	GRA	BA.1.1
	hCoV-19/Mexico/Mexico_City-INMEGEN-47-22/2021	EPI_ISL_8435986		2021-12-27	Mexico_City	GRA	BA.1
	hCoV-19/Mexico/Mexico_City-INMEGEN-47-30/2021	EPI_ISL_8435994		2021-12-27	Mexico_City	GRA	BA.1.15
	hCoV-19/Mexico/Mexico_City-INMEGEN-47-38/2021	EPI_ISL_8436002		2021-12-27	Mexico_City	GRA	BA.1
	hCoV-19/Mexico/Mexico_City-INMEGEN-47-46/2021	EPI_ISL_8436010		2021-12-27	Mexico_City	GRA	BA.1.1
	hCoV-19/Mexico/Mexico_City-INMEGEN-47-68/2021	EPI_ISL_8436032		2021-12-27	Mexico_City	GRA	BA.1.1
	hCoV-19/Mexico/Mexico_City_InDRE_FD126912_E_S9930/2021	EPI_ISL_8747556		2021-12-27	Mexico_City	GRA	BA.1.15
	hCoV-19/Mexico/Mexico_City_InDRE_FB54414_E09313288248_S10196/2021	EPI_ISL_8747558		2021-12-27	Mexico_City	GRA	BA.1.15
	hCoV-19/Mexico/Mexico_City-INMEGEN-49-18/2021	EPI_ISL_8753400		2021-12-27	Mexico_City	GRA	BA.1.15
	hCoV-19/Mexico/Mexico_City-INMEGEN-49-19/2021	EPI_ISL_8753401		2021-12-27	Mexico_City	GRA	BA.1.1
	hCoV-19/Mexico/Mexico_City-INMEGEN-49-20/2021	EPI_ISL_8753402		2021-12-27	Mexico_City	GRA	BA.1.1
	hCoV-19/Mexico/Mexico_City-INMEGEN-49-21/2021	EPI_ISL_8753403		2021-12-27	Mexico_City	GRA	BA.1.1
	hCoV-19/Mexico/Mexico_City-INMEGEN-49-22/2021	EPI_ISL_8753404		2021-12-27	Mexico_City	GRA	BA.1.1
	hCoV-19/Mexico/Mexico_City-INMEGEN-49-26/2021	EPI_ISL_8753408		2021-12-27	Mexico_City	GRA	BA.1
	hCoV-19/Mexico/Mexico_City-INMEGEN-49-37/2021	EPI_ISL_8753418		2021-12-27	Mexico_City	GRA	BA.1
	hCoV-19/Mexico/Mexico_City-INMEGEN-49-38/2021	EPI_ISL_8753419		2021-12-27	Mexico_City	GRA	BA.1.17
	hCoV-19/Mexico/Mexico_City-INMEGEN-49-40/2021	EPI_ISL_8753421		2021-12-27	Mexico_City	GRA	BA.1.15
	hCoV-19/Mexico/Mexico_City-INMEGEN-49-41/2021	EPI_ISL_8753422		2021-12-27	Mexico_City	GRA	BA.1.1
	hCoV-19/Mexico/Mexico_City-INMEGEN-49-42/2021	EPI_ISL_8753423		2021-12-27	Mexico_City	GRA	BA.1.15
	hCoV-19/Mexico/Mexico_City-INMEGEN-49-43/2021	EPI_ISL_8753424		2021-12-27	Mexico_City	GRA	BA.1.15
	hCoV-19/Mexico/Mexico_City-INMEGEN-49-44/2021	EPI_ISL_8753425		2021-12-27	Mexico_City	GRA	BA.1.15
	hCoV-19/Mexico/Mexico_City-INMEGEN-51-332/2021	EPI_ISL_8979862		2021-12-27	Mexico_City	GRA	BA.1.1.2
	hCoV-19/Mexico/Mexico_City-INMEGEN-51-333/2021	EPI_ISL_8979863		2021-12-27	Mexico_City	GRA	BA.1.1
	hCoV-19/Mexico/Mexico_City-INMEGEN-51-335/2021	EPI_ISL_8979865		2021-12-27	Mexico_City	GRA	BA.1.1
	hCoV-19/Mexico/Mexico_City-INMEGEN-51-336/2021	EPI_ISL_8979866		2021-12-27	Mexico_City	GRA	BA.1.17
	hCoV-19/Mexico/Mexico_City-INMEGEN-51-337/2021	EPI_ISL_8979867		2021-12-27	Mexico_City	GRA	BA.1.15
	hCoV-19/Mexico/Mexico_City_InDRE_FB466_E09313294265_S10378/2021	EPI_ISL_9092908		2021-12-27	Mexico_City	GRA	BA.1.1
	hCoV-19/Mexico/Mexico_City_InDRE_FB468_E09313292858_S10380/2021	EPI_ISL_9092910		2021-12-27	Mexico_City	GRA	BA.1.1
	hCoV-19/Mexico/Mexico_City_InDRE_FB482_E09313167165_S10391/2021	EPI_ISL_9092921		2021-12-27	Mexico_City	GRA	BA.1.1
	hCoV-19/Mexico/Mexico_City_InDRE_FB483_E09313312619_S10392/2021	EPI_ISL_9092922		2021-12-27	Mexico_City	GRA	BA.1.1
	hCoV-19/Mexico/Mexico_City_InDRE_FB484_E09313313796_S10393/2021	EPI_ISL_9092923		2021-12-27	Mexico_City	GRA	BA.1.1
	hCoV-19/Mexico/Mexico_City_InDRE_FB54542_E09713286988_S10599/2021	EPI_ISL_9093129		2021-12-27	Mexico_City	GRA	BA.1
	hCoV-19/Mexico/Mexico_City_InDRE_FB54543_E09713305109_S10600/2021	EPI_ISL_9093130		2021-12-27	Mexico_City	GRA	BA.1.1
	hCoV-19/Mexico/Mexico_City-INMEGEN-52-194/2021	EPI_ISL_9206905		2021-12-27	Mexico_City	GRA	BA.1.1
	hCoV-19/Mexico/Mexico_City-INMEGEN-52-198/2021	EPI_ISL_9206909		2021-12-27	Mexico_City	GRA	BA.1.1
	hCoV-19/Mexico/MIC_IBT_IMSS_082052-NC/2021	EPI_ISL_8826040	OQ087373	2021-12-27	Michoacan	GRA	BA.1
	hCoV-19/Mexico/MIC_InDRE_FB435_E16113296712_S10365/2021	EPI_ISL_9092895		2021-12-27	Michoacan	GRA	BA.1.1
	hCoV-19/Mexico/NLE_IBT_IMSS_5015/2021	EPI_ISL_8825925	OQ087407	2021-12-27	Nuevo_Leon	GRA	BA.1.1
	hCoV-19/Mexico/NLE_IBT_IMSS_5016/2021	EPI_ISL_8825926	OQ087409	2021-12-27	Nuevo_Leon	GRA	BA.1.1
	hCoV-19/Mexico/NLE_IBT_IMSS_5017/2021	EPI_ISL_8825927	OQ087408	2021-12-27	Nuevo_Leon	GRA	BA.1.15
	hCoV-19/Mexico/NLE_IBT_IMSS_5018/2021	EPI_ISL_8825928	OQ087410	2021-12-27	Nuevo_Leon	GRA	BA.1.1
	hCoV-19/Mexico/NLE_IBT_IMSS_5029/2021	EPI_ISL_8825940	OQ087424	2021-12-27	Nuevo_Leon	GRA	BA.1
	hCoV-19/Mexico/NL-SEARCH-120642/2021	EPI_ISL_12604691		2021-12-27	Nuevo_Leon	GRA	BA.1
	hCoV-19/Mexico/NLE_InDRE_FB241_E19313285529_S10271/2021	EPI_ISL_9092802		2021-12-27	Nuevo_Leon	GRA	BA.1.1
	hCoV-19/Mexico/NLE_InDRE_FB244_E19313318474_S10274/2021	EPI_ISL_9092805		2021-12-27	Nuevo_Leon	GRA	BA.1.1
	hCoV-19/Mexico/NLE_InDRE_FB245_E19313299322_S10275/2021	EPI_ISL_9092806		2021-12-27	Nuevo_Leon	GRA	BA.1.15
	hCoV-19/Mexico/OAX-INMEGEN-47-274/2021	EPI_ISL_8436235		2021-12-27	Oaxaca	GRA	BA.1.1
	hCoV-19/Mexico/OAX_InDRE_FB54488_E_S10225/2021	EPI_ISL_8747564		2021-12-27	Oaxaca	GRA	BA.1.1
	hCoV-19/Mexico/ROO-INMEGEN-47-210/2021	EPI_ISL_8436172		2021-12-27	Quintana_Roo	GRA	BA.1
	hCoV-19/Mexico/ROO-INMEGEN-47-218/2021	EPI_ISL_8436180		2021-12-27	Quintana_Roo	GRA	BA.1.1
	hCoV-19/Mexico/ROO-INMEGEN-47-226/2021	EPI_ISL_8436188		2021-12-27	Quintana_Roo	GRA	BA.1.1
	hCoV-19/Mexico/ROO-INMEGEN-47-234/2021	EPI_ISL_8436196		2021-12-27	Quintana_Roo	GRA	BA.1.1
	hCoV-19/Mexico/ROO-INMEGEN-47-242/2021	EPI_ISL_8436204		2021-12-27	Quintana_Roo	GRA	BA.1
	hCoV-19/Mexico/ROO_InDRE_FB490_E23113305251_S10399/2021	EPI_ISL_9092929		2021-12-27	Quintana_Roo	GRA	BA.1.15
	hCoV-19/Mexico/SIN_CIAD-MZT_HJ4247/2021	EPI_ISL_8558913	OQ087307	2021-12-27	Sinaloa	GRA	BA.1.1.2
	hCoV-19/Mexico/SIN_CIAD-MZT_ID4509/2021	EPI_ISL_8558931	OQ087294	2021-12-27	Sinaloa	GRA	BA.1.15
	hCoV-19/Mexico/SIN_CIAD-MZT_ID4514/2021	EPI_ISL_8558932	OQ087291	2021-12-27	Sinaloa	GRA	BA.1
	hCoV-19/Mexico/SIN_IBT_IMSS_4899/2021	EPI_ISL_8826060	OQ087233	2021-12-27	Sinaloa	GRA	BA.1.15.1
	hCoV-19/Mexico/SIN-INMEGEN-48-7/2021	EPI_ISL_8628827		2021-12-27	Sinaloa	GRA	BA.1.1
	hCoV-19/Mexico/SIN-INMEGEN-48-14/2021	EPI_ISL_8628828		2021-12-27	Sinaloa	GRA	BA.1.1
	hCoV-19/Mexico/SIN-INMEGEN-48-21/2021	EPI_ISL_8628829		2021-12-27	Sinaloa	GRA	BA.1
	hCoV-19/Mexico/SIN-INMEGEN-48-29/2021	EPI_ISL_8628830		2021-12-27	Sinaloa	GRA	BA.1
	hCoV-19/Mexico/SIN-INMEGEN-48-30/2021	EPI_ISL_8628831		2021-12-27	Sinaloa	GRA	BA.1.15
	hCoV-19/Mexico/SIN-INMEGEN-48-35/2021	EPI_ISL_8628832		2021-12-27	Sinaloa	GRA	BA.1.1
	hCoV-19/Mexico/SIN-INMEGEN-48-37/2021	EPI_ISL_8628833		2021-12-27	Sinaloa	GRA	BA.1
	hCoV-19/Mexico/SIN-INMEGEN-48-38/2021	EPI_ISL_8628834		2021-12-27	Sinaloa	GRA	BA.1.18
	hCoV-19/Mexico/SIN-INMEGEN-48-45/2021	EPI_ISL_8628835		2021-12-27	Sinaloa	GRA	BA.1.1
	hCoV-19/Mexico/SIN-INMEGEN-48-46/2021	EPI_ISL_8628836		2021-12-27	Sinaloa	GRA	BA.1.1
	hCoV-19/Mexico/SIN-INMEGEN-48-53/2021	EPI_ISL_8628837		2021-12-27	Sinaloa	GRA	BA.1
	hCoV-19/Mexico/SIN-INMEGEN-48-69/2021	EPI_ISL_8628838		2021-12-27	Sinaloa	GRA	BA.1
	hCoV-19/Mexico/SIN-INMEGEN-48-70/2021	EPI_ISL_8628839		2021-12-27	Sinaloa	GRA	BA.1.1
	hCoV-19/Mexico/SIN-INMEGEN-48-77/2021	EPI_ISL_8628840		2021-12-27	Sinaloa	GRA	BA.1.1
	hCoV-19/Mexico/SIN-INMEGEN-48-79/2021	EPI_ISL_8628841		2021-12-27	Sinaloa	GRA	BA.1.15
	hCoV-19/Mexico/SIN-INMEGEN-48-85/2021	EPI_ISL_8628842		2021-12-27	Sinaloa	GRA	BA.1
	hCoV-19/Mexico/SIN-INMEGEN-48-93/2021	EPI_ISL_8628843		2021-12-27	Sinaloa	GRA	BA.1.1
	hCoV-19/Mexico/SIN-INMEGEN-48-117/2021	EPI_ISL_8628848		2021-12-27	Sinaloa	GRA	BA.1.1
	hCoV-19/Mexico/SIN-INMEGEN-48-124/2021	EPI_ISL_8628851		2021-12-27	Sinaloa	GRA	BA.1.1
	hCoV-19/Mexico/SIN-INMEGEN-48-125/2021	EPI_ISL_8628852		2021-12-27	Sinaloa	GRA	BA.1.1
	hCoV-19/Mexico/SIN-INMEGEN-48-133/2021	EPI_ISL_8628854		2021-12-27	Sinaloa	GRA	BA.1.1
	hCoV-19/Mexico/SIN-INMEGEN-48-148/2021	EPI_ISL_8628857		2021-12-27	Sinaloa	GRA	BA.1.1
	hCoV-19/Mexico/SIN-INMEGEN-48-149/2021	EPI_ISL_8628858		2021-12-27	Sinaloa	GRA	BA.1.1
	hCoV-19/Mexico/SIN-INMEGEN-48-156/2021	EPI_ISL_8628860		2021-12-27	Sinaloa	GRA	BA.1
	hCoV-19/Mexico/SIN-INMEGEN-48-163/2021	EPI_ISL_8628861		2021-12-27	Sinaloa	GRA	BA.1.15
	hCoV-19/Mexico/SIN-INMEGEN-48-164/2021	EPI_ISL_8628862		2021-12-27	Sinaloa	GRA	BA.1.1
	hCoV-19/Mexico/SIN-INMEGEN-48-165/2021	EPI_ISL_8628863		2021-12-27	Sinaloa	GRA	BA.1.15
	hCoV-19/Mexico/SIN-INMEGEN-48-171/2021	EPI_ISL_8628864		2021-12-27	Sinaloa	GRA	BA.1
	hCoV-19/Mexico/SIN-INMEGEN-48-172/2021	EPI_ISL_8628865		2021-12-27	Sinaloa	GRA	BA.1.1
	hCoV-19/Mexico/SIN-INMEGEN-48-173/2021	EPI_ISL_8628866		2021-12-27	Sinaloa	GRA	BA.1.15
	hCoV-19/Mexico/SIN-INMEGEN-48-175/2021	EPI_ISL_8628867		2021-12-27	Sinaloa	GRA	BA.1.13
	hCoV-19/Mexico/SIN-INMEGEN-48-179/2021	EPI_ISL_8628869		2021-12-27	Sinaloa	GRA	BA.1.15
	hCoV-19/Mexico/SIN-INMEGEN-48-181/2021	EPI_ISL_8628870		2021-12-27	Sinaloa	GRA	BA.1.1
	hCoV-19/Mexico/SIN-INMEGEN-48-284/2021	EPI_ISL_8628872		2021-12-27	Sinaloa	GRA	BA.1.15
	hCoV-19/Mexico/SIN-INMEGEN-48-285/2021	EPI_ISL_8628873		2021-12-27	Sinaloa	GRA	BA.1.1
	hCoV-19/Mexico/SIN-INMEGEN-48-290/2021	EPI_ISL_8628874		2021-12-27	Sinaloa	GRA	BA.1.1
	hCoV-19/Mexico/SIN-INMEGEN-48-292/2021	EPI_ISL_8628875		2021-12-27	Sinaloa	GRA	BA.1.1
	hCoV-19/Mexico/SIN-INMEGEN-48-298/2021	EPI_ISL_8628876		2021-12-27	Sinaloa	GRA	BA.1.1
	hCoV-19/Mexico/SIN-INMEGEN-48-299/2021	EPI_ISL_8628877		2021-12-27	Sinaloa	GRA	BA.1.15
	hCoV-19/Mexico/SIN-INMEGEN-48-307/2021	EPI_ISL_8628878		2021-12-27	Sinaloa	GRA	BA.1.1
	hCoV-19/Mexico/SIN-INMEGEN-48-315/2021	EPI_ISL_8628879		2021-12-27	Sinaloa	GRA	BA.1.15
	hCoV-19/Mexico/SIN-INMEGEN-48-331/2021	EPI_ISL_8628880		2021-12-27	Sinaloa	GRA	BA.1.1
	hCoV-19/Mexico/SIN-INMEGEN-48-338/2021	EPI_ISL_8628881		2021-12-27	Sinaloa	GRA	BA.1.1
	hCoV-19/Mexico/SIN-INMEGEN-48-339/2021	EPI_ISL_8628882		2021-12-27	Sinaloa	GRA	BA.1.1
	hCoV-19/Mexico/SIN-INMEGEN-48-346/2021	EPI_ISL_8628883		2021-12-27	Sinaloa	GRA	BA.1
	hCoV-19/Mexico/SIN-INMEGEN-48-354/2021	EPI_ISL_8628884		2021-12-27	Sinaloa	GRA	BA.1.13
	hCoV-19/Mexico/SIN-INMEGEN-48-355/2021	EPI_ISL_8628885		2021-12-27	Sinaloa	GRA	BA.1.1
	hCoV-19/Mexico/SIN-INMEGEN-48-362/2021	EPI_ISL_8628886		2021-12-27	Sinaloa	GRA	BA.1.1
	hCoV-19/Mexico/SIN-INMEGEN-48-363/2021	EPI_ISL_8628887		2021-12-27	Sinaloa	GRA	BA.1.15
	hCoV-19/Mexico/SIN-INMEGEN-48-370/2021	EPI_ISL_8628888		2021-12-27	Sinaloa	GRA	BA.1.15
	hCoV-19/Mexico/SON_IBT_IMSS_5485/2021	EPI_ISL_9153454	OQ087984	2021-12-27	Sonora	GRA	BA.1.1
	hCoV-19/Mexico/SON_IBT_IMSS_5494/2021	EPI_ISL_9153456	OQ087985	2021-12-27	Sonora	GRA	BA.1.1
	hCoV-19/Mexico/MEX-INMEGEN-47-36/2021	EPI_ISL_8436000		2021-12-27	State_of_Mexico	GRA	BA.1.1.18
	hCoV-19/Mexico/MEX-INMEGEN-47-44/2021	EPI_ISL_8436008		2021-12-27	State_of_Mexico	GRA	BA.1
	hCoV-19/Mexico/MEX-INMEGEN-47-52/2021	EPI_ISL_8436016		2021-12-27	State_of_Mexico	GRA	BA.1
	hCoV-19/Mexico/MEX-INMEGEN-47-76/2021	EPI_ISL_8436040		2021-12-27	State_of_Mexico	GRA	BA.1.1
	hCoV-19/Mexico/MEX_InDRE_FB467_E15313294122_S10379/2021	EPI_ISL_9092909		2021-12-27	State_of_Mexico	GRA	BA.1.1
	hCoV-19/Mexico/TAB-INMEGEN-47-251/2021	EPI_ISL_8436213		2021-12-27	Tabasco	GRA	BA.1.17.2
	hCoV-19/Mexico/TAB-INMEGEN-47-259/2021	EPI_ISL_8436221		2021-12-27	Tabasco	GRA	BA.1.15
	hCoV-19/Mexico/TAB-INMEGEN-47-267/2021	EPI_ISL_8436229		2021-12-27	Tabasco	GRA	BA.1.1
	hCoV-19/Mexico/TAB-INMEGEN-47-275/2021	EPI_ISL_8436236		2021-12-27	Tabasco	GRA	BA.1.15
	hCoV-19/Mexico/TAM_IBT_IMSS_5037/2021	EPI_ISL_8825948	OQ088127	2021-12-27	Tamaulipas	GRA	BA.1.1
	hCoV-19/Mexico/TAM_IBT_IMSS_5038/2021	EPI_ISL_8825949	OQ087423	2021-12-27	Tamaulipas	GRA	BA.1.1
	hCoV-19/Mexico/TAM_IBT_IMSS_5053/2021	EPI_ISL_8825965	OQ087419	2021-12-27	Tamaulipas	GRA	BA.1.1
	hCoV-19/Mexico/TAM-INMEGEN-48-17/2021	EPI_ISL_8628826		2021-12-27	Tamaulipas	GRA	BA.1.15
	hCoV-19/Mexico/TAM_InDRE_FB246_E28313298376_S10276/2021	EPI_ISL_9092807		2021-12-27	Tamaulipas	GRA	BA.1.15
	hCoV-19/Mexico/TAM_InDRE_FB328_E28313282656_S10326/2021	EPI_ISL_9092857		2021-12-27	Tamaulipas	GRA	BA.1.1
	hCoV-19/Mexico/TAM_InDRE_FB333_E28713285719_S10329/2021	EPI_ISL_9092860		2021-12-27	Tamaulipas	GRA	BA.1.15
	hCoV-19/Mexico/VER_IBT_IMSS_5305/2021	EPI_ISL_8825828	OQ087345	2021-12-27	Veracruz	GRA	BA.1.15
	hCoV-19/Mexico/VER_IBT_IMSS_5306/2021	EPI_ISL_8825829	OQ087346	2021-12-27	Veracruz	GRA	BA.1.17
	hCoV-19/Mexico/VER-INMEGEN-47-203/2021	EPI_ISL_8436165		2021-12-27	Veracruz	GRA	BA.1.1
	hCoV-19/Mexico/VER-INMEGEN-47-282/2021	EPI_ISL_8436243		2021-12-27	Veracruz	GRA	BA.1.15
	hCoV-19/Mexico/VER_InDRE_FB314_E30313335788_S10317/2021	EPI_ISL_9092848		2021-12-27	Veracruz	GRA	BA.1.15
	hCoV-19/Mexico/YUC_IBT_IMSS_4970/2021	EPI_ISL_8826000	OQ087400	2021-12-27	Yucatan	GRA	BA.1.1
	hCoV-19/Mexico/YUC_IBT_IMSS_4971/2021	EPI_ISL_8826001	OQ087399	2021-12-27	Yucatan	GRA	BA.1.15
	hCoV-19/Mexico/YUC_IBT_IMSS_4972/2021	EPI_ISL_8826002	OQ087402	2021-12-27	Yucatan	GRA	BA.1.15
	hCoV-19/Mexico/YUC_IBT_IMSS_4973/2021	EPI_ISL_8826003	OQ087401	2021-12-27	Yucatan	GRA	BA.1.1
	hCoV-19/Mexico/YUC_IBT_IMSS_4974/2021	EPI_ISL_8826004	OQ087403	2021-12-27	Yucatan	GRA	BA.1.1
	hCoV-19/Mexico/YUC_IBT_IMSS_4976/2021	EPI_ISL_8826006	OQ087405	2021-12-27	Yucatan	GRA	BA.1.15
	hCoV-19/Mexico/YUC_IBT_IMSS_4977/2021	EPI_ISL_8826007	OQ087404	2021-12-27	Yucatan	GRA	BA.1.15
	hCoV-19/Mexico/YUC-INMEGEN-47-219/2021	EPI_ISL_8436181		2021-12-27	Yucatan	GRA	BA.1.17
	hCoV-19/Mexico/YUC-INMEGEN-47-227/2021	EPI_ISL_8436189		2021-12-27	Yucatan	GRA	BA.1.1
	hCoV-19/Mexico/YUC-INMEGEN-47-235/2021	EPI_ISL_8436197		2021-12-27	Yucatan	GRA	BA.1.1
	hCoV-19/Mexico/YUC-INMEGEN-47-243/2021	EPI_ISL_8436205		2021-12-27	Yucatan	GRA	BA.1.17
	hCoV-19/Mexico/Yuc-Biomedicos-12270323/2021	EPI_ISL_8591879		2021-12-27	Yucatan	GRA	BA.1.1
	hCoV-19/Mexico/Yuc-Biomedicos-12270619/2021	EPI_ISL_8592232		2021-12-27	Yucatan	GRA	BA.1.15
	hCoV-19/Mexico/Yuc-Biomedicos-12270341/2021	EPI_ISL_8592659		2021-12-27	Yucatan	GRA	BA.1.15
	hCoV-19/Mexico/Yuc-Biomedicos-12270334/2021	EPI_ISL_8593578		2021-12-27	Yucatan	GRA	BA.1.15
	hCoV-19/Mexico/Yuc-Biomedicos-12270340/2021	EPI_ISL_8593604		2021-12-27	Yucatan	GRA	BA.1.15
	hCoV-19/Mexico/Yuc-Biomedicos-12270046/2021	EPI_ISL_8593605		2021-12-27	Yucatan	GRA	BA.1.18
	hCoV-19/Mexico/YUC-Biomedicos-12270319/2021	EPI_ISL_8593636		2021-12-27	Yucatan	GRA	BA.1
	hCoV-19/Mexico/YUC-Biomedicos-12270321/2021	EPI_ISL_8593637		2021-12-27	Yucatan	GRA	BA.1.1
	hCoV-19/Mexico/YUC-Biomedicos-12270348/2021	EPI_ISL_8593639		2021-12-27	Yucatan	GRA	BA.1.1
	hCoV-19/Mexico/YUC-Biomedicos-12270358/2021	EPI_ISL_8593640		2021-12-27	Yucatan	GRA	BA.1.15
	hCoV-19/Mexico/YUC-Biomedicos-12270070/2021	EPI_ISL_8593643		2021-12-27	Yucatan	GRA	BA.1.1
	hCoV-19/Mexico/YUC_InDRE_FB506_E31313290185_S10410/2021	EPI_ISL_9092940		2021-12-27	Yucatan	GRA	BA.1.1
	hCoV-19/Mexico/BCN_InDRE_FB626_E02313317547_S10470/2021	EPI_ISL_9093000		2021-12-28	Baja_California	GRA	BA.1
	hCoV-19/Mexico/BCN_InDRE_FB627_E02313319151_S10471/2021	EPI_ISL_9093001		2021-12-28	Baja_California	GRA	BA.1.1
	hCoV-19/Mexico/BCN_InDRE_FB631_E02313325853_S10473/2021	EPI_ISL_9093003		2021-12-28	Baja_California	GRA	BA.1
	hCoV-19/Mexico/BCN_InDRE_FB638_E02313329994_S10478/2021	EPI_ISL_9093008		2021-12-28	Baja_California	GRA	BA.1.1
	hCoV-19/Mexico/BCN_InDRE_FB641_E02313330437_S10480/2021	EPI_ISL_9093010		2021-12-28	Baja_California	GRA	BA.1.1
	hCoV-19/Mexico/BCN_InDRE_FB634_E02313328444_S10680/2021	EPI_ISL_9430965		2021-12-28	Baja_California	GRA	BA.1.1
	hCoV-19/Mexico/BCN_InDRE_FB635_E02313325988_S10681/2021	EPI_ISL_9430966		2021-12-28	Baja_California	GRA	BA.1.1
	hCoV-19/Mexico/BCS_IBT_IMSS_5670/2021	EPI_ISL_9153425	OQ088003	2021-12-28	Baja_California_Sur	GRA	BA.1
	hCoV-19/Mexico/BCS_InDRE_FB781_E03313320596_S10575/2021	EPI_ISL_9093105		2021-12-28	Baja_California_Sur	GRA	BA.1
	hCoV-19/Mexico/BCS_InDRE_FB821_E03313278054_S10608/2021	EPI_ISL_9430893		2021-12-28	Baja_California_Sur	GRA	BA.1.1
	hCoV-19/Mexico/BCS_InDRE_FB828_E03313328335_S10612/2021	EPI_ISL_9430897		2021-12-28	Baja_California_Sur	GRA	BA.1.1
	hCoV-19/Mexico/BCS_InDRE_FB831_E03313331313_S10615/2021	EPI_ISL_9430900		2021-12-28	Baja_California_Sur	GRA	BA.1
	hCoV-19/Mexico/BCS_InDRE_FB843_E03313329066_S10622/2021	EPI_ISL_9430907		2021-12-28	Baja_California_Sur	GRA	BA.1.1
	hCoV-19/Mexico/BCS_InDRE_FB849_E03313310240_S10626/2021	EPI_ISL_9430911		2021-12-28	Baja_California_Sur	GRA	BA.1
	hCoV-19/Mexico/BCS_InDRE_FB851_E03313315152_S10628/2021	EPI_ISL_9430913		2021-12-28	Baja_California_Sur	GRA	BA.1
	hCoV-19/Mexico/BCS_InDRE_FB852_E03313331756_S10629/2021	EPI_ISL_9430914		2021-12-28	Baja_California_Sur	GRA	BA.1.1
	hCoV-19/Mexico/CHP-INMEGEN-48-40/2021	EPI_ISL_8629062		2021-12-28	Chiapas	GRA	BA.1.15
	hCoV-19/Mexico/CHP-INMEGEN-48-48/2021	EPI_ISL_8629063		2021-12-28	Chiapas	GRA	BA.1
	hCoV-19/Mexico/CHP-INMEGEN-48-72/2021	EPI_ISL_8629064		2021-12-28	Chiapas	GRA	BA.1.1
	hCoV-19/Mexico/CHH_InDRE_FB278_E08913355636_S10296/2021	EPI_ISL_9092827		2021-12-28	Chihuahua	GRA	BA.1.15
	hCoV-19/Mexico/CHH_InDRE_FB289_E08913355529_S10301/2021	EPI_ISL_9092832		2021-12-28	Chihuahua	GRA	BA.1.15
	hCoV-19/Mexico/CHH_InDRE_FB294_E08313308384_S10306/2021	EPI_ISL_9092837		2021-12-28	Chihuahua	GRA	BA.1.1
	hCoV-19/Mexico/CHH_InDRE_FB296_E08313318160_S10308/2021	EPI_ISL_9092839		2021-12-28	Chihuahua	GRA	BA.1.15
	hCoV-19/Mexico/CH-SEARCH-120647/2021	EPI_ISL_12604695		2021-12-28	Coahuila	GRA	BA.1.1
	hCoV-19/Mexico/CH-SEARCH-120648/2021	EPI_ISL_12604696		2021-12-28	Coahuila	GRA	BA.1.1
	hCoV-19/Mexico/COL_InDRE_FB745_E06313335161_S10550/2021	EPI_ISL_9093080		2021-12-28	Colima	GRA	BA.1
	hCoV-19/Mexico/GUA_IBT_IMSS_5407/2021	EPI_ISL_9153415	OQ087994	2021-12-28	Guanajuato	GRA	BA.1.15
	hCoV-19/Mexico/GUA_IBT_IMSS_5409/2021	EPI_ISL_9153419	OQ087998	2021-12-28	Guanajuato	GRA	BA.1.15
	hCoV-19/Mexico/GUA_IBT_IMSS_5408/2021	EPI_ISL_9153426	OQ088000	2021-12-28	Guanajuato	GRA	BA.1.15
	hCoV-19/Mexico/GUA_InDRE_FB54492_E11313321669_S10018/2021	EPI_ISL_8747601		2021-12-28	Guanajuato	GRA	BA.1.15.2
	hCoV-19/Mexico/GUA_InDRE_FB54491_E11313321320_S10017/2021	EPI_ISL_8747646		2021-12-28	Guanajuato	GRA	BA.1.15.2
	hCoV-19/Mexico/GRO-INMEGEN-48-9/2021	EPI_ISL_8629040		2021-12-28	Guerrero	GRA	BA.1.1
	hCoV-19/Mexico/GRO-INMEGEN-48-33/2021	EPI_ISL_8629041		2021-12-28	Guerrero	GRA	BA.1.1
	hCoV-19/Mexico/GRO-INMEGEN-48-56/2021	EPI_ISL_8629042		2021-12-28	Guerrero	GRA	BA.1
	hCoV-19/Mexico/GRO-INMEGEN-48-64/2021	EPI_ISL_8629043		2021-12-28	Guerrero	GRA	BA.1
	hCoV-19/Mexico/GRO-INMEGEN-48-80/2021	EPI_ISL_8629044		2021-12-28	Guerrero	GRA	BA.1.1
	hCoV-19/Mexico/HID_IBT_IMSS_5337/2021	EPI_ISL_8825860	OQ087432	2021-12-28	Hidalgo	GRA	BA.1.1
	hCoV-19/Mexico/JAL_IBT_IMSS_4992/2021	EPI_ISL_8826025	OQ087384	2021-12-28	Jalisco	GRA	BA.1
	hCoV-19/Mexico/JAL_IBT_IMSS_4993/2021	EPI_ISL_8826026	OQ087386	2021-12-28	Jalisco	GRA	BA.1.1
	hCoV-19/Mexico/JAL_IBT_IMSS_4994/2021	EPI_ISL_8826027	OQ087385	2021-12-28	Jalisco	GRA	BA.1.15
	hCoV-19/Mexico/JAL_IBT_IMSS_4995/2021	EPI_ISL_8826028	OQ087142	2021-12-28	Jalisco	GRA	BA.1.15
	hCoV-19/Mexico/JAL_IBT_IMSS_081976-NC/2021	EPI_ISL_8826031	OQ087379	2021-12-28	Jalisco	GRA	BA.1
	hCoV-19/Mexico/JAL_IBT_IMSS_4998/2021	EPI_ISL_8826032	OQ087378	2021-12-28	Jalisco	GRA	BA.1.1
	hCoV-19/Mexico/JAL_IBT_IMSS_081978-NC/2021	EPI_ISL_8826033	OQ087190	2021-12-28	Jalisco	GRA	BA.1.1
	hCoV-19/Mexico/JAL_IBT_IMSS_4999/2021	EPI_ISL_8826034	OQ087194	2021-12-28	Jalisco	GRA	BA.1
	hCoV-19/Mexico/JAL_IBT_IMSS_081988-NC/2021	EPI_ISL_8826036	OQ088124	2021-12-28	Jalisco	GRA	BA.1.13
	hCoV-19/Mexico/JAL_IBT_IMSS_082025-NC/2021	EPI_ISL_8826039	OQ087380	2021-12-28	Jalisco	GRA	BA.1.1
	hCoV-19/Mexico/JAL_IBT_IMSS_5404/2021	EPI_ISL_9153424	OQ088002	2021-12-28	Jalisco	GRA	BA.1.17.2
	hCoV-19/Mexico/JAL_InDRE_FB758_E14313305360_S10557/2021	EPI_ISL_9093087		2021-12-28	Jalisco	GRA	BA.1.1
	hCoV-19/Mexico/Mexico_City_LANGEBIO_IMSS_4839/2021	EPI_ISL_9150693	OQ087623	2021-12-28	Mexico_City	GRA	BA.1.15
	hCoV-19/Mexico/Mexico_City_LANGEBIO_IMSS_4842/2021	EPI_ISL_9150694	OQ087624	2021-12-28	Mexico_City	GRA	BA.1.17
	hCoV-19/Mexico/Mexico_City_LANGEBIO_IMSS_4843/2021	EPI_ISL_9150695	OQ087200	2021-12-28	Mexico_City	GRA	BA.1.15
	hCoV-19/Mexico/Mexico_City_LANGEBIO_IMSS_4844/2021	EPI_ISL_9150696	OQ088094	2021-12-28	Mexico_City	GRA	BA.1
	hCoV-19/Mexico/Mexico_City_LANGEBIO_IMSS_4846/2021	EPI_ISL_9150697	OQ088097	2021-12-28	Mexico_City	GRA	BA.1.1
	hCoV-19/Mexico/Mexico_City_LANGEBIO_IMSS_4847/2021	EPI_ISL_9150698	OQ087559	2021-12-28	Mexico_City	GRA	BA.1.1
	hCoV-19/Mexico/Mexico_City_LANGEBIO_IMSS_4848/2021	EPI_ISL_9150699	OQ087558	2021-12-28	Mexico_City	GRA	BA.1
	hCoV-19/Mexico/Mexico_City_LANGEBIO_IMSS_4849/2021	EPI_ISL_9150700	OQ087243	2021-12-28	Mexico_City	GRA	BA.1.17.2
	hCoV-19/Mexico/Mexico_City_LANGEBIO_IMSS_4850/2021	EPI_ISL_9150701	OQ087544	2021-12-28	Mexico_City	GRA	BA.1.21
	hCoV-19/Mexico/Mexico_City_LANGEBIO_IMSS_4851/2021	EPI_ISL_9150702	OQ087549	2021-12-28	Mexico_City	GRA	BA.1.1
	hCoV-19/Mexico/Mexico_City_LANGEBIO_IMSS_4853/2021	EPI_ISL_9150703	OQ087548	2021-12-28	Mexico_City	GRA	BA.1
	hCoV-19/Mexico/Mexico_City_LANGEBIO_IMSS_4854/2021	EPI_ISL_9150704	OQ087551	2021-12-28	Mexico_City	GRA	BA.1.1
	hCoV-19/Mexico/Mexico_City-INMEGEN-46-171/2021	EPI_ISL_8318868		2021-12-28	Mexico_City	GRA	BA.1.1
	hCoV-19/Mexico/Mexico_City-INMEGEN-46-141/2021	EPI_ISL_8318871		2021-12-28	Mexico_City	GRA	BA.1.1
	hCoV-19/Mexico/Mexico_City-INMEGEN-46-185/2021	EPI_ISL_8318873		2021-12-28	Mexico_City	GRA	BA.1
	hCoV-19/Mexico/Mexico_City-INMEGEN-46-148/2021	EPI_ISL_8318878		2021-12-28	Mexico_City	GRA	BA.1
	hCoV-19/Mexico/Mexico_City-INMEGEN-46-134/2021	EPI_ISL_8318887		2021-12-28	Mexico_City	GRA	BA.1.1
	hCoV-19/Mexico/Mexico_City-INMEGEN-46-172/2021	EPI_ISL_8318898		2021-12-28	Mexico_City	GRA	BA.1.15
	hCoV-19/Mexico/Mexico_City-INMEGEN-46-154/2021	EPI_ISL_8318900		2021-12-28	Mexico_City	GRA	BA.1
	hCoV-19/Mexico/Mexico_City-INMEGEN-46-146/2021	EPI_ISL_8318901		2021-12-28	Mexico_City	GRA	BA.1.1
	hCoV-19/Mexico/Mexico_City-INMEGEN-46-170/2021	EPI_ISL_8318903		2021-12-28	Mexico_City	GRA	BA.1.1
	hCoV-19/Mexico/Mexico_City-INMEGEN-46-152/2021	EPI_ISL_8318904		2021-12-28	Mexico_City	GRA	BA.1.1
	hCoV-19/Mexico/Mexico_City-INMEGEN-46-164/2021	EPI_ISL_8318905		2021-12-28	Mexico_City	GRA	BA.1
	hCoV-19/Mexico/Mexico_City-INMEGEN-46-167/2021	EPI_ISL_8318906		2021-12-28	Mexico_City	GRA	BA.1
	hCoV-19/Mexico/Mexico_City-INMEGEN-46-161/2021	EPI_ISL_8318908		2021-12-28	Mexico_City	GRA	BA.1.15
	hCoV-19/Mexico/Mexico_City-INMEGEN-46-176/2021	EPI_ISL_8318909		2021-12-28	Mexico_City	GRA	BA.1.1
	hCoV-19/Mexico/Mexico_City-INMEGEN-46-168/2021	EPI_ISL_8318910		2021-12-28	Mexico_City	GRA	BA.1
	hCoV-19/Mexico/Mexico_City-INMEGEN-46-142/2021	EPI_ISL_8318914		2021-12-28	Mexico_City	GRA	BA.1.1
	hCoV-19/Mexico/Mexico_City-INMEGEN-46-153/2021	EPI_ISL_8318915		2021-12-28	Mexico_City	GRA	BA.1
	hCoV-19/Mexico/Mexico_City-INMEGEN-46-174/2021	EPI_ISL_8318917		2021-12-28	Mexico_City	GRA	BA.1.1
	hCoV-19/Mexico/Mexico_City-INMEGEN-46-151/2021	EPI_ISL_8318919		2021-12-28	Mexico_City	GRA	BA.1.15
	hCoV-19/Mexico/Mexico_City-INMEGEN-46-149/2021	EPI_ISL_8318921		2021-12-28	Mexico_City	GRA	BA.1
	hCoV-19/Mexico/Mexico_City-INMEGEN-46-178/2021	EPI_ISL_8318922		2021-12-28	Mexico_City	GRA	BA.1.1
	hCoV-19/Mexico/Mexico_City-INMEGEN-46-158/2021	EPI_ISL_8318923		2021-12-28	Mexico_City	GRA	BA.1.1
	hCoV-19/Mexico/Mexico_City-INMEGEN-46-182/2021	EPI_ISL_8318925		2021-12-28	Mexico_City	GRA	BA.1.15
	hCoV-19/Mexico/Mexico_City-INMEGEN-46-131/2021	EPI_ISL_8318926		2021-12-28	Mexico_City	GRA	BA.1.15
	hCoV-19/Mexico/Mexico_City-INMEGEN-46-180/2021	EPI_ISL_8318927		2021-12-28	Mexico_City	GRA	BA.1.1
	hCoV-19/Mexico/Mexico_City-INMEGEN-46-179/2021	EPI_ISL_8318928		2021-12-28	Mexico_City	GRA	BA.1.1
	hCoV-19/Mexico/Mexico_City-INMEGEN-46-173/2021	EPI_ISL_8318935		2021-12-28	Mexico_City	GRA	BA.1.15
	hCoV-19/Mexico/Mexico_City-INMEGEN-46-157/2021	EPI_ISL_8318936		2021-12-28	Mexico_City	GRA	BA.1.1
	hCoV-19/Mexico/Mexico_City-INMEGEN-46-181/2021	EPI_ISL_8318937		2021-12-28	Mexico_City	GRA	BA.1.17
	hCoV-19/Mexico/Mexico_City-INMEGEN-46-133/2021	EPI_ISL_8318938		2021-12-28	Mexico_City	GRA	BA.1.15
	hCoV-19/Mexico/Mexico_City-INMEGEN-46-165/2021	EPI_ISL_8318939		2021-12-28	Mexico_City	GRA	BA.1
	hCoV-19/Mexico/Mexico_City-INMEGEN-46-137/2021	EPI_ISL_8318942		2021-12-28	Mexico_City	GRA	BA.1.21
	hCoV-19/Mexico/Mexico_City-INMEGEN-46-183/2021	EPI_ISL_8318943		2021-12-28	Mexico_City	GRA	BA.1.15
	hCoV-19/Mexico/Mexico_City-INMEGEN-46-175/2021	EPI_ISL_8318946		2021-12-28	Mexico_City	GRA	BA.1.15
	hCoV-19/Mexico/Mexico_City-INMEGEN-46-155/2021	EPI_ISL_8318947		2021-12-28	Mexico_City	GRA	BA.1
	hCoV-19/Mexico/Mexico_City-INMEGEN-46-147/2021	EPI_ISL_8318948		2021-12-28	Mexico_City	GRA	BA.1.1
	hCoV-19/Mexico/Mexico_City-INMEGEN-46-138/2021	EPI_ISL_8318950		2021-12-28	Mexico_City	GRA	BA.1.1
	hCoV-19/Mexico/Mexico_City-INMEGEN-46-124/2021	EPI_ISL_8318954		2021-12-28	Mexico_City	GRA	BA.1.15
	hCoV-19/Mexico/Mexico_City-INMEGEN-46-150/2021	EPI_ISL_8318960		2021-12-28	Mexico_City	GRA	BA.1.1
	hCoV-19/Mexico/Mexico_City-INMEGEN-46-130/2021	EPI_ISL_8318961		2021-12-28	Mexico_City	GRA	BA.1.15
	hCoV-19/Mexico/Mexico_City-INMEGEN-46-144/2021	EPI_ISL_8318964		2021-12-28	Mexico_City	GRA	BA.1.1
	hCoV-19/Mexico/Mexico_City-INMEGEN-46-143/2021	EPI_ISL_8318965		2021-12-28	Mexico_City	GRA	BA.1.1
	hCoV-19/Mexico/Mexico_City-INMEGEN-46-160/2021	EPI_ISL_8318966		2021-12-28	Mexico_City	GRA	BA.1.1
	hCoV-19/Mexico/Mexico_City-INMEGEN-46-156/2021	EPI_ISL_8318971		2021-12-28	Mexico_City	GRA	BA.1.1
	hCoV-19/Mexico/Mexico_City-INMEGEN-46-129/2021	EPI_ISL_8318972		2021-12-28	Mexico_City	GRA	BA.1
	hCoV-19/Mexico/Mexico_City-INMEGEN-46-166/2021	EPI_ISL_8318973		2021-12-28	Mexico_City	GRA	BA.1.1
	hCoV-19/Mexico/Mexico_City-INMEGEN-46-135/2021	EPI_ISL_8318975		2021-12-28	Mexico_City	GRA	BA.1.15
	hCoV-19/Mexico/Mexico_City-INMEGEN-46-132/2021	EPI_ISL_8318976		2021-12-28	Mexico_City	GRA	BA.1.1
	hCoV-19/Mexico/Mexico_City-INMEGEN-47-6/2021	EPI_ISL_8435970		2021-12-28	Mexico_City	GRA	BA.1.1
	hCoV-19/Mexico/Mexico_City-INMEGEN-47-13/2021	EPI_ISL_8435977		2021-12-28	Mexico_City	GRA	BA.1
	hCoV-19/Mexico/Mexico_City-INMEGEN-47-21/2021	EPI_ISL_8435985		2021-12-28	Mexico_City	GRA	BA.1.1
	hCoV-19/Mexico/Mexico_City-INMEGEN-47-29/2021	EPI_ISL_8435993		2021-12-28	Mexico_City	GRA	BA.1.15
	hCoV-19/Mexico/Mexico_City-INMEGEN-47-45/2021	EPI_ISL_8436009		2021-12-28	Mexico_City	GRA	BA.1.15
	hCoV-19/Mexico/Mexico_City-INMEGEN-47-53/2021	EPI_ISL_8436017		2021-12-28	Mexico_City	GRA	BA.1.1
	hCoV-19/Mexico/Mexico_City-INMEGEN-47-54/2021	EPI_ISL_8436018		2021-12-28	Mexico_City	GRA	BA.1.1
	hCoV-19/Mexico/Mexico_City-INMEGEN-47-61/2021	EPI_ISL_8436025		2021-12-28	Mexico_City	GRA	BA.1.1
	hCoV-19/Mexico/Mexico_City-INMEGEN-47-69/2021	EPI_ISL_8436033		2021-12-28	Mexico_City	GRA	BA.1.17
	hCoV-19/Mexico/Mexico_City-INMEGEN-48-308/2021	EPI_ISL_8628995		2021-12-28	Mexico_City	GRA	BA.1.1
	hCoV-19/Mexico/Mexico_City-INMEGEN-48-316/2021	EPI_ISL_8629001		2021-12-28	Mexico_City	GRA	BA.1
	hCoV-19/Mexico/Mexico_City-INMEGEN-48-324/2021	EPI_ISL_8629007		2021-12-28	Mexico_City	GRA	BA.1
	hCoV-19/Mexico/Mexico_City-INMEGEN-48-332/2021	EPI_ISL_8629012		2021-12-28	Mexico_City	GRA	BA.1.15
	hCoV-19/Mexico/Mexico_City-INMEGEN-48-340/2021	EPI_ISL_8629018		2021-12-28	Mexico_City	GRA	BA.1.1
	hCoV-19/Mexico/Mexico_City-INMEGEN-48-348/2021	EPI_ISL_8629024		2021-12-28	Mexico_City	GRA	BA.1.15
	hCoV-19/Mexico/Mexico_City-INMEGEN-48-356/2021	EPI_ISL_8629027		2021-12-28	Mexico_City	GRA	BA.1.15
	hCoV-19/Mexico/Mexico_City_InDRE_FB54394_E09813338326_S10186/2021	EPI_ISL_8747557		2021-12-28	Mexico_City	GRA	BA.1
	hCoV-19/Mexico/Mexico_City_InDRE_FB54396_E09813337870_S10187/2021	EPI_ISL_8747686		2021-12-28	Mexico_City	GRA	BA.1
	hCoV-19/Mexico/Mexico_City-INMEGEN-49-45/2021	EPI_ISL_8753426		2021-12-28	Mexico_City	GRA	BA.1.15
	hCoV-19/Mexico/Mexico_City-INMEGEN-49-46/2021	EPI_ISL_8753427		2021-12-28	Mexico_City	GRA	BA.1.15
	hCoV-19/Mexico/Mexico_City-INMEGEN-49-47/2021	EPI_ISL_8753428		2021-12-28	Mexico_City	GRA	BA.1.1
	hCoV-19/Mexico/Mexico_City-INMEGEN-49-49/2021	EPI_ISL_8753429		2021-12-28	Mexico_City	GRA	BA.1.1
	hCoV-19/Mexico/Mexico_City-INMEGEN-49-107/2021	EPI_ISL_8753478		2021-12-28	Mexico_City	GRA	BA.1.1
	hCoV-19/Mexico/Mexico_City-INMEGEN-49-132/2021	EPI_ISL_8753503		2021-12-28	Mexico_City	GRA	BA.1.1
	hCoV-19/Mexico/Mexico_City-INMEGEN-49-170/2021	EPI_ISL_8753540		2021-12-28	Mexico_City	GRA	BA.1.17
	hCoV-19/Mexico/Mexico_City-INMEGEN-51-319/2021	EPI_ISL_8979850		2021-12-28	Mexico_City	GRA	BA.1
	hCoV-19/Mexico/Mexico_City-INMEGEN-51-320/2021	EPI_ISL_8979851		2021-12-28	Mexico_City	GRA	BA.1.1
	hCoV-19/Mexico/Mexico_City-INMEGEN-51-321/2021	EPI_ISL_8979852		2021-12-28	Mexico_City	GRA	BA.1
	hCoV-19/Mexico/Mexico_City-INMEGEN-51-323/2021	EPI_ISL_8979854		2021-12-28	Mexico_City	GRA	BA.1.1
	hCoV-19/Mexico/Mexico_City-INMEGEN-51-324/2021	EPI_ISL_8979855		2021-12-28	Mexico_City	GRA	BA.1.15
	hCoV-19/Mexico/Mexico_City-INMEGEN-51-325/2021	EPI_ISL_8979856		2021-12-28	Mexico_City	GRA	BA.1.1
	hCoV-19/Mexico/Mexico_City-INMEGEN-51-326/2021	EPI_ISL_8979857		2021-12-28	Mexico_City	GRA	BA.1.1
	hCoV-19/Mexico/Mexico_City-INMEGEN-51-328/2021	EPI_ISL_8979859		2021-12-28	Mexico_City	GRA	BA.1
	hCoV-19/Mexico/Mexico_City-INMEGEN-51-329/2021	EPI_ISL_8979860		2021-12-28	Mexico_City	GRA	BA.1.1
	hCoV-19/Mexico/Mexico_City-INMEGEN-51-330/2021	EPI_ISL_8979861		2021-12-28	Mexico_City	GRA	BA.1.1
	hCoV-19/Mexico/Mexico_City-INMEGEN-51-339/2021	EPI_ISL_8979868		2021-12-28	Mexico_City	GRA	BA.1.15
	hCoV-19/Mexico/Mexico_City-INMEGEN-51-340/2021	EPI_ISL_8979869		2021-12-28	Mexico_City	GRA	BA.1.1
	hCoV-19/Mexico/Mexico_City-INMEGEN-51-341/2021	EPI_ISL_8979870		2021-12-28	Mexico_City	GRA	BA.1.17.2
	hCoV-19/Mexico/Mexico_City-INMEGEN-51-342/2021	EPI_ISL_8979871		2021-12-28	Mexico_City	GRA	BA.1.15
	hCoV-19/Mexico/Mexico_City-INMEGEN-51-344/2021	EPI_ISL_8979872		2021-12-28	Mexico_City	GRA	BA.1.1
	hCoV-19/Mexico/Mexico_City-INMEGEN-51-345/2021	EPI_ISL_8979873		2021-12-28	Mexico_City	GRA	BA.1.1
	hCoV-19/Mexico/Mexico_City-INMEGEN-51-349/2021	EPI_ISL_8979876		2021-12-28	Mexico_City	GRA	BA.1.1
	hCoV-19/Mexico/Mexico_City_InDRE_FB469_E09313319164_S10381/2021	EPI_ISL_9092911		2021-12-28	Mexico_City	GRA	BA.1.15
	hCoV-19/Mexico/Mexico_City_InDRE_FB470_E09313327717_S10382/2021	EPI_ISL_9092912		2021-12-28	Mexico_City	GRA	BA.1.15
	hCoV-19/Mexico/Mexico_City_InDRE_FB54547_E09713326726_S10602/2021	EPI_ISL_9093132		2021-12-28	Mexico_City	GRA	BA.1.1
	hCoV-19/Mexico/Mexico_City_InDRE_FB54548_E09713325361_S10603/2021	EPI_ISL_9093133		2021-12-28	Mexico_City	GRA	BA.1.1
	hCoV-19/Mexico/Mexico_City-INMEGEN-52-190/2021	EPI_ISL_9206902		2021-12-28	Mexico_City	GRA	BA.1.1
	hCoV-19/Mexico/Mexico_City-INMEGEN-52-191/2021	EPI_ISL_9206903		2021-12-28	Mexico_City	GRA	BA.1.1
	hCoV-19/Mexico/Mexico_City-INMEGEN-52-192/2021	EPI_ISL_9206904		2021-12-28	Mexico_City	GRA	BA.1.1
	hCoV-19/Mexico/Mexico_City-INMEGEN-52-196/2021	EPI_ISL_9206907		2021-12-28	Mexico_City	GRA	BA.1
	hCoV-19/Mexico/MIC_InDRE_FB443_E16113326214_S10368/2021	EPI_ISL_9092898		2021-12-28	Michoacan	GRA	BA.1.15
	hCoV-19/Mexico/MIC_InDRE_FB444_E16113310501_S10369/2021	EPI_ISL_9092899		2021-12-28	Michoacan	GRA	BA.1.1
	hCoV-19/Mexico/MOR_IBT_IMSS_5336/2021	EPI_ISL_8825859	OQ087434	2021-12-28	Morelos	GRA	BA.1.15
	hCoV-19/Mexico/NAY_IBT_IMSS_082325-NC/2021	EPI_ISL_8826043	OQ087374	2021-12-28	Nayarit	GRA	BA.1.17.2
	hCoV-19/Mexico/NAY_IBT_IMSS_5005/2021	EPI_ISL_8826046	OQ087376	2021-12-28	Nayarit	GRA	BA.1.1
	hCoV-19/Mexico/NLE_IBT_IMSS_5026/2021	EPI_ISL_8825937	OQ087427	2021-12-28	Nuevo_Leon	GRA	BA.1.17
	hCoV-19/Mexico/NLE_IBT_IMSS_5027/2021	EPI_ISL_8825938	OQ087426	2021-12-28	Nuevo_Leon	GRA	BA.1
	hCoV-19/Mexico/NLE_IBT_IMSS_5028/2021	EPI_ISL_8825939	OQ087428	2021-12-28	Nuevo_Leon	GRA	BA.1
	hCoV-19/Mexico/NLE_IBT_IMSS_5050/2021	EPI_ISL_8825961	OQ088130	2021-12-28	Nuevo_Leon	GRA	BA.1.20
	hCoV-19/Mexico/NLE_IBT_IMSS_5054/2021	EPI_ISL_8825966	OQ087253	2021-12-28	Nuevo_Leon	GRA	BA.1
	hCoV-19/Mexico/NL-SEARCH-120645/2021	EPI_ISL_12604693		2021-12-28	Nuevo_Leon	GRA	BA.1.15
	hCoV-19/Mexico/NL-SEARCH-120646/2021	EPI_ISL_12604694		2021-12-28	Nuevo_Leon	GRA	BA.1.1
	hCoV-19/Mexico/NLE_InDRE_FB242_E19313309980_S10272/2021	EPI_ISL_9092803		2021-12-28	Nuevo_Leon	GRA	BA.1.1
	hCoV-19/Mexico/NLE_InDRE_FB243_E19313322153_S10273/2021	EPI_ISL_9092804		2021-12-28	Nuevo_Leon	GRA	BA.1.1
	hCoV-19/Mexico/NLE_InDRE_FB250_E19313320970_S10280/2021	EPI_ISL_9092811		2021-12-28	Nuevo_Leon	GRA	BA.1.1
	hCoV-19/Mexico/NLE_InDRE_FB252_E19313308184_S10282/2021	EPI_ISL_9092813		2021-12-28	Nuevo_Leon	GRA	BA.1.15
	hCoV-19/Mexico/OAX-INMEGEN-48-8/2021	EPI_ISL_8628895		2021-12-28	Oaxaca	GRA	BA.1.17.2
	hCoV-19/Mexico/PUE-VE21-088274-LABOPAT/2021	EPI_ISL_8317248		2021-12-28	Puebla	GRA	BA.1.15
	hCoV-19/Mexico/ROO_IBT_IMSS_5535/2021	EPI_ISL_9153434	OQ087983	2021-12-28	Quintana_Roo	GRA	BA.1.15
	hCoV-19/Mexico/ROO-INMEGEN-48-16/2021	EPI_ISL_8628890		2021-12-28	Quintana_Roo	GRA	BA.1.1
	hCoV-19/Mexico/ROO-INMEGEN-48-41/2021	EPI_ISL_8628891		2021-12-28	Quintana_Roo	GRA	BA.1.1
	hCoV-19/Mexico/ROO-INMEGEN-48-49/2021	EPI_ISL_8628892		2021-12-28	Quintana_Roo	GRA	BA.1.15
	hCoV-19/Mexico/ROO-INMEGEN-48-57/2021	EPI_ISL_8628893		2021-12-28	Quintana_Roo	GRA	BA.1.1
	hCoV-19/Mexico/ROO-INMEGEN-48-88/2021	EPI_ISL_8628894		2021-12-28	Quintana_Roo	GRA	BA.1.15
	hCoV-19/Mexico/ROO_InDRE_FB722_E23313329562_S10539/2021	EPI_ISL_9093069		2021-12-28	Quintana_Roo	GRA	BA.1.1
	hCoV-19/Mexico/ROO_InDRE_FB723_E23313329679_S10540/2021	EPI_ISL_9093070		2021-12-28	Quintana_Roo	GRA	BA.1.1
	hCoV-19/Mexico/ROO_InDRE_FB724_E23313335712_S10541/2021	EPI_ISL_9093071		2021-12-28	Quintana_Roo	GRA	BA.1
	hCoV-19/Mexico/ROO_InDRE_FB725_E23113333465_S10542/2021	EPI_ISL_9093072		2021-12-28	Quintana_Roo	GRA	BA.1.15
	hCoV-19/Mexico/SLP_LANGEBIO_IMSS_5003/2021	EPI_ISL_9150705	OQ087550	2021-12-28	San_Luis_Potosi	GRA	BA.1.1
	hCoV-19/Mexico/SLP_LANGEBIO_IMSS_5004/2021	EPI_ISL_9150706	OQ087545	2021-12-28	San_Luis_Potosi	GRA	BA.1.1
	hCoV-19/Mexico/SIN_CIAD-MZT_HJ4254/2021	EPI_ISL_8558914	OQ087176	2021-12-28	Sinaloa	GRA	BA.1.1.2
	hCoV-19/Mexico/SIN_CIAD-MZT_HJ4258/2021	EPI_ISL_8558915	OQ087306	2021-12-28	Sinaloa	GRA	BA.1
	hCoV-19/Mexico/SIN_CIAD-MZT_HJ4259/2021	EPI_ISL_8558916	OQ087304	2021-12-28	Sinaloa	GRA	BA.1.20
	hCoV-19/Mexico/SIN_CIAD-MZT_S8453/2021	EPI_ISL_8558941	OQ087284	2021-12-28	Sinaloa	GRA	BA.1.1
	hCoV-19/Mexico/SIN_IBT_IMSS_5010/2021	EPI_ISL_8826051	OQ087367	2021-12-28	Sinaloa	GRA	BA.1.15
	hCoV-19/Mexico/SIN-INMEGEN-51-279/2021	EPI_ISL_9108767		2021-12-28	Sinaloa	GRA	BA.1.1
	hCoV-19/Mexico/SON_IBT_IMSS_082358CIBO-NC/2021	EPI_ISL_9153412	OQ087997	2021-12-28	Sonora	GRA	BA.1.1
	hCoV-19/Mexico/SON_IBT_IMSS_5496/2021	EPI_ISL_9153427	OQ088001	2021-12-28	Sonora	GRA	BA.1.1
	hCoV-19/Mexico/SON_IBT_IMSS_5497/2021	EPI_ISL_9153435	OQ087982	2021-12-28	Sonora	GRA	BA.1.1
	hCoV-19/Mexico/MEX-INMEGEN-46-136/2021	EPI_ISL_8318941		2021-12-28	State_of_Mexico	GRA	BA.1.21
	hCoV-19/Mexico/MEX-INMEGEN-46-169/2021	EPI_ISL_8318956		2021-12-28	State_of_Mexico	GRA	BA.1.1
	hCoV-19/Mexico/MEX-INMEGEN-47-37/2021	EPI_ISL_8436001		2021-12-28	State_of_Mexico	GRA	BA.1.1
	hCoV-19/Mexico/MEX-INMEGEN-47-77/2021	EPI_ISL_8436041		2021-12-28	State_of_Mexico	GRA	BA.1.15
	hCoV-19/Mexico/MEX-INMEGEN-47-85/2021	EPI_ISL_8436049		2021-12-28	State_of_Mexico	GRA	BA.1.1
	hCoV-19/Mexico/MEX-INMEGEN-47-92/2021	EPI_ISL_8436056		2021-12-28	State_of_Mexico	GRA	BA.1.1
	hCoV-19/Mexico/MEX-INMEGEN-47-93/2021	EPI_ISL_8436057		2021-12-28	State_of_Mexico	GRA	BA.1.17
	hCoV-19/Mexico/MEX_InDRE_FB54392_E15813337649_S10184/2021	EPI_ISL_8747569		2021-12-28	State_of_Mexico	GRA	BA.1.1
	hCoV-19/Mexico/MEX_InDRE_FB54393_E15813338053_S10185/2021	EPI_ISL_8747570		2021-12-28	State_of_Mexico	GRA	BA.1.1
	hCoV-19/Mexico/MEX_InDRE_FB54546_E15713310596_S10601/2021	EPI_ISL_9093131		2021-12-28	State_of_Mexico	GRA	BA.1
	hCoV-19/Mexico/TAM_IBT_IMSS_5052/2021	EPI_ISL_8825964	OQ087420	2021-12-28	Tamaulipas	GRA	BA.1.15
	hCoV-19/Mexico/TAM_IBT_IMSS_5067/2021	EPI_ISL_8825981	OQ087451	2021-12-28	Tamaulipas	GRA	BA.1.15.2
	hCoV-19/Mexico/TAM_IBT_IMSS_5068/2021	EPI_ISL_8825982	OQ087453	2021-12-28	Tamaulipas	GRA	BA.1.20
	hCoV-19/Mexico/TAM_IBT_IMSS_5069/2021	EPI_ISL_8825983	OQ087452	2021-12-28	Tamaulipas	GRA	BA.1.20
	hCoV-19/Mexico/TAM_IBT_IMSS_5428/2021	EPI_ISL_9153416	OQ087995	2021-12-28	Tamaulipas	GRA	BA.1.15
	hCoV-19/Mexico/TAM_IBT_IMSS_5429/2021	EPI_ISL_9153418	OQ087993	2021-12-28	Tamaulipas	GRA	BA.1.15
	hCoV-19/Mexico/TAM_IBT_IMSS_5435/2021	EPI_ISL_9153431	OQ088108	2021-12-28	Tamaulipas	GRA	BA.1.1
	hCoV-19/Mexico/TAM_IBT_IMSS_5460/2021	EPI_ISL_9153433	OQ087189	2021-12-28	Tamaulipas	GRA	BA.1.1
	hCoV-19/Mexico/TLA-VTX21-088689-LABOPAT/2021	EPI_ISL_8317271		2021-12-28	Tlaxcala	GRA	BA.1.1.18
	hCoV-19/Mexico/VTX21-088690-LABOPAT/2021	EPI_ISL_8322605		2021-12-28	Tlaxcala	GRA	BA.1.15
	hCoV-19/Mexico/TLA-VTX21-088695-LABOPAT/2021	EPI_ISL_8324832		2021-12-28	Tlaxcala	GRA	BA.1.20
	hCoV-19/Mexico/TLA-VTX21-088696-LABOPAT/2021	EPI_ISL_8324835		2021-12-28	Tlaxcala	GRA	BA.1.20
	hCoV-19/Mexico/TLA-VTX21-088699-LABOPAT/2021	EPI_ISL_8324837		2021-12-28	Tlaxcala	GRA	BA.1.1
	hCoV-19/Mexico/VTX21-088693-LABOPAT/2021	EPI_ISL_8324841		2021-12-28	Tlaxcala	GRA	BA.1.15
	hCoV-19/Mexico/VTX21-088694-LABOPAT/2021	EPI_ISL_8324867		2021-12-28	Tlaxcala	GRA	BA.1.15
	hCoV-19/Mexico/YUC-INMEGEN-48-1/2021	EPI_ISL_8628821		2021-12-28	Yucatan	GRA	BA.1.1.1
	hCoV-19/Mexico/YUC-INMEGEN-48-2/2021	EPI_ISL_8628822		2021-12-28	Yucatan	GRA	BA.1.1
	hCoV-19/Mexico/YUC-INMEGEN-48-24/2021	EPI_ISL_8628823		2021-12-28	Yucatan	GRA	BA.1.1
	hCoV-19/Mexico/YUC-INMEGEN-48-32/2021	EPI_ISL_8628824		2021-12-28	Yucatan	GRA	BA.1.1
	hCoV-19/Mexico/YUC-INMEGEN-48-300/2021	EPI_ISL_8628825		2021-12-28	Yucatan	GRA	BA.1.1
	hCoV-19/Mexico/ZAC_IBT_IMSS_5350/2021	EPI_ISL_9153420	OQ087999	2021-12-28	Zacatecas	GRA	BA.1.1
	hCoV-19/Mexico/ZAC_IBT_IMSS_5347/2021	EPI_ISL_9153422	OQ088004	2021-12-28	Zacatecas	GRA	BA.1
	hCoV-19/Mexico/BCN_InDRE_FB636_E02313348852_S10476/2021	EPI_ISL_9093006		2021-12-29	Baja_California	GRA	BA.1.1
	hCoV-19/Mexico/BCN_InDRE_FB637_E02313345678_S10477/2021	EPI_ISL_9093007		2021-12-29	Baja_California	GRA	BA.1.1
	hCoV-19/Mexico/BCN_InDRE_FB643_E02313356084_S10481/2021	EPI_ISL_9093011		2021-12-29	Baja_California	GRA	BA.1.1
	hCoV-19/Mexico/BCN_InDRE_FB647_E02313356662_S10484/2021	EPI_ISL_9093014		2021-12-29	Baja_California	GRA	BA.1.1
	hCoV-19/Mexico/BCN-INMEGEN-51-363/2021	EPI_ISL_9108784		2021-12-29	Baja_California	GRA	BA.1.1
	hCoV-19/Mexico/BCS_IBT_IMSS_5668/2021	EPI_ISL_9153388	OQ087935	2021-12-29	Baja_California_Sur	GRA	BA.1.1
	hCoV-19/Mexico/BCS_InDRE_FB806_E03313361460_S10589/2021	EPI_ISL_9093119		2021-12-29	Baja_California_Sur	GRA	BA.1.1
	hCoV-19/Mexico/BCS_InDRE_FB810_E03313361598_S10591/2021	EPI_ISL_9093121		2021-12-29	Baja_California_Sur	GRA	BA.1
	hCoV-19/Mexico/BCS_InDRE_FB827_E03313361791_S10611/2021	EPI_ISL_9430896		2021-12-29	Baja_California_Sur	GRA	BA.1.1
	hCoV-19/Mexico/BCS_InDRE_FB835_E03313361705_S10617/2021	EPI_ISL_9430902		2021-12-29	Baja_California_Sur	GRA	BA.1
	hCoV-19/Mexico/BCS_InDRE_FB839_E03313361653_S10620/2021	EPI_ISL_9430905		2021-12-29	Baja_California_Sur	GRA	BA.1
	hCoV-19/Mexico/BCS_InDRE_FB844_E03313361402_S10623/2021	EPI_ISL_9430908		2021-12-29	Baja_California_Sur	GRA	BA.1
	hCoV-19/Mexico/BCS_InDRE_FB854_E03313296076_S10631/2021	EPI_ISL_9430916		2021-12-29	Baja_California_Sur	GRA	BA.1
	hCoV-19/Mexico/CHP-INMEGEN-49-231/2021	EPI_ISL_8753600		2021-12-29	Chiapas	GRA	BA.1.1
	hCoV-19/Mexico/CHH_LANGEBIO_IMSS_4871/2021	EPI_ISL_9150723	OQ087543	2021-12-29	Chihuahua	GRA	BA.1.1
	hCoV-19/Mexico/CHH-INMEGEN-50-116/2021	EPI_ISL_8797418		2021-12-29	Chihuahua	GRA	BA.1.1
	hCoV-19/Mexico/CHH-INMEGEN-50-179/2021	EPI_ISL_8797480		2021-12-29	Chihuahua	GRA	BA.1.1
	hCoV-19/Mexico/CHH_InDRE_FB275_E08913354668_S10293/2021	EPI_ISL_9092824		2021-12-29	Chihuahua	GRA	BA.1.1
	hCoV-19/Mexico/CHH_InDRE_FB276_E08913355157_S10294/2021	EPI_ISL_9092825		2021-12-29	Chihuahua	GRA	BA.1.15
	hCoV-19/Mexico/CHH_InDRE_FB287_E08113356078_S10299/2021	EPI_ISL_9092830		2021-12-29	Chihuahua	GRA	BA.1.15
	hCoV-19/Mexico/CHH_InDRE_FB288_E08113333568_S10300/2021	EPI_ISL_9092831		2021-12-29	Chihuahua	GRA	BA.1.15
	hCoV-19/Mexico/CHH_InDRE_FB290_E08913354422_S10302/2021	EPI_ISL_9092833		2021-12-29	Chihuahua	GRA	BA.1
	hCoV-19/Mexico/CHH_InDRE_FB299_E08313332808_S10311/2021	EPI_ISL_9092842		2021-12-29	Chihuahua	GRA	BA.1.15
	hCoV-19/Mexico/CHH-INMEGEN-51-205/2021	EPI_ISL_9108697		2021-12-29	Chihuahua	GRA	BA.1.1
	hCoV-19/Mexico/CHH-INMEGEN-51-220/2021	EPI_ISL_9108710		2021-12-29	Chihuahua	GRA	BA.1.1
	hCoV-19/Mexico/COA_IBT_IMSS_5440/2021	EPI_ISL_9153406	OQ088068	2021-12-29	Coahuila	GRA	BA.1.1
	hCoV-19/Mexico/CH-SEARCH-120651/2021	EPI_ISL_12604699		2021-12-29	Coahuila	GRA	BA.1.1
	hCoV-19/Mexico/CH-SEARCH-120652/2021	EPI_ISL_12604700		2021-12-29	Coahuila	GRA	BA.1.1
	hCoV-19/Mexico/COL_InDRE_FB742_E06313353530_S10548/2021	EPI_ISL_9093078		2021-12-29	Colima	GRA	BA.1.15
	hCoV-19/Mexico/COL_InDRE_FB743_E06313353767_S10549/2021	EPI_ISL_9093079		2021-12-29	Colima	GRA	BA.1.1
	hCoV-19/Mexico/GUA_IBT_IMSS_5411/2021	EPI_ISL_9153370	OQ087930	2021-12-29	Guanajuato	GRA	BA.1.15
	hCoV-19/Mexico/GUA_IBT_IMSS_5507/2021	EPI_ISL_9153411	OQ087996	2021-12-29	Guanajuato	GRA	BA.1.15
	hCoV-19/Mexico/GRO-INMEGEN-49-204/2021	EPI_ISL_8753573		2021-12-29	Guerrero	GRA	BA.1
	hCoV-19/Mexico/GRO-INMEGEN-49-216/2021	EPI_ISL_8753585		2021-12-29	Guerrero	GRA	BA.1.15
	hCoV-19/Mexico/GRO-INMEGEN-49-233/2021	EPI_ISL_8753602		2021-12-29	Guerrero	GRA	BA.1.1
	hCoV-19/Mexico/GRO-INMEGEN-49-234/2021	EPI_ISL_8753603		2021-12-29	Guerrero	GRA	BA.1.1
	hCoV-19/Mexico/JAL_IBT_IMSS_5413/2021	EPI_ISL_9153376	OQ088119	2021-12-29	Jalisco	GRA	BA.1.15
	hCoV-19/Mexico/JAL_IBT_IMSS_5405/2021	EPI_ISL_9153389	OQ087938	2021-12-29	Jalisco	GRA	BA.1.15
	hCoV-19/Mexico/JAL_IBT_IMSS_5417/2021	EPI_ISL_9153390	OQ087939	2021-12-29	Jalisco	GRA	BA.1.1
	hCoV-19/Mexico/JAL_IBT_IMSS_5412/2021	EPI_ISL_9153396	OQ088093	2021-12-29	Jalisco	GRA	BA.1.1
	hCoV-19/Mexico/JAL_IBT_IMSS_5397/2021	EPI_ISL_9153402	OQ087990	2021-12-29	Jalisco	GRA	BA.1.15
	hCoV-19/Mexico/JAL-INMEGEN-49-181/2021	EPI_ISL_8753551		2021-12-29	Jalisco	GRA	BA.1
	hCoV-19/Mexico/JAL-INMEGEN-50-15/2021	EPI_ISL_8797317		2021-12-29	Jalisco	GRA	BA.1.15
	hCoV-19/Mexico/JAL-INMEGEN-50-21/2021	EPI_ISL_8797323		2021-12-29	Jalisco	GRA	BA.1.15
	hCoV-19/Mexico/JAL-INMEGEN-50-127/2021	EPI_ISL_8797429		2021-12-29	Jalisco	GRA	BA.1.1
	hCoV-19/Mexico/JAL-INMEGEN-50-129/2021	EPI_ISL_8797431		2021-12-29	Jalisco	GRA	BA.1.15
	hCoV-19/Mexico/JAL-INMEGEN-50-133/2021	EPI_ISL_8797435		2021-12-29	Jalisco	GRA	BA.1.1
	hCoV-19/Mexico/JAL-INMEGEN-50-155/2021	EPI_ISL_8797457		2021-12-29	Jalisco	GRA	BA.1.1
	hCoV-19/Mexico/JAL_InDRE_FB214_E14313333164_S10248/2021	EPI_ISL_9092779		2021-12-29	Jalisco	GRA	BA.1.1
	hCoV-19/Mexico/JAL_InDRE_FB215_E14313333344_S10249/2021	EPI_ISL_9092780		2021-12-29	Jalisco	GRA	BA.1.15
	hCoV-19/Mexico/JAL_InDRE_FB495_E14113350040_S10401/2021	EPI_ISL_9092931		2021-12-29	Jalisco	GRA	BA.1.15
	hCoV-19/Mexico/Mexico_City-INER-IBT-1448/2021	EPI_ISL_8930111	OQ087501	2021-12-29	Mexico_City	GRA	BA.1.15
	hCoV-19/Mexico/Mexico_City-INER-IBT-1449/2021	EPI_ISL_8930112	OQ087502	2021-12-29	Mexico_City	GRA	BA.1.1
	hCoV-19/Mexico/Mexico_City-INER-IBT-1560/2021	EPI_ISL_9793585	OQ088167	2021-12-29	Mexico_City	GRA	BA.1.1
	hCoV-19/Mexico/Mexico_City-INMEGEN-47-23/2021	EPI_ISL_8435987		2021-12-29	Mexico_City	GRA	BA.1.1
	hCoV-19/Mexico/Mexico_City-INMEGEN-47-31/2021	EPI_ISL_8435995		2021-12-29	Mexico_City	GRA	BA.1.1
	hCoV-19/Mexico/Mexico_City-INMEGEN-47-39/2021	EPI_ISL_8436003		2021-12-29	Mexico_City	GRA	BA.1.1
	hCoV-19/Mexico/Mexico_City-INMEGEN-47-79/2021	EPI_ISL_8436043		2021-12-29	Mexico_City	GRA	BA.1.1.18
	hCoV-19/Mexico/Mexico_City-INMEGEN-47-87/2021	EPI_ISL_8436051		2021-12-29	Mexico_City	GRA	BA.1
	hCoV-19/Mexico/Mexico_City-INMEGEN-47-94/2021	EPI_ISL_8436058		2021-12-29	Mexico_City	GRA	BA.1
	hCoV-19/Mexico/Mexico_City-INMEGEN-47-190/2021	EPI_ISL_8436245		2021-12-29	Mexico_City	GRA	BA.1.15
	hCoV-19/Mexico/Mexico_City-INMEGEN-47-191/2021	EPI_ISL_8436246		2021-12-29	Mexico_City	GRA	BA.1.15
	hCoV-19/Mexico/Mexico_City-INMEGEN-47-200/2021	EPI_ISL_8436253		2021-12-29	Mexico_City	GRA	BA.1
	hCoV-19/Mexico/Mexico_City-INMEGEN-47-201/2021	EPI_ISL_8436254		2021-12-29	Mexico_City	GRA	BA.1
	hCoV-19/Mexico/Mexico_City-INMEGEN-47-204/2021	EPI_ISL_8436257		2021-12-29	Mexico_City	GRA	BA.1
	hCoV-19/Mexico/Mexico_City-INMEGEN-47-207/2021	EPI_ISL_8436260		2021-12-29	Mexico_City	GRA	BA.1
	hCoV-19/Mexico/Mexico_City-INMEGEN-47-208/2021	EPI_ISL_8436261		2021-12-29	Mexico_City	GRA	BA.1
	hCoV-19/Mexico/Mexico_City-INMEGEN-47-209/2021	EPI_ISL_8436262		2021-12-29	Mexico_City	GRA	BA.1
	hCoV-19/Mexico/Mexico_City-INMEGEN-47-210/2021	EPI_ISL_8436263		2021-12-29	Mexico_City	GRA	BA.1
	hCoV-19/Mexico/Mexico_City-INMEGEN-47-214/2021	EPI_ISL_8436267		2021-12-29	Mexico_City	GRA	BA.1.15
	hCoV-19/Mexico/Mexico_City-INMEGEN-47-215/2021	EPI_ISL_8436268		2021-12-29	Mexico_City	GRA	BA.1.15
	hCoV-19/Mexico/Mexico_City-INMEGEN-47-216/2021	EPI_ISL_8436269		2021-12-29	Mexico_City	GRA	BA.1
	hCoV-19/Mexico/Mexico_City-INMEGEN-47-218/2021	EPI_ISL_8436271		2021-12-29	Mexico_City	GRA	BA.1.15
	hCoV-19/Mexico/Mexico_City-INMEGEN-47-226/2021	EPI_ISL_8436279		2021-12-29	Mexico_City	GRA	BA.1
	hCoV-19/Mexico/Mexico_City-INMEGEN-47-228/2021	EPI_ISL_8436281		2021-12-29	Mexico_City	GRA	BA.1
	hCoV-19/Mexico/Mexico_City-INMEGEN-47-229/2021	EPI_ISL_8436282		2021-12-29	Mexico_City	GRA	BA.1
	hCoV-19/Mexico/Mexico_City-INMEGEN-48-286/2021	EPI_ISL_8628982		2021-12-29	Mexico_City	GRA	BA.1.1
	hCoV-19/Mexico/Mexico_City-INMEGEN-48-287/2021	EPI_ISL_8628983		2021-12-29	Mexico_City	GRA	BA.1.15
	hCoV-19/Mexico/Mexico_City-INMEGEN-48-293/2021	EPI_ISL_8628986		2021-12-29	Mexico_City	GRA	BA.1.1
	hCoV-19/Mexico/Mexico_City-INMEGEN-48-294/2021	EPI_ISL_8628987		2021-12-29	Mexico_City	GRA	BA.1.1
	hCoV-19/Mexico/Mexico_City-INMEGEN-48-301/2021	EPI_ISL_8628990		2021-12-29	Mexico_City	GRA	BA.1.1
	hCoV-19/Mexico/Mexico_City-INMEGEN-48-302/2021	EPI_ISL_8628991		2021-12-29	Mexico_City	GRA	BA.1
	hCoV-19/Mexico/Mexico_City-INMEGEN-48-309/2021	EPI_ISL_8628996		2021-12-29	Mexico_City	GRA	BA.1
	hCoV-19/Mexico/Mexico_City-INMEGEN-48-310/2021	EPI_ISL_8628997		2021-12-29	Mexico_City	GRA	BA.1
	hCoV-19/Mexico/Mexico_City-INMEGEN-48-317/2021	EPI_ISL_8629002		2021-12-29	Mexico_City	GRA	BA.1.15
	hCoV-19/Mexico/Mexico_City-INMEGEN-48-318/2021	EPI_ISL_8629003		2021-12-29	Mexico_City	GRA	BA.1
	hCoV-19/Mexico/Mexico_City-INMEGEN-48-325/2021	EPI_ISL_8629008		2021-12-29	Mexico_City	GRA	BA.1.17
	hCoV-19/Mexico/Mexico_City-INMEGEN-48-326/2021	EPI_ISL_8629009		2021-12-29	Mexico_City	GRA	BA.1.15
	hCoV-19/Mexico/Mexico_City-INMEGEN-48-333/2021	EPI_ISL_8629013		2021-12-29	Mexico_City	GRA	BA.1.1
	hCoV-19/Mexico/Mexico_City-INMEGEN-48-341/2021	EPI_ISL_8629019		2021-12-29	Mexico_City	GRA	BA.1
	hCoV-19/Mexico/Mexico_City-INMEGEN-48-364/2021	EPI_ISL_8629032		2021-12-29	Mexico_City	GRA	BA.1.1
	hCoV-19/Mexico/Mexico_City-INMEGEN-48-365/2021	EPI_ISL_8629033		2021-12-29	Mexico_City	GRA	BA.1
	hCoV-19/Mexico/Mexico_City-INMEGEN-48-372/2021	EPI_ISL_8629036		2021-12-29	Mexico_City	GRA	BA.1.1
	hCoV-19/Mexico/Mexico_City-INMEGEN-48-373/2021	EPI_ISL_8629037		2021-12-29	Mexico_City	GRA	BA.1.1
	hCoV-19/Mexico/Mexico_City-INMEGEN-49-11/2021	EPI_ISL_8753393		2021-12-29	Mexico_City	GRA	BA.1.15
	hCoV-19/Mexico/Mexico_City-INMEGEN-49-12/2021	EPI_ISL_8753394		2021-12-29	Mexico_City	GRA	BA.1.1
	hCoV-19/Mexico/Mexico_City-INMEGEN-49-13/2021	EPI_ISL_8753395		2021-12-29	Mexico_City	GRA	BA.1
	hCoV-19/Mexico/Mexico_City-INMEGEN-49-14/2021	EPI_ISL_8753396		2021-12-29	Mexico_City	GRA	BA.1.15
	hCoV-19/Mexico/Mexico_City-INMEGEN-49-15/2021	EPI_ISL_8753397		2021-12-29	Mexico_City	GRA	BA.1.15
	hCoV-19/Mexico/Mexico_City-INMEGEN-49-24/2021	EPI_ISL_8753406		2021-12-29	Mexico_City	GRA	BA.1.15
	hCoV-19/Mexico/Mexico_City-INMEGEN-49-25/2021	EPI_ISL_8753407		2021-12-29	Mexico_City	GRA	BA.1.1
	hCoV-19/Mexico/Mexico_City-INMEGEN-49-27/2021	EPI_ISL_8753409		2021-12-29	Mexico_City	GRA	BA.1.15
	hCoV-19/Mexico/Mexico_City-INMEGEN-49-28/2021	EPI_ISL_8753410		2021-12-29	Mexico_City	GRA	BA.1.15
	hCoV-19/Mexico/Mexico_City-INMEGEN-49-29/2021	EPI_ISL_8753411		2021-12-29	Mexico_City	GRA	BA.1.1
	hCoV-19/Mexico/Mexico_City-INMEGEN-49-32/2021	EPI_ISL_8753413		2021-12-29	Mexico_City	GRA	BA.1.1
	hCoV-19/Mexico/Mexico_City-INMEGEN-49-33/2021	EPI_ISL_8753414		2021-12-29	Mexico_City	GRA	BA.1.15
	hCoV-19/Mexico/Mexico_City-INMEGEN-49-50/2021	EPI_ISL_8753430		2021-12-29	Mexico_City	GRA	BA.1.20
	hCoV-19/Mexico/Mexico_City-INMEGEN-49-51/2021	EPI_ISL_8753431		2021-12-29	Mexico_City	GRA	BA.1.20
	hCoV-19/Mexico/Mexico_City-INMEGEN-49-52/2021	EPI_ISL_8753432		2021-12-29	Mexico_City	GRA	BA.1.1
	hCoV-19/Mexico/Mexico_City-INMEGEN-49-53/2021	EPI_ISL_8753433		2021-12-29	Mexico_City	GRA	BA.1.15
	hCoV-19/Mexico/Mexico_City-INMEGEN-49-54/2021	EPI_ISL_8753434		2021-12-29	Mexico_City	GRA	BA.1.1
	hCoV-19/Mexico/Mexico_City-INMEGEN-49-108/2021	EPI_ISL_8753479		2021-12-29	Mexico_City	GRA	BA.1.1
	hCoV-19/Mexico/Mexico_City-INMEGEN-49-119/2021	EPI_ISL_8753490		2021-12-29	Mexico_City	GRA	BA.1.1
	hCoV-19/Mexico/Mexico_City-INMEGEN-49-147/2021	EPI_ISL_8753517		2021-12-29	Mexico_City	GRA	BA.1
	hCoV-19/Mexico/Mexico_City-INMEGEN-49-164/2021	EPI_ISL_8753534		2021-12-29	Mexico_City	GRA	BA.1.15
	hCoV-19/Mexico/Mexico_City-INMEGEN-49-172/2021	EPI_ISL_8753542		2021-12-29	Mexico_City	GRA	BA.1.1
	hCoV-19/Mexico/Mexico_City-INMEGEN-49-183/2021	EPI_ISL_8753553		2021-12-29	Mexico_City	GRA	BA.1.15
	hCoV-19/Mexico/Mexico_City-INMEGEN-51-283/2021	EPI_ISL_8979814		2021-12-29	Mexico_City	GRA	BA.1.1
	hCoV-19/Mexico/Mexico_City-INMEGEN-51-284/2021	EPI_ISL_8979815		2021-12-29	Mexico_City	GRA	BA.1.1
	hCoV-19/Mexico/Mexico_City_InDRE_FB472_E09313348680_S10383/2021	EPI_ISL_9092913		2021-12-29	Mexico_City	GRA	BA.1.1
	hCoV-19/Mexico/Mexico_City_InDRE_FB473_E09313351326_S10384/2021	EPI_ISL_9092914		2021-12-29	Mexico_City	GRA	BA.1.1
	hCoV-19/Mexico/MIC_IBT_IMSS_5011/2021	EPI_ISL_8826052	OQ087366	2021-12-29	Michoacan	GRA	BA.1.1
	hCoV-19/Mexico/MIC_InDRE_FB442_E16113333219_S10367/2021	EPI_ISL_9092897		2021-12-29	Michoacan	GRA	BA.1.15
	hCoV-19/Mexico/NAY_IBT_IMSS_5006/2021	EPI_ISL_8826047	OQ087375	2021-12-29	Nayarit	GRA	BA.1
	hCoV-19/Mexico/NLE_IBT_IMSS_5051/2021	EPI_ISL_8825963	OQ087418	2021-12-29	Nuevo_Leon	GRA	BA.1.1
	hCoV-19/Mexico/NL-SEARCH-120649/2021	EPI_ISL_12604697		2021-12-29	Nuevo_Leon	GRA	BA.1.15
	hCoV-19/Mexico/NL-SEARCH-120650/2021	EPI_ISL_12604698		2021-12-29	Nuevo_Leon	GRA	BA.1.15
	hCoV-19/Mexico/NLE_InDRE_FB247_E19313347604_S10277/2021	EPI_ISL_9092808		2021-12-29	Nuevo_Leon	GRA	BA.1.15
	hCoV-19/Mexico/NLE_InDRE_FB248_E19313333821_S10278/2021	EPI_ISL_9092809		2021-12-29	Nuevo_Leon	GRA	BA.1.1
	hCoV-19/Mexico/NLE_InDRE_FB249_E19313340955_S10279/2021	EPI_ISL_9092810		2021-12-29	Nuevo_Leon	GRA	BA.1.20
	hCoV-19/Mexico/NLE_InDRE_FB251_E19313363125_S10281/2021	EPI_ISL_9092812		2021-12-29	Nuevo_Leon	GRA	BA.1.1
	hCoV-19/Mexico/NLE_InDRE_FB253_E19313361499_S10283/2021	EPI_ISL_9092814		2021-12-29	Nuevo_Leon	GRA	BA.1.1
	hCoV-19/Mexico/NLE_InDRE_FB254_E19313362582_S10284/2021	EPI_ISL_9092815		2021-12-29	Nuevo_Leon	GRA	BA.1
	hCoV-19/Mexico/OAX-INMEGEN-49-191/2021	EPI_ISL_8753560		2021-12-29	Oaxaca	GRA	BA.1.1
	hCoV-19/Mexico/OAX-INMEGEN-49-192/2021	EPI_ISL_8753561		2021-12-29	Oaxaca	GRA	BA.1.1
	hCoV-19/Mexico/OAX-INMEGEN-49-237/2021	EPI_ISL_8753606		2021-12-29	Oaxaca	GRA	BA.1
	hCoV-19/Mexico/OAX-INMEGEN-49-260/2021	EPI_ISL_8753629		2021-12-29	Oaxaca	GRA	BA.1.1
	hCoV-19/Mexico/QUE_InDRE_FB141_E22313343808_S10352/2021	EPI_ISL_9092882		2021-12-29	Queretaro	GRA	BA.1.15
	hCoV-19/Mexico/ROO_IBT_IMSS_5534/2021	EPI_ISL_9153369	OQ087925	2021-12-29	Quintana_Roo	GRA	BA.1.15
	hCoV-19/Mexico/ROO_IBT_IMSS_5529/2021	EPI_ISL_9153372	OQ087929	2021-12-29	Quintana_Roo	GRA	BA.1.1
	hCoV-19/Mexico/ROO_IBT_IMSS_5537/2021	EPI_ISL_9153377	OQ087926	2021-12-29	Quintana_Roo	GRA	BA.1.15.2
	hCoV-19/Mexico/ROO_IBT_IMSS_5538/2021	EPI_ISL_9153379	OQ087932	2021-12-29	Quintana_Roo	GRA	BA.1
	hCoV-19/Mexico/ROO_IBT_IMSS_5536/2021	EPI_ISL_9153380	OQ087933	2021-12-29	Quintana_Roo	GRA	BA.1.15
	hCoV-19/Mexico/ROO_IBT_IMSS_5540/2021	EPI_ISL_9153381	OQ087937	2021-12-29	Quintana_Roo	GRA	BA.1.1
	hCoV-19/Mexico/ROO_IBT_IMSS_5528/2021	EPI_ISL_9153404	OQ087988	2021-12-29	Quintana_Roo	GRA	BA.1.15
	hCoV-19/Mexico/ROO_IBT_IMSS_5539/2021	EPI_ISL_9153407	OQ087987	2021-12-29	Quintana_Roo	GRA	BA.1.1
	hCoV-19/Mexico/ROO-INMEGEN-49-189/2021	EPI_ISL_8753558		2021-12-29	Quintana_Roo	GRA	BA.1.15
	hCoV-19/Mexico/ROO-INMEGEN-49-196/2021	EPI_ISL_8753565		2021-12-29	Quintana_Roo	GRA	BA.1
	hCoV-19/Mexico/ROO-INMEGEN-49-212/2021	EPI_ISL_8753581		2021-12-29	Quintana_Roo	GRA	BA.1.15
	hCoV-19/Mexico/ROO-INMEGEN-49-245/2021	EPI_ISL_8753614		2021-12-29	Quintana_Roo	GRA	BA.1.1
	hCoV-19/Mexico/ROO-INMEGEN-49-262/2021	EPI_ISL_8753631		2021-12-29	Quintana_Roo	GRA	BA.1.1
	hCoV-19/Mexico/ROO_InDRE_FB491_E23313349609_S10400/2021	EPI_ISL_9092930		2021-12-29	Quintana_Roo	GRA	BA.1.1.1
	hCoV-19/Mexico/ROO_InDRE_FB718_E23113335356_S10535/2021	EPI_ISL_9093065		2021-12-29	Quintana_Roo	GRA	BA.1.15
	hCoV-19/Mexico/ROO_InDRE_FB719_E23113335255_S10536/2021	EPI_ISL_9093066		2021-12-29	Quintana_Roo	GRA	BA.1.15
	hCoV-19/Mexico/ROO_InDRE_FB720_E23113332429_S10537/2021	EPI_ISL_9093067		2021-12-29	Quintana_Roo	GRA	BA.1.1
	hCoV-19/Mexico/ROO_InDRE_FB721_E23113334829_S10538/2021	EPI_ISL_9093068		2021-12-29	Quintana_Roo	GRA	BA.1.1
	hCoV-19/Mexico/SIN_CIAD-MZT_HJ4262/2021	EPI_ISL_8558917	OQ087305	2021-12-29	Sinaloa	GRA	BA.1
	hCoV-19/Mexico/SIN_CIAD-MZT_HJ4263/2021	EPI_ISL_8558918	OQ087302	2021-12-29	Sinaloa	GRA	BA.1.1
	hCoV-19/Mexico/SIN_CIAD-MZT_HJ4264/2021	EPI_ISL_8558919	OQ087303	2021-12-29	Sinaloa	GRA	BA.1
	hCoV-19/Mexico/SIN_CIAD-MZT_HJ4266/2021	EPI_ISL_8558920	OQ087301	2021-12-29	Sinaloa	GRA	BA.1
	hCoV-19/Mexico/SIN_CIAD-MZT_HJ4267/2021	EPI_ISL_8558921	OQ087299	2021-12-29	Sinaloa	GRA	BA.1
	hCoV-19/Mexico/SIN_CIAD-MZT_HJ4271/2021	EPI_ISL_8558922	OQ087300	2021-12-29	Sinaloa	GRA	BA.1.20
	hCoV-19/Mexico/SIN_CIAD-MZT_ID4534/2021	EPI_ISL_8558933	OQ087292	2021-12-29	Sinaloa	GRA	BA.1.17.2
	hCoV-19/Mexico/SIN_CIAD-MZT_ID4535/2021	EPI_ISL_8558934	OQ087195	2021-12-29	Sinaloa	GRA	BA.1.15
	hCoV-19/Mexico/SIN_CIAD-MZT_ID4538/2021	EPI_ISL_8558935	OQ087290	2021-12-29	Sinaloa	GRA	BA.1.1
	hCoV-19/Mexico/SIN_CIAD-MZT_ID4539/2021	EPI_ISL_8558936	OQ087288	2021-12-29	Sinaloa	GRA	BA.1.1
	hCoV-19/Mexico/SIN_CIAD-MZT_ID4540/2021	EPI_ISL_8558937	OQ087289	2021-12-29	Sinaloa	GRA	BA.1.1
	hCoV-19/Mexico/SIN_CIAD-MZT_S8455/2021	EPI_ISL_8558942	OQ087285	2021-12-29	Sinaloa	GRA	BA.1.15.2
	hCoV-19/Mexico/SIN_IBT_IMSS_5008/2021	EPI_ISL_8826049	OQ087377	2021-12-29	Sinaloa	GRA	BA.1
	hCoV-19/Mexico/SON_InDRE_FB693_E26913361690_S10515/2021	EPI_ISL_9093045		2021-12-29	Sonora	GRA	BA.1.1
	hCoV-19/Mexico/SON_InDRE_FB713_E26313338934_S10533/2021	EPI_ISL_9093063		2021-12-29	Sonora	GRA	BA.1
	hCoV-19/Mexico/MEX-INMEGEN-47-47/2021	EPI_ISL_8436011		2021-12-29	State_of_Mexico	GRA	BA.1.1
	hCoV-19/Mexico/MEX-INMEGEN-47-55/2021	EPI_ISL_8436019		2021-12-29	State_of_Mexico	GRA	BA.1.1
	hCoV-19/Mexico/MEX-INMEGEN-47-62/2021	EPI_ISL_8436026		2021-12-29	State_of_Mexico	GRA	BA.1.15
	hCoV-19/Mexico/MEX-INMEGEN-47-63/2021	EPI_ISL_8436027		2021-12-29	State_of_Mexico	GRA	BA.1.17
	hCoV-19/Mexico/MEX-INMEGEN-47-70/2021	EPI_ISL_8436034		2021-12-29	State_of_Mexico	GRA	BA.1
	hCoV-19/Mexico/MEX-INMEGEN-47-71/2021	EPI_ISL_8436035		2021-12-29	State_of_Mexico	GRA	BA.1
	hCoV-19/Mexico/MEX-INMEGEN-47-78/2021	EPI_ISL_8436042		2021-12-29	State_of_Mexico	GRA	BA.1
	hCoV-19/Mexico/MEX-INMEGEN-47-86/2021	EPI_ISL_8436050		2021-12-29	State_of_Mexico	GRA	BA.1
	hCoV-19/Mexico/TAB-INMEGEN-49-242/2021	EPI_ISL_8753611		2021-12-29	Tabasco	GRA	BA.1.17
	hCoV-19/Mexico/TAB-INMEGEN-49-274/2021	EPI_ISL_8753643		2021-12-29	Tabasco	GRA	BA.1.1
	hCoV-19/Mexico/TAB-INMEGEN-50-16/2021	EPI_ISL_8797318		2021-12-29	Tabasco	GRA	BA.1
	hCoV-19/Mexico/TAB-INMEGEN-50-40/2021	EPI_ISL_8797342		2021-12-29	Tabasco	GRA	BA.1.15
	hCoV-19/Mexico/TAM_IBT_IMSS_5461/2021	EPI_ISL_9153374	OQ087927	2021-12-29	Tamaulipas	GRA	BA.1
	hCoV-19/Mexico/TAM_IBT_IMSS_5451/2021	EPI_ISL_9153375	OQ087928	2021-12-29	Tamaulipas	GRA	BA.1.15
	hCoV-19/Mexico/TAM_IBT_IMSS_5462/2021	EPI_ISL_9153385	OQ087936	2021-12-29	Tamaulipas	GRA	BA.1.1
	hCoV-19/Mexico/TAM_IBT_IMSS_5452/2021	EPI_ISL_9153387	OQ087934	2021-12-29	Tamaulipas	GRA	BA.1.20
	hCoV-19/Mexico/TAM_IBT_IMSS_5447/2021	EPI_ISL_9153391	OQ087940	2021-12-29	Tamaulipas	GRA	BA.1.17.2
	hCoV-19/Mexico/TAM_IBT_IMSS_5448/2021	EPI_ISL_9153392	OQ087941	2021-12-29	Tamaulipas	GRA	BA.1.17.2
	hCoV-19/Mexico/TAM_IBT_IMSS_5465/2021	EPI_ISL_9153401	OQ087992	2021-12-29	Tamaulipas	GRA	BA.1.15
	hCoV-19/Mexico/TAM_IBT_IMSS_5446/2021	EPI_ISL_9153403	OQ087991	2021-12-29	Tamaulipas	GRA	BA.1.1
	hCoV-19/Mexico/TAM_IBT_IMSS_5464/2021	EPI_ISL_9153405	OQ087989	2021-12-29	Tamaulipas	GRA	BA.1.15
	hCoV-19/Mexico/TAM_IBT_IMSS_5453/2021	EPI_ISL_9153408	OQ087158	2021-12-29	Tamaulipas	GRA	BA.1.15
	hCoV-19/Mexico/TAM-INMEGEN-49-217/2021	EPI_ISL_8753586		2021-12-29	Tamaulipas	GRA	BA.1
	hCoV-19/Mexico/TAM-INMEGEN-49-228/2021	EPI_ISL_8753597		2021-12-29	Tamaulipas	GRA	BA.1.17.2
	hCoV-19/Mexico/TAM_InDRE_FB342_E28113332903_S10335/2021	EPI_ISL_9092866		2021-12-29	Tamaulipas	GRA	BA.1.15
	hCoV-19/Mexico/TAM_InDRE_FB343_E28313353039_S10338/2021	EPI_ISL_9092868		2021-12-29	Tamaulipas	GRA	BA.1.1
	hCoV-19/Mexico/TAM_InDRE_FB344_E28313355319_S10339/2021	EPI_ISL_9092869		2021-12-29	Tamaulipas	GRA	BA.1.1
	hCoV-19/Mexico/TAM_InDRE_FB356_E28313333955_S10344/2021	EPI_ISL_9092874		2021-12-29	Tamaulipas	GRA	BA.1.15
	hCoV-19/Mexico/TAM_InDRE_FB357_E28113333710_S10345/2021	EPI_ISL_9092875		2021-12-29	Tamaulipas	GRA	BA.1.1
	hCoV-19/Mexico/TAM_InDRE_FB358_E28113333155_S10346/2021	EPI_ISL_9092876		2021-12-29	Tamaulipas	GRA	BA.1
	hCoV-19/Mexico/TAM_InDRE_FB1978_E28313339144_S10954/2021	EPI_ISL_9431239		2021-12-29	Tamaulipas	GRA	BA.1.1
	hCoV-19/Mexico/TAM_InDRE_FB1986_E28313341272_S10955/2021	EPI_ISL_9431240		2021-12-29	Tamaulipas	GRA	BA.1.15
	hCoV-19/Mexico/VER-INMEGEN-49-257/2021	EPI_ISL_8753626		2021-12-29	Veracruz	GRA	BA.1.15
	hCoV-19/Mexico/YUC_LANGEBIO_IMSS_4809/2021	EPI_ISL_9150708	OQ087547	2021-12-29	Yucatan	GRA	BA.1.1
	hCoV-19/Mexico/YUC_LANGEBIO_IMSS_4810/2021	EPI_ISL_9150709	OQ087546	2021-12-29	Yucatan	GRA	BA.1.1
	hCoV-19/Mexico/YUC_LANGEBIO_IMSS_4811/2021	EPI_ISL_9150710	OQ087166	2021-12-29	Yucatan	GRA	BA.1.1
	hCoV-19/Mexico/YUC_LANGEBIO_IMSS_4812/2021	EPI_ISL_9150712	OQ087552	2021-12-29	Yucatan	GRA	BA.1.1
	hCoV-19/Mexico/YUC_LANGEBIO_IMSS_4813/2021	EPI_ISL_9150713	OQ088144	2021-12-29	Yucatan	GRA	BA.1.15
	hCoV-19/Mexico/YUC_LANGEBIO_IMSS_4814/2021	EPI_ISL_9150714	OQ087556	2021-12-29	Yucatan	GRA	BA.1.1
	hCoV-19/Mexico/YUC_LANGEBIO_IMSS_4815/2021	EPI_ISL_9150715	OQ087557	2021-12-29	Yucatan	GRA	BA.1.15
	hCoV-19/Mexico/YUC_LANGEBIO_IMSS_4816/2021	EPI_ISL_9150716	OQ087151	2021-12-29	Yucatan	GRA	BA.1.1
	hCoV-19/Mexico/YUC_LANGEBIO_IMSS_4817/2021	EPI_ISL_9150717	OQ087554	2021-12-29	Yucatan	GRA	BA.1.1
	hCoV-19/Mexico/YUC_LANGEBIO_IMSS_4818/2021	EPI_ISL_9150718	OQ087553	2021-12-29	Yucatan	GRA	BA.1.1
	hCoV-19/Mexico/YUC_LANGEBIO_IMSS_4819/2021	EPI_ISL_9150719	OQ087555	2021-12-29	Yucatan	GRA	BA.1.1
	hCoV-19/Mexico/YUC-INMEGEN-49-203/2021	EPI_ISL_8753572		2021-12-29	Yucatan	GRA	BA.1
	hCoV-19/Mexico/YUC-INMEGEN-49-215/2021	EPI_ISL_8753584		2021-12-29	Yucatan	GRA	BA.1.1
	hCoV-19/Mexico/YUC-INMEGEN-49-219/2021	EPI_ISL_8753588		2021-12-29	Yucatan	GRA	BA.1.1
	hCoV-19/Mexico/YUC-INMEGEN-49-230/2021	EPI_ISL_8753599		2021-12-29	Yucatan	GRA	BA.1
	hCoV-19/Mexico/YUC-INMEGEN-49-251/2021	EPI_ISL_8753620		2021-12-29	Yucatan	GRA	BA.1.1
	hCoV-19/Mexico/YUC_InDRE_FB509_E31113334992_S10411/2021	EPI_ISL_9092941		2021-12-29	Yucatan	GRA	BA.1.1
	hCoV-19/Mexico/YUC_InDRE_FB510_E31113336229_S10412/2021	EPI_ISL_9092942		2021-12-29	Yucatan	GRA	BA.1.1
	hCoV-19/Mexico/YUC_InDRE_FB511_E31313347338_S10413/2021	EPI_ISL_9092943		2021-12-29	Yucatan	GRA	BA.1
	hCoV-19/Mexico/YUC_InDRE_FB512_E31313337319_S10414/2021	EPI_ISL_9092944		2021-12-29	Yucatan	GRA	BA.1.1
	hCoV-19/Mexico/YUC_InDRE_FB513_E31313344565_S10415/2021	EPI_ISL_9092945		2021-12-29	Yucatan	GRA	BA.1.1
	hCoV-19/Mexico/YUC_InDRE_FB515_E31313345056_S10416/2021	EPI_ISL_9092946		2021-12-29	Yucatan	GRA	BA.1.15
	hCoV-19/Mexico/ZAC_IBT_IMSS_023817UIBZ-NC/2021	EPI_ISL_9153362	OQ087923	2021-12-29	Zacatecas	GRA	BA.1.1
	hCoV-19/Mexico/ZAC_IBT_IMSS_023816UIBZ-NC/2021	EPI_ISL_9153363	OQ087921	2021-12-29	Zacatecas	GRA	BA.1.15
	hCoV-19/Mexico/ZAC_IBT_IMSS_023680UIBZ-NC/2021	EPI_ISL_9153364	OQ087922	2021-12-29	Zacatecas	GRA	BA.1.1
	hCoV-19/Mexico/ZAC_IBT_IMSS_5363/2021	EPI_ISL_9153371	OQ087931	2021-12-29	Zacatecas	GRA	BA.1
	hCoV-19/Mexico/ZAC_IBT_IMSS_5356/2021	EPI_ISL_9153393	OQ087942	2021-12-29	Zacatecas	GRA	BA.1.1
	hCoV-19/Mexico/BCN-INMEGEN-49-117/2021	EPI_ISL_8753488		2021-12-30	Baja_California	GRA	BA.1.1
	hCoV-19/Mexico/BCN-INMEGEN-49-133/2021	EPI_ISL_8753504		2021-12-30	Baja_California	GRA	BA.1.1
	hCoV-19/Mexico/BCN-INMEGEN-49-141/2021	EPI_ISL_8753511		2021-12-30	Baja_California	GRA	BA.1.1
	hCoV-19/Mexico/BCN-INMEGEN-50-37/2021	EPI_ISL_8797339		2021-12-30	Baja_California	GRA	BA.1.1
	hCoV-19/Mexico/BCN-INMEGEN-50-51/2021	EPI_ISL_8797353		2021-12-30	Baja_California	GRA	BA.1.1
	hCoV-19/Mexico/BCN-INMEGEN-50-60/2021	EPI_ISL_8797362		2021-12-30	Baja_California	GRA	BA.1.1
	hCoV-19/Mexico/BCN-INMEGEN-50-61/2021	EPI_ISL_8797363		2021-12-30	Baja_California	GRA	BA.1.18
	hCoV-19/Mexico/BCN-INMEGEN-50-62/2021	EPI_ISL_8797364		2021-12-30	Baja_California	GRA	BA.1.1
	hCoV-19/Mexico/BCN-INMEGEN-50-144/2021	EPI_ISL_8797446		2021-12-30	Baja_California	GRA	BA.1.15
	hCoV-19/Mexico/BCN_InDRE_FB648_E02313375777_S10485/2021	EPI_ISL_9093015		2021-12-30	Baja_California	GRA	BA.1.1
	hCoV-19/Mexico/BCN_InDRE_FB651_E02313381134_S10486/2021	EPI_ISL_9093016		2021-12-30	Baja_California	GRA	BA.1.1
	hCoV-19/Mexico/BCN_InDRE_FB652_E02313380713_S10487/2021	EPI_ISL_9093017		2021-12-30	Baja_California	GRA	BA.1.18
	hCoV-19/Mexico/BCN_InDRE_FB653_E02313376681_S10488/2021	EPI_ISL_9093018		2021-12-30	Baja_California	GRA	BA.1.1
	hCoV-19/Mexico/BCN_InDRE_FB654_E02313371785_S10489/2021	EPI_ISL_9093019		2021-12-30	Baja_California	GRA	BA.1.1
	hCoV-19/Mexico/BCN_InDRE_FB655_E02313378758_S10490/2021	EPI_ISL_9093020		2021-12-30	Baja_California	GRA	BA.1.1
	hCoV-19/Mexico/BCN_InDRE_FB656_E02313375865_S10491/2021	EPI_ISL_9093021		2021-12-30	Baja_California	GRA	BA.1.1
	hCoV-19/Mexico/BCN_InDRE_FB659_E02313374368_S10493/2021	EPI_ISL_9093023		2021-12-30	Baja_California	GRA	BA.1.1
	hCoV-19/Mexico/BCN_InDRE_FB666_E02313391947_S10497/2021	EPI_ISL_9093027		2021-12-30	Baja_California	GRA	BA.1.1
	hCoV-19/Mexico/BCN_InDRE_FB667_E02313389360_S10498/2021	EPI_ISL_9093028		2021-12-30	Baja_California	GRA	BA.1.1
	hCoV-19/Mexico/BCN_InDRE_FB669_E02313388931_S10499/2021	EPI_ISL_9093029		2021-12-30	Baja_California	GRA	BA.1.1
	hCoV-19/Mexico/BCN-INMEGEN-51-193/2021	EPI_ISL_9108686		2021-12-30	Baja_California	GRA	BA.1.1
	hCoV-19/Mexico/BCN-INMEGEN-51-195/2021	EPI_ISL_9108688		2021-12-30	Baja_California	GRA	BA.1.17.2
	hCoV-19/Mexico/BCN-INMEGEN-51-199/2021	EPI_ISL_9108692		2021-12-30	Baja_California	GRA	BA.1.17.2
	hCoV-19/Mexico/BCN-INMEGEN-51-200/2021	EPI_ISL_9108693		2021-12-30	Baja_California	GRA	BA.1.1
	hCoV-19/Mexico/BCN-INMEGEN-51-201/2021	EPI_ISL_9108694		2021-12-30	Baja_California	GRA	BA.1.1
	hCoV-19/Mexico/BCN-INMEGEN-51-202/2021	EPI_ISL_9108695		2021-12-30	Baja_California	GRA	BA.1.1
	hCoV-19/Mexico/BCN-INMEGEN-51-203/2021	EPI_ISL_9108696		2021-12-30	Baja_California	GRA	BA.1.1
	hCoV-19/Mexico/BCN-INMEGEN-51-207/2021	EPI_ISL_9108699		2021-12-30	Baja_California	GRA	BA.1.1
	hCoV-19/Mexico/BCN-INMEGEN-51-209/2021	EPI_ISL_9108701		2021-12-30	Baja_California	GRA	BA.1.1
	hCoV-19/Mexico/BCN-INMEGEN-51-216/2021	EPI_ISL_9108706		2021-12-30	Baja_California	GRA	BA.1
	hCoV-19/Mexico/BCN-INMEGEN-51-218/2021	EPI_ISL_9108708		2021-12-30	Baja_California	GRA	BA.1.1
	hCoV-19/Mexico/BCN-INMEGEN-51-219/2021	EPI_ISL_9108709		2021-12-30	Baja_California	GRA	BA.1.1
	hCoV-19/Mexico/BCN-INMEGEN-51-225/2021	EPI_ISL_9108715		2021-12-30	Baja_California	GRA	BA.1.1
	hCoV-19/Mexico/BCN-INMEGEN-51-226/2021	EPI_ISL_9108716		2021-12-30	Baja_California	GRA	BA.1.1
	hCoV-19/Mexico/BCN-INMEGEN-51-227/2021	EPI_ISL_9108717		2021-12-30	Baja_California	GRA	BA.1
	hCoV-19/Mexico/BCN-INMEGEN-51-233/2021	EPI_ISL_9108724		2021-12-30	Baja_California	GRA	BA.1.1
	hCoV-19/Mexico/BCN-INMEGEN-51-234/2021	EPI_ISL_9108725		2021-12-30	Baja_California	GRA	BA.1
	hCoV-19/Mexico/BCN-INMEGEN-51-235/2021	EPI_ISL_9108726		2021-12-30	Baja_California	GRA	BA.1.15
	hCoV-19/Mexico/BCN-INMEGEN-51-240/2021	EPI_ISL_9108731		2021-12-30	Baja_California	GRA	BA.1
	hCoV-19/Mexico/BCN-INMEGEN-51-248/2021	EPI_ISL_9108739		2021-12-30	Baja_California	GRA	BA.1.1
	hCoV-19/Mexico/BCN-INMEGEN-51-249/2021	EPI_ISL_9108740		2021-12-30	Baja_California	GRA	BA.1.1
	hCoV-19/Mexico/BCN-INMEGEN-51-254/2021	EPI_ISL_9108744		2021-12-30	Baja_California	GRA	BA.1.15
	hCoV-19/Mexico/BCN-INMEGEN-51-256/2021	EPI_ISL_9108746		2021-12-30	Baja_California	GRA	BA.1.1
	hCoV-19/Mexico/BCN-INMEGEN-51-257/2021	EPI_ISL_9108747		2021-12-30	Baja_California	GRA	BA.1.1
	hCoV-19/Mexico/BCN-INMEGEN-51-259/2021	EPI_ISL_9108749		2021-12-30	Baja_California	GRA	BA.1
	hCoV-19/Mexico/BCN-INMEGEN-51-263/2021	EPI_ISL_9108753		2021-12-30	Baja_California	GRA	BA.1.1
	hCoV-19/Mexico/BCN-INMEGEN-51-264/2021	EPI_ISL_9108754		2021-12-30	Baja_California	GRA	BA.1.1
	hCoV-19/Mexico/BCN-INMEGEN-51-265/2021	EPI_ISL_9108755		2021-12-30	Baja_California	GRA	BA.1.1
	hCoV-19/Mexico/BCN-INMEGEN-51-266/2021	EPI_ISL_9108756		2021-12-30	Baja_California	GRA	BA.1.1
	hCoV-19/Mexico/BCN-INMEGEN-51-272/2021	EPI_ISL_9108762		2021-12-30	Baja_California	GRA	BA.1.1
	hCoV-19/Mexico/BCN-INMEGEN-51-274/2021	EPI_ISL_9108764		2021-12-30	Baja_California	GRA	BA.1
	hCoV-19/Mexico/BCN-INMEGEN-51-280/2021	EPI_ISL_9108768		2021-12-30	Baja_California	GRA	BA.1.1
	hCoV-19/Mexico/BCN-INMEGEN-51-281/2021	EPI_ISL_9108769		2021-12-30	Baja_California	GRA	BA.1.1
	hCoV-19/Mexico/BCN-INMEGEN-51-350/2021	EPI_ISL_9108771		2021-12-30	Baja_California	GRA	BA.1.15
	hCoV-19/Mexico/BCN-INMEGEN-51-351/2021	EPI_ISL_9108772		2021-12-30	Baja_California	GRA	BA.1
	hCoV-19/Mexico/BCN-INMEGEN-51-352/2021	EPI_ISL_9108773		2021-12-30	Baja_California	GRA	BA.1.1
	hCoV-19/Mexico/BCN-INMEGEN-51-353/2021	EPI_ISL_9108774		2021-12-30	Baja_California	GRA	BA.1.1
	hCoV-19/Mexico/BCN-INMEGEN-51-354/2021	EPI_ISL_9108775		2021-12-30	Baja_California	GRA	BA.1.1
	hCoV-19/Mexico/BCN-INMEGEN-51-355/2021	EPI_ISL_9108776		2021-12-30	Baja_California	GRA	BA.1.1
	hCoV-19/Mexico/BCN-INMEGEN-51-357/2021	EPI_ISL_9108778		2021-12-30	Baja_California	GRA	BA.1.1
	hCoV-19/Mexico/BCN-INMEGEN-51-360/2021	EPI_ISL_9108781		2021-12-30	Baja_California	GRA	BA.1.13
	hCoV-19/Mexico/BCN-INMEGEN-51-362/2021	EPI_ISL_9108783		2021-12-30	Baja_California	GRA	BA.1.15
	hCoV-19/Mexico/BCN-INMEGEN-51-364/2021	EPI_ISL_9108785		2021-12-30	Baja_California	GRA	BA.1.1
	hCoV-19/Mexico/BCN-INMEGEN-51-366/2021	EPI_ISL_9108787		2021-12-30	Baja_California	GRA	BA.1.1
	hCoV-19/Mexico/BCN-INMEGEN-51-367/2021	EPI_ISL_9108788		2021-12-30	Baja_California	GRA	BA.1.1
	hCoV-19/Mexico/BCN-INMEGEN-51-368/2021	EPI_ISL_9108789		2021-12-30	Baja_California	GRA	BA.1.1
	hCoV-19/Mexico/BCN-INMEGEN-51-369/2021	EPI_ISL_9108790		2021-12-30	Baja_California	GRA	BA.1.15
	hCoV-19/Mexico/BCN-INMEGEN-51-370/2021	EPI_ISL_9108791		2021-12-30	Baja_California	GRA	BA.1.15
	hCoV-19/Mexico/BCN-INMEGEN-51-372/2021	EPI_ISL_9108793		2021-12-30	Baja_California	GRA	BA.1.1
	hCoV-19/Mexico/BCN-INMEGEN-51-373/2021	EPI_ISL_9108794		2021-12-30	Baja_California	GRA	BA.1
	hCoV-19/Mexico/BCN-INMEGEN-51-374/2021	EPI_ISL_9108795		2021-12-30	Baja_California	GRA	BA.1.1
	hCoV-19/Mexico/BCN-INMEGEN-51-375/2021	EPI_ISL_9108796		2021-12-30	Baja_California	GRA	BA.1.15
	hCoV-19/Mexico/BCN-INMEGEN-51-376/2021	EPI_ISL_9108797		2021-12-30	Baja_California	GRA	BA.1
	hCoV-19/Mexico/BCN-INMEGEN-52-109/2021	EPI_ISL_9206824		2021-12-30	Baja_California	GRA	BA.1.1
	hCoV-19/Mexico/BCN-INMEGEN-52-125/2021	EPI_ISL_9206840		2021-12-30	Baja_California	GRA	BA.1.1
	hCoV-19/Mexico/BCN-INMEGEN-52-141/2021	EPI_ISL_9206856		2021-12-30	Baja_California	GRA	BA.1.1
	hCoV-19/Mexico/BCN-INMEGEN-52-149/2021	EPI_ISL_9206864		2021-12-30	Baja_California	GRA	BA.1.1
	hCoV-19/Mexico/BCN-INMEGEN-52-157/2021	EPI_ISL_9206872		2021-12-30	Baja_California	GRA	BA.1
	hCoV-19/Mexico/BCN-INMEGEN-52-165/2021	EPI_ISL_9206880		2021-12-30	Baja_California	GRA	BA.1.1
	hCoV-19/Mexico/BCN-INMEGEN-52-181/2021	EPI_ISL_9206895		2021-12-30	Baja_California	GRA	BA.1.17.2
	hCoV-19/Mexico/BCS_InDRE_FB782_E03313391895_S10576/2021	EPI_ISL_9093106		2021-12-30	Baja_California_Sur	GRA	BA.1
	hCoV-19/Mexico/BCS_InDRE_FB807_E03313366882_S10590/2021	EPI_ISL_9093120		2021-12-30	Baja_California_Sur	GRA	BA.1
	hCoV-19/Mexico/BCS_InDRE_FB817_E03313393054_S10605/2021	EPI_ISL_9430890		2021-12-30	Baja_California_Sur	GRA	BA.1.1
	hCoV-19/Mexico/BCS_InDRE_FB822_E03313379808_S10609/2021	EPI_ISL_9430894		2021-12-30	Baja_California_Sur	GRA	BA.1
	hCoV-19/Mexico/BCS_InDRE_FB830_E03313393112_S10614/2021	EPI_ISL_9430899		2021-12-30	Baja_California_Sur	GRA	BA.1.1
	hCoV-19/Mexico/BCS_InDRE_FB847_E03313381075_S10624/2021	EPI_ISL_9430909		2021-12-30	Baja_California_Sur	GRA	BA.1
	hCoV-19/Mexico/BCS_InDRE_FB848_E03313392503_S10625/2021	EPI_ISL_9430910		2021-12-30	Baja_California_Sur	GRA	BA.1
	hCoV-19/Mexico/CHH-INMEGEN-50-105/2021	EPI_ISL_8797407		2021-12-30	Chihuahua	GRA	BA.1.15
	hCoV-19/Mexico/CHH-INMEGEN-50-106/2021	EPI_ISL_8797408		2021-12-30	Chihuahua	GRA	BA.1.1
	hCoV-19/Mexico/CHH-INMEGEN-50-107/2021	EPI_ISL_8797409		2021-12-30	Chihuahua	GRA	BA.1.15
	hCoV-19/Mexico/CHH-INMEGEN-50-121/2021	EPI_ISL_8797423		2021-12-30	Chihuahua	GRA	BA.1.15
	hCoV-19/Mexico/CHH-INMEGEN-50-128/2021	EPI_ISL_8797430		2021-12-30	Chihuahua	GRA	BA.1.1
	hCoV-19/Mexico/CHH-INMEGEN-50-132/2021	EPI_ISL_8797434		2021-12-30	Chihuahua	GRA	BA.1.1.18
	hCoV-19/Mexico/CHH-INMEGEN-50-136/2021	EPI_ISL_8797438		2021-12-30	Chihuahua	GRA	BA.1.1
	hCoV-19/Mexico/CHH-INMEGEN-50-137/2021	EPI_ISL_8797439		2021-12-30	Chihuahua	GRA	BA.1.1
	hCoV-19/Mexico/CHH-INMEGEN-50-146/2021	EPI_ISL_8797448		2021-12-30	Chihuahua	GRA	BA.1.15
	hCoV-19/Mexico/CHH-INMEGEN-50-147/2021	EPI_ISL_8797449		2021-12-30	Chihuahua	GRA	BA.1.1
	hCoV-19/Mexico/CHH-INMEGEN-50-153/2021	EPI_ISL_8797455		2021-12-30	Chihuahua	GRA	BA.1
	hCoV-19/Mexico/CHH-INMEGEN-50-154/2021	EPI_ISL_8797456		2021-12-30	Chihuahua	GRA	BA.1.15
	hCoV-19/Mexico/CHH-INMEGEN-50-162/2021	EPI_ISL_8797464		2021-12-30	Chihuahua	GRA	BA.1.15
	hCoV-19/Mexico/CHH-INMEGEN-50-170/2021	EPI_ISL_8797472		2021-12-30	Chihuahua	GRA	BA.1.1
	hCoV-19/Mexico/CHH-INMEGEN-50-173/2021	EPI_ISL_8797475		2021-12-30	Chihuahua	GRA	BA.1.17
	hCoV-19/Mexico/CHH-INMEGEN-50-176/2021	EPI_ISL_8797478		2021-12-30	Chihuahua	GRA	BA.1.15
	hCoV-19/Mexico/CHH-INMEGEN-51-197/2021	EPI_ISL_9108690		2021-12-30	Chihuahua	GRA	BA.1.1
	hCoV-19/Mexico/CHH-INMEGEN-51-198/2021	EPI_ISL_9108691		2021-12-30	Chihuahua	GRA	BA.1.1
	hCoV-19/Mexico/CHH-INMEGEN-51-213/2021	EPI_ISL_9108703		2021-12-30	Chihuahua	GRA	BA.1
	hCoV-19/Mexico/CHH-INMEGEN-51-215/2021	EPI_ISL_9108705		2021-12-30	Chihuahua	GRA	BA.1.1
	hCoV-19/Mexico/CHH-INMEGEN-51-238/2021	EPI_ISL_9108729		2021-12-30	Chihuahua	GRA	BA.1
	hCoV-19/Mexico/CHH-INMEGEN-51-262/2021	EPI_ISL_9108752		2021-12-30	Chihuahua	GRA	BA.1.1
	hCoV-19/Mexico/CHH-INMEGEN-51-269/2021	EPI_ISL_9108759		2021-12-30	Chihuahua	GRA	BA.1.15
	hCoV-19/Mexico/CHH-INMEGEN-51-270/2021	EPI_ISL_9108760		2021-12-30	Chihuahua	GRA	BA.1.15
	hCoV-19/Mexico/CHH-INMEGEN-51-277/2021	EPI_ISL_9108765		2021-12-30	Chihuahua	GRA	BA.1.1
	hCoV-19/Mexico/CHH-INMEGEN-51-278/2021	EPI_ISL_9108766		2021-12-30	Chihuahua	GRA	BA.1.1
	hCoV-19/Mexico/CHH-INMEGEN-51-276/2021	EPI_ISL_9167820		2021-12-30	Chihuahua	GRA	BA.1.15
	hCoV-19/Mexico/CHH_InDRE_FB2176_E08313399177_S11003/2021	EPI_ISL_9749560		2021-12-30	Chihuahua	GRA	BA.1.1
	hCoV-19/Mexico/COA_LANGEBIO_IMSS_4866/2021	EPI_ISL_9150740	OQ087617	2021-12-30	Coahuila	GRA	BA.1.15
	hCoV-19/Mexico/COA_LANGEBIO_IMSS_4885/2021	EPI_ISL_9150741	OQ087616	2021-12-30	Coahuila	GRA	BA.1.20
	hCoV-19/Mexico/CH-SEARCH-120655/2021	EPI_ISL_12604702		2021-12-30	Coahuila	GRA	BA.1.1
	hCoV-19/Mexico/CH-SEARCH-120656/2021	EPI_ISL_12604703		2021-12-30	Coahuila	GRA	BA.1.1
	hCoV-19/Mexico/DUR_IBT_IMSS_5070/2021	EPI_ISL_8825985	OQ087454	2021-12-30	Durango	GRA	BA.1.1
	hCoV-19/Mexico/GUA_IBT_IMSS_5471/2021	EPI_ISL_9153347	OQ087963	2021-12-30	Guanajuato	GRA	BA.1.1
	hCoV-19/Mexico/GRO-INMEGEN-49-205/2021	EPI_ISL_8753574		2021-12-30	Guerrero	GRA	BA.1
	hCoV-19/Mexico/GRO-INMEGEN-49-208/2021	EPI_ISL_8753577		2021-12-30	Guerrero	GRA	BA.1
	hCoV-19/Mexico/GRO-INMEGEN-49-248/2021	EPI_ISL_8753617		2021-12-30	Guerrero	GRA	BA.1
	hCoV-19/Mexico/GRO-INMEGEN-49-252/2021	EPI_ISL_8753621		2021-12-30	Guerrero	GRA	BA.1.1
	hCoV-19/Mexico/GRO-INMEGEN-49-277/2021	EPI_ISL_8753646		2021-12-30	Guerrero	GRA	BA.1.17.2
	hCoV-19/Mexico/JAL_IBT_IMSS_082502CIBO-NC/2021	EPI_ISL_9153323	OQ087951	2021-12-30	Jalisco	GRA	BA.1.1
	hCoV-19/Mexico/JAL_IBT_IMSS_5418/2021	EPI_ISL_9153328	OQ087950	2021-12-30	Jalisco	GRA	BA.1.1
	hCoV-19/Mexico/JAL_IBT_IMSS_5399/2021	EPI_ISL_9153330	OQ087954	2021-12-30	Jalisco	GRA	BA.1.15
	hCoV-19/Mexico/JAL_IBT_IMSS_5401/2021	EPI_ISL_9153337	OQ088078	2021-12-30	Jalisco	GRA	BA.1.15.2
	hCoV-19/Mexico/JAL_IBT_IMSS_5398/2021	EPI_ISL_9153343	OQ087204	2021-12-30	Jalisco	GRA	BA.1.1
	hCoV-19/Mexico/JAL_IBT_IMSS_5403/2021	EPI_ISL_9153346	OQ087966	2021-12-30	Jalisco	GRA	BA.1.15
	hCoV-19/Mexico/JAL_IBT_IMSS_5400/2021	EPI_ISL_9153359	OQ088129	2021-12-30	Jalisco	GRA	BA.1.1
	hCoV-19/Mexico/JAL-INMEGEN-49-125/2021	EPI_ISL_8753496		2021-12-30	Jalisco	GRA	BA.1.15
	hCoV-19/Mexico/JAL-INMEGEN-49-149/2021	EPI_ISL_8753519		2021-12-30	Jalisco	GRA	BA.1
	hCoV-19/Mexico/JAL-INMEGEN-49-173/2021	EPI_ISL_8753543		2021-12-30	Jalisco	GRA	BA.1.1
	hCoV-19/Mexico/JAL-INMEGEN-50-4/2021	EPI_ISL_8797307		2021-12-30	Jalisco	GRA	BA.1.15
	hCoV-19/Mexico/JAL-INMEGEN-50-5/2021	EPI_ISL_8797308		2021-12-30	Jalisco	GRA	BA.1.20
	hCoV-19/Mexico/JAL-INMEGEN-50-6/2021	EPI_ISL_8797309		2021-12-30	Jalisco	GRA	BA.1.15
	hCoV-19/Mexico/JAL-INMEGEN-50-7/2021	EPI_ISL_8797310		2021-12-30	Jalisco	GRA	BA.1.15
	hCoV-19/Mexico/JAL-INMEGEN-50-11/2021	EPI_ISL_8797314		2021-12-30	Jalisco	GRA	BA.1.1
	hCoV-19/Mexico/JAL-INMEGEN-50-12/2021	EPI_ISL_8797315		2021-12-30	Jalisco	GRA	BA.1
	hCoV-19/Mexico/JAL-INMEGEN-50-13/2021	EPI_ISL_8797316		2021-12-30	Jalisco	GRA	BA.1.15
	hCoV-19/Mexico/JAL-INMEGEN-50-20/2021	EPI_ISL_8797322		2021-12-30	Jalisco	GRA	BA.1
	hCoV-19/Mexico/JAL-INMEGEN-50-22/2021	EPI_ISL_8797324		2021-12-30	Jalisco	GRA	BA.1
	hCoV-19/Mexico/JAL-INMEGEN-50-27/2021	EPI_ISL_8797329		2021-12-30	Jalisco	GRA	BA.1
	hCoV-19/Mexico/JAL-INMEGEN-50-28/2021	EPI_ISL_8797330		2021-12-30	Jalisco	GRA	BA.1.1
	hCoV-19/Mexico/JAL-INMEGEN-50-29/2021	EPI_ISL_8797331		2021-12-30	Jalisco	GRA	BA.1.1
	hCoV-19/Mexico/JAL-INMEGEN-50-30/2021	EPI_ISL_8797332		2021-12-30	Jalisco	GRA	BA.1.1
	hCoV-19/Mexico/JAL-INMEGEN-50-31/2021	EPI_ISL_8797333		2021-12-30	Jalisco	GRA	BA.1.1
	hCoV-19/Mexico/JAL-INMEGEN-50-35/2021	EPI_ISL_8797337		2021-12-30	Jalisco	GRA	BA.1.1
	hCoV-19/Mexico/JAL-INMEGEN-50-36/2021	EPI_ISL_8797338		2021-12-30	Jalisco	GRA	BA.1.15
	hCoV-19/Mexico/JAL-INMEGEN-50-38/2021	EPI_ISL_8797340		2021-12-30	Jalisco	GRA	BA.1.15
	hCoV-19/Mexico/JAL-INMEGEN-50-43/2021	EPI_ISL_8797345		2021-12-30	Jalisco	GRA	BA.1.15
	hCoV-19/Mexico/JAL-INMEGEN-50-44/2021	EPI_ISL_8797346		2021-12-30	Jalisco	GRA	BA.1
	hCoV-19/Mexico/JAL-INMEGEN-50-45/2021	EPI_ISL_8797347		2021-12-30	Jalisco	GRA	BA.1
	hCoV-19/Mexico/JAL-INMEGEN-50-46/2021	EPI_ISL_8797348		2021-12-30	Jalisco	GRA	BA.1.1
	hCoV-19/Mexico/JAL-INMEGEN-50-47/2021	EPI_ISL_8797349		2021-12-30	Jalisco	GRA	BA.1.1
	hCoV-19/Mexico/JAL-INMEGEN-50-52/2021	EPI_ISL_8797354		2021-12-30	Jalisco	GRA	BA.1.15
	hCoV-19/Mexico/JAL-INMEGEN-50-53/2021	EPI_ISL_8797355		2021-12-30	Jalisco	GRA	BA.1.15
	hCoV-19/Mexico/JAL-INMEGEN-50-54/2021	EPI_ISL_8797356		2021-12-30	Jalisco	GRA	BA.1.15
	hCoV-19/Mexico/JAL-INMEGEN-50-55/2021	EPI_ISL_8797357		2021-12-30	Jalisco	GRA	BA.1.15
	hCoV-19/Mexico/JAL-INMEGEN-50-63/2021	EPI_ISL_8797365		2021-12-30	Jalisco	GRA	BA.1.1
	hCoV-19/Mexico/JAL-INMEGEN-50-67/2021	EPI_ISL_8797369		2021-12-30	Jalisco	GRA	BA.1.1.18
	hCoV-19/Mexico/JAL-INMEGEN-50-71/2021	EPI_ISL_8797373		2021-12-30	Jalisco	GRA	BA.1.1
	hCoV-19/Mexico/JAL-INMEGEN-50-75/2021	EPI_ISL_8797377		2021-12-30	Jalisco	GRA	BA.1.1
	hCoV-19/Mexico/JAL-INMEGEN-50-77/2021	EPI_ISL_8797379		2021-12-30	Jalisco	GRA	BA.1.1
	hCoV-19/Mexico/JAL-INMEGEN-50-83/2021	EPI_ISL_8797385		2021-12-30	Jalisco	GRA	BA.1.1.18
	hCoV-19/Mexico/JAL-INMEGEN-50-84/2021	EPI_ISL_8797386		2021-12-30	Jalisco	GRA	BA.1.15
	hCoV-19/Mexico/JAL-INMEGEN-50-85/2021	EPI_ISL_8797387		2021-12-30	Jalisco	GRA	BA.1.1
	hCoV-19/Mexico/JAL-INMEGEN-50-87/2021	EPI_ISL_8797389		2021-12-30	Jalisco	GRA	BA.1.15
	hCoV-19/Mexico/JAL-INMEGEN-50-91/2021	EPI_ISL_8797393		2021-12-30	Jalisco	GRA	BA.1
	hCoV-19/Mexico/JAL-INMEGEN-50-92/2021	EPI_ISL_8797394		2021-12-30	Jalisco	GRA	BA.1.17.2
	hCoV-19/Mexico/JAL-INMEGEN-50-93/2021	EPI_ISL_8797395		2021-12-30	Jalisco	GRA	BA.1
	hCoV-19/Mexico/JAL-INMEGEN-50-94/2021	EPI_ISL_8797396		2021-12-30	Jalisco	GRA	BA.1.15
	hCoV-19/Mexico/JAL-INMEGEN-50-95/2021	EPI_ISL_8797397		2021-12-30	Jalisco	GRA	BA.1
	hCoV-19/Mexico/JAL-INMEGEN-50-96/2021	EPI_ISL_8797398		2021-12-30	Jalisco	GRA	BA.1.15
	hCoV-19/Mexico/JAL-INMEGEN-50-97/2021	EPI_ISL_8797399		2021-12-30	Jalisco	GRA	BA.1
	hCoV-19/Mexico/JAL-INMEGEN-50-98/2021	EPI_ISL_8797400		2021-12-30	Jalisco	GRA	BA.1.15
	hCoV-19/Mexico/JAL-INMEGEN-50-99/2021	EPI_ISL_8797401		2021-12-30	Jalisco	GRA	BA.1.1.18
	hCoV-19/Mexico/JAL-INMEGEN-50-100/2021	EPI_ISL_8797402		2021-12-30	Jalisco	GRA	BA.1.20
	hCoV-19/Mexico/JAL-INMEGEN-50-101/2021	EPI_ISL_8797403		2021-12-30	Jalisco	GRA	BA.1.1
	hCoV-19/Mexico/JAL-INMEGEN-50-102/2021	EPI_ISL_8797404		2021-12-30	Jalisco	GRA	BA.1.15
	hCoV-19/Mexico/JAL-INMEGEN-50-103/2021	EPI_ISL_8797405		2021-12-30	Jalisco	GRA	BA.1.1
	hCoV-19/Mexico/JAL-INMEGEN-50-104/2021	EPI_ISL_8797406		2021-12-30	Jalisco	GRA	BA.1
	hCoV-19/Mexico/JAL-INMEGEN-50-108/2021	EPI_ISL_8797410		2021-12-30	Jalisco	GRA	BA.1.1.18
	hCoV-19/Mexico/JAL-INMEGEN-50-111/2021	EPI_ISL_8797413		2021-12-30	Jalisco	GRA	BA.1.15
	hCoV-19/Mexico/JAL-INMEGEN-50-113/2021	EPI_ISL_8797415		2021-12-30	Jalisco	GRA	BA.1
	hCoV-19/Mexico/JAL-INMEGEN-50-114/2021	EPI_ISL_8797416		2021-12-30	Jalisco	GRA	BA.1.1
	hCoV-19/Mexico/JAL-INMEGEN-50-115/2021	EPI_ISL_8797417		2021-12-30	Jalisco	GRA	BA.1.1
	hCoV-19/Mexico/JAL-INMEGEN-50-118/2021	EPI_ISL_8797420		2021-12-30	Jalisco	GRA	BA.1.15
	hCoV-19/Mexico/JAL-INMEGEN-50-120/2021	EPI_ISL_8797422		2021-12-30	Jalisco	GRA	BA.1.15
	hCoV-19/Mexico/JAL-INMEGEN-50-122/2021	EPI_ISL_8797424		2021-12-30	Jalisco	GRA	BA.1.1
	hCoV-19/Mexico/JAL-INMEGEN-50-123/2021	EPI_ISL_8797425		2021-12-30	Jalisco	GRA	BA.1.13
	hCoV-19/Mexico/JAL-INMEGEN-50-125/2021	EPI_ISL_8797427		2021-12-30	Jalisco	GRA	BA.1.1.18
	hCoV-19/Mexico/JAL-INMEGEN-50-130/2021	EPI_ISL_8797432		2021-12-30	Jalisco	GRA	BA.1
	hCoV-19/Mexico/JAL-INMEGEN-50-134/2021	EPI_ISL_8797436		2021-12-30	Jalisco	GRA	BA.1.1
	hCoV-19/Mexico/JAL-INMEGEN-50-135/2021	EPI_ISL_8797437		2021-12-30	Jalisco	GRA	BA.1.1
	hCoV-19/Mexico/JAL-INMEGEN-50-138/2021	EPI_ISL_8797440		2021-12-30	Jalisco	GRA	BA.1
	hCoV-19/Mexico/JAL-INMEGEN-50-140/2021	EPI_ISL_8797442		2021-12-30	Jalisco	GRA	BA.1.15
	hCoV-19/Mexico/JAL-INMEGEN-50-141/2021	EPI_ISL_8797443		2021-12-30	Jalisco	GRA	BA.1.1
	hCoV-19/Mexico/JAL-INMEGEN-50-142/2021	EPI_ISL_8797444		2021-12-30	Jalisco	GRA	BA.1
	hCoV-19/Mexico/JAL-INMEGEN-50-143/2021	EPI_ISL_8797445		2021-12-30	Jalisco	GRA	BA.1.1
	hCoV-19/Mexico/JAL-INMEGEN-50-148/2021	EPI_ISL_8797450		2021-12-30	Jalisco	GRA	BA.1.15
	hCoV-19/Mexico/JAL-INMEGEN-50-150/2021	EPI_ISL_8797452		2021-12-30	Jalisco	GRA	BA.1
	hCoV-19/Mexico/JAL-INMEGEN-50-156/2021	EPI_ISL_8797458		2021-12-30	Jalisco	GRA	BA.1.20
	hCoV-19/Mexico/JAL-INMEGEN-50-157/2021	EPI_ISL_8797459		2021-12-30	Jalisco	GRA	BA.1.15
	hCoV-19/Mexico/JAL-INMEGEN-50-159/2021	EPI_ISL_8797461		2021-12-30	Jalisco	GRA	BA.1.1
	hCoV-19/Mexico/JAL-INMEGEN-50-160/2021	EPI_ISL_8797462		2021-12-30	Jalisco	GRA	BA.1
	hCoV-19/Mexico/JAL-INMEGEN-50-163/2021	EPI_ISL_8797465		2021-12-30	Jalisco	GRA	BA.1.1
	hCoV-19/Mexico/JAL-INMEGEN-50-165/2021	EPI_ISL_8797467		2021-12-30	Jalisco	GRA	BA.1.1
	hCoV-19/Mexico/JAL-INMEGEN-50-167/2021	EPI_ISL_8797469		2021-12-30	Jalisco	GRA	BA.1
	hCoV-19/Mexico/JAL-INMEGEN-50-172/2021	EPI_ISL_8797474		2021-12-30	Jalisco	GRA	BA.1.1
	hCoV-19/Mexico/JAL-INMEGEN-50-174/2021	EPI_ISL_8797476		2021-12-30	Jalisco	GRA	BA.1.1.18
	hCoV-19/Mexico/JAL-INMEGEN-50-175/2021	EPI_ISL_8797477		2021-12-30	Jalisco	GRA	BA.1.1.18
	hCoV-19/Mexico/JAL-INMEGEN-50-178/2021	EPI_ISL_8797479		2021-12-30	Jalisco	GRA	BA.1.1
	hCoV-19/Mexico/JAL-INMEGEN-50-180/2021	EPI_ISL_8797481		2021-12-30	Jalisco	GRA	BA.1.20
	hCoV-19/Mexico/JAL-INMEGEN-50-188/2021	EPI_ISL_8797488		2021-12-30	Jalisco	GRA	BA.1.17.2
	hCoV-19/Mexico/JAL_InDRE_FB217_E14313315697_S10251/2021	EPI_ISL_9092782		2021-12-30	Jalisco	GRA	BA.1.20
	hCoV-19/Mexico/JAL_InDRE_FB218_E14313363129_S10252/2021	EPI_ISL_9092783		2021-12-30	Jalisco	GRA	BA.1.1
	hCoV-19/Mexico/JAL_InDRE_FB219_E14413378340_S10253/2021	EPI_ISL_9092784		2021-12-30	Jalisco	GRA	BA.1.1
	hCoV-19/Mexico/JAL_InDRE_FB221_E14813385523_S10254/2021	EPI_ISL_9092785		2021-12-30	Jalisco	GRA	BA.1
	hCoV-19/Mexico/JAL_InDRE_FB225_E14313369014_S10337/2021	EPI_ISL_9092867		2021-12-30	Jalisco	GRA	BA.1.15
	hCoV-19/Mexico/JAL-INMEGEN-51-190/2021	EPI_ISL_9108683		2021-12-30	Jalisco	GRA	BA.1.1
	hCoV-19/Mexico/JAL-INMEGEN-51-192/2021	EPI_ISL_9108685		2021-12-30	Jalisco	GRA	BA.1.20
	hCoV-19/Mexico/JAL-INMEGEN-51-214/2021	EPI_ISL_9108704		2021-12-30	Jalisco	GRA	BA.1
	hCoV-19/Mexico/JAL-INMEGEN-51-221/2021	EPI_ISL_9108711		2021-12-30	Jalisco	GRA	BA.1.15
	hCoV-19/Mexico/JAL-INMEGEN-51-222/2021	EPI_ISL_9108712		2021-12-30	Jalisco	GRA	BA.1.1
	hCoV-19/Mexico/JAL-INMEGEN-51-228/2021	EPI_ISL_9108718		2021-12-30	Jalisco	GRA	BA.1.17
	hCoV-19/Mexico/JAL-INMEGEN-51-229/2021	EPI_ISL_9108719		2021-12-30	Jalisco	GRA	BA.1.15
	hCoV-19/Mexico/JAL-INMEGEN-51-230/2021	EPI_ISL_9108721		2021-12-30	Jalisco	GRA	BA.1.1
	hCoV-19/Mexico/JAL-INMEGEN-51-237/2021	EPI_ISL_9108728		2021-12-30	Jalisco	GRA	BA.1.13
	hCoV-19/Mexico/JAL-INMEGEN-51-244/2021	EPI_ISL_9108735		2021-12-30	Jalisco	GRA	BA.1.1
	hCoV-19/Mexico/JAL-INMEGEN-51-245/2021	EPI_ISL_9108736		2021-12-30	Jalisco	GRA	BA.1.15
	hCoV-19/Mexico/JAL-INMEGEN-51-246/2021	EPI_ISL_9108737		2021-12-30	Jalisco	GRA	BA.1
	hCoV-19/Mexico/JAL-INMEGEN-51-252/2021	EPI_ISL_9108742		2021-12-30	Jalisco	GRA	BA.1.18
	hCoV-19/Mexico/JAL-INMEGEN-51-253/2021	EPI_ISL_9108743		2021-12-30	Jalisco	GRA	BA.1.15
	hCoV-19/Mexico/JAL-INMEGEN-52-117/2021	EPI_ISL_9206832		2021-12-30	Jalisco	GRA	BA.1.1
	hCoV-19/Mexico/JAL_InDRE_FB566_E_S10668/2021	EPI_ISL_9430953		2021-12-30	Jalisco	GRA	BA.1.6
	hCoV-19/Mexico/Mexico_City-INER-IBT-1452/2021	EPI_ISL_8930115	OQ087516	2021-12-30	Mexico_City	GRA	BA.1.17.2
	hCoV-19/Mexico/Mexico_City-INER-IBT-1453/2021	EPI_ISL_8930116	OQ087499	2021-12-30	Mexico_City	GRA	BA.1.1
	hCoV-19/Mexico/Mexico_City-INER-IBT-1454/2021	EPI_ISL_8930117	OQ087498	2021-12-30	Mexico_City	GRA	BA.1
	hCoV-19/Mexico/Mexico_City-INER-IBT-1561/2021	EPI_ISL_9793586	OQ089133	2021-12-30	Mexico_City	GRA	BA.1.15
	hCoV-19/Mexico/Mexico_City-INMEGEN-48-189/2021	EPI_ISL_8628896		2021-12-30	Mexico_City	GRA	BA.1.20
	hCoV-19/Mexico/Mexico_City-INMEGEN-48-190/2021	EPI_ISL_8628897		2021-12-30	Mexico_City	GRA	BA.1
	hCoV-19/Mexico/Mexico_City-INMEGEN-48-191/2021	EPI_ISL_8628898		2021-12-30	Mexico_City	GRA	BA.1.1
	hCoV-19/Mexico/Mexico_City-INMEGEN-48-192/2021	EPI_ISL_8628899		2021-12-30	Mexico_City	GRA	BA.1.15
	hCoV-19/Mexico/Mexico_City-INMEGEN-48-193/2021	EPI_ISL_8628900		2021-12-30	Mexico_City	GRA	BA.1.17
	hCoV-19/Mexico/Mexico_City-INMEGEN-48-194/2021	EPI_ISL_8628901		2021-12-30	Mexico_City	GRA	BA.1
	hCoV-19/Mexico/Mexico_City-INMEGEN-48-195/2021	EPI_ISL_8628902		2021-12-30	Mexico_City	GRA	BA.1.1
	hCoV-19/Mexico/Mexico_City-INMEGEN-48-196/2021	EPI_ISL_8628903		2021-12-30	Mexico_City	GRA	BA.1.15
	hCoV-19/Mexico/Mexico_City-INMEGEN-48-197/2021	EPI_ISL_8628904		2021-12-30	Mexico_City	GRA	BA.1
	hCoV-19/Mexico/Mexico_City-INMEGEN-48-198/2021	EPI_ISL_8628905		2021-12-30	Mexico_City	GRA	BA.1
	hCoV-19/Mexico/Mexico_City-INMEGEN-48-199/2021	EPI_ISL_8628906		2021-12-30	Mexico_City	GRA	BA.1
	hCoV-19/Mexico/Mexico_City-INMEGEN-48-200/2021	EPI_ISL_8628907		2021-12-30	Mexico_City	GRA	BA.1
	hCoV-19/Mexico/Mexico_City-INMEGEN-48-201/2021	EPI_ISL_8628908		2021-12-30	Mexico_City	GRA	BA.1.1
	hCoV-19/Mexico/Mexico_City-INMEGEN-48-202/2021	EPI_ISL_8628909		2021-12-30	Mexico_City	GRA	BA.1
	hCoV-19/Mexico/Mexico_City-INMEGEN-48-203/2021	EPI_ISL_8628910		2021-12-30	Mexico_City	GRA	BA.1.1
	hCoV-19/Mexico/Mexico_City-INMEGEN-48-204/2021	EPI_ISL_8628911		2021-12-30	Mexico_City	GRA	BA.1.1
	hCoV-19/Mexico/Mexico_City-INMEGEN-48-205/2021	EPI_ISL_8628912		2021-12-30	Mexico_City	GRA	BA.1.15
	hCoV-19/Mexico/Mexico_City-INMEGEN-48-206/2021	EPI_ISL_8628913		2021-12-30	Mexico_City	GRA	BA.1.1
	hCoV-19/Mexico/Mexico_City-INMEGEN-48-207/2021	EPI_ISL_8628914		2021-12-30	Mexico_City	GRA	BA.1.1
	hCoV-19/Mexico/Mexico_City-INMEGEN-48-208/2021	EPI_ISL_8628915		2021-12-30	Mexico_City	GRA	BA.1.15
	hCoV-19/Mexico/Mexico_City-INMEGEN-48-209/2021	EPI_ISL_8628916		2021-12-30	Mexico_City	GRA	BA.1.1
	hCoV-19/Mexico/Mexico_City-INMEGEN-48-210/2021	EPI_ISL_8628917		2021-12-30	Mexico_City	GRA	BA.1.1
	hCoV-19/Mexico/Mexico_City-INMEGEN-48-211/2021	EPI_ISL_8628918		2021-12-30	Mexico_City	GRA	BA.1.1
	hCoV-19/Mexico/Mexico_City-INMEGEN-48-212/2021	EPI_ISL_8628919		2021-12-30	Mexico_City	GRA	BA.1.1
	hCoV-19/Mexico/Mexico_City-INMEGEN-48-213/2021	EPI_ISL_8628920		2021-12-30	Mexico_City	GRA	BA.1.1
	hCoV-19/Mexico/Mexico_City-INMEGEN-48-214/2021	EPI_ISL_8628921		2021-12-30	Mexico_City	GRA	BA.1.1
	hCoV-19/Mexico/Mexico_City-INMEGEN-48-216/2021	EPI_ISL_8628922		2021-12-30	Mexico_City	GRA	BA.1.15
	hCoV-19/Mexico/Mexico_City-INMEGEN-48-217/2021	EPI_ISL_8628923		2021-12-30	Mexico_City	GRA	BA.1
	hCoV-19/Mexico/Mexico_City-INMEGEN-48-218/2021	EPI_ISL_8628924		2021-12-30	Mexico_City	GRA	BA.1.1
	hCoV-19/Mexico/Mexico_City-INMEGEN-48-219/2021	EPI_ISL_8628925		2021-12-30	Mexico_City	GRA	BA.1.17.2
	hCoV-19/Mexico/Mexico_City-INMEGEN-48-220/2021	EPI_ISL_8628926		2021-12-30	Mexico_City	GRA	BA.1
	hCoV-19/Mexico/Mexico_City-INMEGEN-48-221/2021	EPI_ISL_8628927		2021-12-30	Mexico_City	GRA	BA.1
	hCoV-19/Mexico/Mexico_City-INMEGEN-48-222/2021	EPI_ISL_8628928		2021-12-30	Mexico_City	GRA	BA.1.1
	hCoV-19/Mexico/Mexico_City-INMEGEN-48-223/2021	EPI_ISL_8628929		2021-12-30	Mexico_City	GRA	BA.1.1
	hCoV-19/Mexico/Mexico_City-INMEGEN-48-224/2021	EPI_ISL_8628930		2021-12-30	Mexico_City	GRA	BA.1.15
	hCoV-19/Mexico/Mexico_City-INMEGEN-48-225/2021	EPI_ISL_8628931		2021-12-30	Mexico_City	GRA	BA.1.15
	hCoV-19/Mexico/Mexico_City-INMEGEN-48-226/2021	EPI_ISL_8628932		2021-12-30	Mexico_City	GRA	BA.1.15
	hCoV-19/Mexico/Mexico_City-INMEGEN-48-227/2021	EPI_ISL_8628933		2021-12-30	Mexico_City	GRA	BA.1.1
	hCoV-19/Mexico/Mexico_City-INMEGEN-48-228/2021	EPI_ISL_8628934		2021-12-30	Mexico_City	GRA	BA.1.1
	hCoV-19/Mexico/Mexico_City-INMEGEN-48-229/2021	EPI_ISL_8628935		2021-12-30	Mexico_City	GRA	BA.1.1
	hCoV-19/Mexico/Mexico_City-INMEGEN-48-230/2021	EPI_ISL_8628936		2021-12-30	Mexico_City	GRA	BA.1.1
	hCoV-19/Mexico/Mexico_City-INMEGEN-48-231/2021	EPI_ISL_8628937		2021-12-30	Mexico_City	GRA	BA.1.15
	hCoV-19/Mexico/Mexico_City-INMEGEN-48-233/2021	EPI_ISL_8628938		2021-12-30	Mexico_City	GRA	BA.1
	hCoV-19/Mexico/Mexico_City-INMEGEN-48-234/2021	EPI_ISL_8628939		2021-12-30	Mexico_City	GRA	BA.1
	hCoV-19/Mexico/Mexico_City-INMEGEN-48-235/2021	EPI_ISL_8628940		2021-12-30	Mexico_City	GRA	BA.1.1
	hCoV-19/Mexico/Mexico_City-INMEGEN-48-236/2021	EPI_ISL_8628941		2021-12-30	Mexico_City	GRA	BA.1.15
	hCoV-19/Mexico/Mexico_City-INMEGEN-48-237/2021	EPI_ISL_8628942		2021-12-30	Mexico_City	GRA	BA.1.15
	hCoV-19/Mexico/Mexico_City-INMEGEN-48-238/2021	EPI_ISL_8628943		2021-12-30	Mexico_City	GRA	BA.1.17.2
	hCoV-19/Mexico/Mexico_City-INMEGEN-48-239/2021	EPI_ISL_8628944		2021-12-30	Mexico_City	GRA	BA.1.15
	hCoV-19/Mexico/Mexico_City-INMEGEN-48-334/2021	EPI_ISL_8629014		2021-12-30	Mexico_City	GRA	BA.1.1
	hCoV-19/Mexico/Mexico_City-INMEGEN-48-342/2021	EPI_ISL_8629020		2021-12-30	Mexico_City	GRA	BA.1
[truncated: 11,565 more rows]

## Sheet: Table S2
	Table S2. Pangolin lineages of Mexican sequences classified as Delta and reported as November, December, 2021 and January, 2022 in GISAID database.
	The information of the 2590 sequences generated by us (CoViGen-Mex) are shown in blue and were upload to NCBI database
	Name	GISAID ID	NCBI ID	Date Collection	State	NextClade	Pangolin
	hCoV-19/Mexico/Mexico_City-INER-IBT-1563/2021	EPI_ISL_10073405	OQ084940	2021-12-30	Mexico_City	GK	AY.113
	hCoV-19/Mexico/BCN_LANGEBIO_IMSS_5783/2022	EPI_ISL_10104474	OQ084941	2022-01-21	Baja_California	GK	AY.26
	hCoV-19/Mexico/JAL_LANGEBIO_IMSS_5837/2022	EPI_ISL_10104475	OQ084942	2022-01-24	Jalisco	GK	AY.3
	hCoV-19/Mexico/SON_LANGEBIO_IMSS_5843/2022	EPI_ISL_10104476	OQ084943	2022-01-23	Sonora	GK	AY.26
	hCoV-19/Mexico/SON_LANGEBIO_IMSS_5858/2022	EPI_ISL_10104477	OQ084944	2022-01-21	Sonora	GK	AY.13
	hCoV-19/Mexico/CHH_LANGEBIO_IMSS_5548/2022	EPI_ISL_10104501	OQ084945	2022-01-20	Chihuahua	GK	AY.3
	hCoV-19/Mexico/CHH_LANGEBIO_IMSS_5580/2022	EPI_ISL_10104836	OQ084946	2022-01-26	Chihuahua	GK	AY.25.1
	hCoV-19/Mexico/GUA_LANGEBIO_IMSS_5817/2022	EPI_ISL_10104837	OQ084947	2022-01-23	Guanajuato	GK	AY.100
	hCoV-19/Mexico/CHH_LANGEBIO_IMSS_5176/2022	EPI_ISL_10105229	OQ084948	2022-01-13	Chihuahua	GK	AY.100
	hCoV-19/Mexico/COA_LANGEBIO_IMSS_5184/2022	EPI_ISL_10105237	OQ084949	2022-01-16	Coahuila	GK	AY.25
	hCoV-19/Mexico/CHH_LANGEBIO_IMSS_5201/2022	EPI_ISL_10105254	OQ084950	2022-01-14	Chihuahua	GK	AY.113
	hCoV-19/Mexico/COA_LANGEBIO_IMSS_5203/2022	EPI_ISL_10105256	OQ084951	2022-01-18	Coahuila	GK	AY.113
	hCoV-19/Mexico/DUR_LANGEBIO_IMSS_5262/2022	EPI_ISL_10105315	OQ084952	2022-01-20	Durango	GK	AY.100
	hCoV-19/Mexico/BCN_LANGEBIO_IMSS_5398/2022	EPI_ISL_10105458	OQ084953	2022-01-17	Baja_California	GK	AY.3
	hCoV-19/Mexico/BCN_LANGEBIO_IMSS_16551_NC/2022	EPI_ISL_10105460	OQ084954	2022-01-17	Baja_California	GK	AY.3
	hCoV-19/Mexico/GUA_LANGEBIO_IMSS_5450/2022	EPI_ISL_10105513	OQ084955	2022-01-13	Guanajuato	GK	AY.34
	hCoV-19/Mexico/GUA_LANGEBIO_IMSS_5451/2022	EPI_ISL_10105514	OQ084956	2022-01-13	Guanajuato	GK	AY.100
	hCoV-19/Mexico/GUA_LANGEBIO_IMSS_5455/2022	EPI_ISL_10105518	OQ084957	2022-01-16	Guanajuato	GK	AY.3
	hCoV-19/Mexico/COL_LANGEBIO_IMSS_5470/2022	EPI_ISL_10105533	OQ084958	2022-01-13	Colima	GK	AY.20
	hCoV-19/Mexico/SLP_LANGEBIO_IMSS_5520/2022	EPI_ISL_10105583	OQ084959	2022-01-11	San_Luis_Potosi	GK	AY.100
	hCoV-19/Mexico/ZAC_LANGEBIO_IMSS_5537/2022	EPI_ISL_10105600	OQ084960	2022-01-12	Zacatecas	GK	AY.3
	hCoV-19/Mexico/Mexico_City-INER-IBT-1581/2022	EPI_ISL_10402022	OQ084961	2022-01-27	Mexico_City	GK	AY.122.6
	hCoV-19/Mexico/SON_CIAD-HMO_6387/2021	EPI_ISL_10953121	OQ084962	2021-12-06	Sonora	GR	AY.26
	hCoV-19/Mexico/Mexico_City-INER-IBT-1252/2021	EPI_ISL_6773751	ON488024	2021-11-01	Mexico_City	GK	AY.20
	hCoV-19/Mexico/Mexico_City-INER-IBT-1253/2021	EPI_ISL_6773752	ON488025	2021-11-01	Mexico_City	O	AY.20
	hCoV-19/Mexico/Mexico_City-INER-IBT-1254/2021	EPI_ISL_6773753	ON488026	2021-11-02	Mexico_City	GK	AY.100
	hCoV-19/Mexico/Mexico_City-INER-IBT-1255/2021	EPI_ISL_6773754	ON488027	2021-11-03	Mexico_City	GK	AY.20
	hCoV-19/Mexico/Mexico_City-INER-IBT-1256/2021	EPI_ISL_6773755	ON488028	2021-11-03	Mexico_City	GK	AY.113
	hCoV-19/Mexico/Mexico_City-INER-IBT-1258/2021	EPI_ISL_6773757	ON488030	2021-11-03	Mexico_City	GK	AY.20
	hCoV-19/Mexico/Mexico_City-INER-IBT-1259/2021	EPI_ISL_6773758	ON488031	2021-11-04	Mexico_City	GK	AY.20
	hCoV-19/Mexico/Mexico_City-INER-IBT-1260/2021	EPI_ISL_6773759	ON488032	2021-11-04	Mexico_City	GK	AY.20
	hCoV-19/Mexico/Mexico_City-INER-IBT-1261/2021	EPI_ISL_6773760	ON488033	2021-11-04	Mexico_City	GK	AY.20
	hCoV-19/Mexico/Mexico_City-INER-IBT-1263/2021	EPI_ISL_6773761	ON488034	2021-11-08	Mexico_City	GK	AY.20
	hCoV-19/Mexico/Mexico_City-INER-IBT-1264/2021	EPI_ISL_6773762	ON488035	2021-11-08	Mexico_City	GK	AY.20
	hCoV-19/Mexico/Mexico_City-INER-IBT-1265/2021	EPI_ISL_6773763	ON488036	2021-11-08	Mexico_City	GK	AY.20
	hCoV-19/Mexico/Mexico_City-INER-IBT-1266/2021	EPI_ISL_6773764	ON488037	2021-11-09	Mexico_City	GK	AY.20
	hCoV-19/Mexico/NLE_IBT_IMSS_4152/2021	EPI_ISL_6863313	ON488513	2021-11-01	Nuevo_Leon	GK	AY.20
	hCoV-19/Mexico/NLE_IBT_IMSS_4153/2021	EPI_ISL_6863314	ON488514	2021-11-01	Nuevo_Leon	GK	AY.100
	hCoV-19/Mexico/NLE_IBT_IMSS_4154/2021	EPI_ISL_6863315	ON488515	2021-11-01	Nuevo_Leon	GK	AY.20
	hCoV-19/Mexico/NLE_IBT_IMSS_4159/2021	EPI_ISL_6863320	ON488519	2021-11-02	Nuevo_Leon	GK	AY.20
	hCoV-19/Mexico/COA_IBT_IMSS_4172/2021	EPI_ISL_6863333	ON488532	2021-11-01	Coahuila	GK	AY.26
	hCoV-19/Mexico/NLE_IBT_IMSS_4175/2021	EPI_ISL_6863336	ON488535	2021-11-02	Nuevo_Leon	GK	AY.20
	hCoV-19/Mexico/NLE_IBT_IMSS_4176/2021	EPI_ISL_6863337	ON488536	2021-11-02	Nuevo_Leon	GK	AY.20
	hCoV-19/Mexico/NLE_IBT_IMSS_4177/2021	EPI_ISL_6863338	ON488537	2021-11-02	Nuevo_Leon	GK	AY.20
	hCoV-19/Mexico/COA_IBT_IMSS_4178/2021	EPI_ISL_6863339	ON488538	2021-11-01	Coahuila	GK	AY.43
	hCoV-19/Mexico/COA_IBT_IMSS_4179/2021	EPI_ISL_6863340	ON488539	2021-11-02	Coahuila	GK	AY.20
	hCoV-19/Mexico/COA_IBT_IMSS_4180/2021	EPI_ISL_6863341	ON488540	2021-11-01	Coahuila	GK	AY.113
	hCoV-19/Mexico/NLE_IBT_IMSS_4181/2021	EPI_ISL_6863342	ON488541	2021-11-01	Nuevo_Leon	GK	AY.100
	hCoV-19/Mexico/NLE_IBT_IMSS_4182/2021	EPI_ISL_6863343	ON488542	2021-11-03	Nuevo_Leon	GK	AY.100
	hCoV-19/Mexico/CHH_IBT_IMSS_4183/2021	EPI_ISL_6863344	ON488543	2021-11-01	Chihuahua	GK	AY.100
	hCoV-19/Mexico/NLE_IBT_IMSS_4184/2021	EPI_ISL_6863346	ON488545	2021-11-04	Nuevo_Leon	GK	AY.100
	hCoV-19/Mexico/NLE_IBT_IMSS_4185/2021	EPI_ISL_6863347	ON488546	2021-11-03	Nuevo_Leon	GK	AY.100
	hCoV-19/Mexico/NLE_IBT_IMSS_4186/2021	EPI_ISL_6863348	ON488547	2021-11-04	Nuevo_Leon	GK	AY.26
	hCoV-19/Mexico/NLE_IBT_IMSS_4187/2021	EPI_ISL_6863349	ON488548	2021-11-05	Nuevo_Leon	GK	AY.119
	hCoV-19/Mexico/NLE_IBT_IMSS_4188/2021	EPI_ISL_6863350	ON488549	2021-11-04	Nuevo_Leon	GK	AY.25
	hCoV-19/Mexico/NLE_IBT_IMSS_4189/2021	EPI_ISL_6863351	ON488550	2021-11-04	Nuevo_Leon	GK	AY.100
	hCoV-19/Mexico/NLE_IBT_IMSS_4190/2021	EPI_ISL_6863352	ON488551	2021-11-04	Nuevo_Leon	GK	AY.3
	hCoV-19/Mexico/NLE_IBT_IMSS_4191/2021	EPI_ISL_6863353	ON488552	2021-11-04	Nuevo_Leon	GK	AY.26
	hCoV-19/Mexico/NLE_IBT_IMSS_4192/2021	EPI_ISL_6863354	ON488553	2021-11-04	Nuevo_Leon	GK	AY.100
	hCoV-19/Mexico/NLE_IBT_IMSS_4193/2021	EPI_ISL_6863355	ON488554	2021-11-04	Nuevo_Leon	GK	AY.100
	hCoV-19/Mexico/TAM_IBT_IMSS_4195/2021	EPI_ISL_6863357	ON488556	2021-11-03	Tamaulipas	GK	AY.20
	hCoV-19/Mexico/TAM_IBT_IMSS_4196/2021	EPI_ISL_6863358	ON488557	2021-11-03	Tamaulipas	GK	AY.129
	hCoV-19/Mexico/TAM_IBT_IMSS_4197/2021	EPI_ISL_6863359	ON488558	2021-11-03	Tamaulipas	GK	AY.26
	hCoV-19/Mexico/TAM_IBT_IMSS_4198/2021	EPI_ISL_6863360	ON488559	2021-11-03	Tamaulipas	GK	AY.20
	hCoV-19/Mexico/TAM_IBT_IMSS_4199/2021	EPI_ISL_6863361	ON488560	2021-11-03	Tamaulipas	GK	AY.122
	hCoV-19/Mexico/TAM_IBT_IMSS_4200/2021	EPI_ISL_6863362	ON488561	2021-11-03	Tamaulipas	GK	AY.122
	hCoV-19/Mexico/NLE_IBT_IMSS_4201/2021	EPI_ISL_6863363	ON488562	2021-11-05	Nuevo_Leon	GK	AY.113
	hCoV-19/Mexico/NLE_IBT_IMSS_4202/2021	EPI_ISL_6863364	ON488563	2021-11-05	Nuevo_Leon	GK	AY.26
	hCoV-19/Mexico/NLE_IBT_IMSS_4203/2021	EPI_ISL_6863365	ON488564	2021-11-05	Nuevo_Leon	GK	AY.26
	hCoV-19/Mexico/COA_IBT_IMSS_4204/2021	EPI_ISL_6863366	ON488565	2021-11-01	Coahuila	GK	AY.26
	hCoV-19/Mexico/COA_IBT_IMSS_4205/2021	EPI_ISL_6863367	ON488566	2021-11-01	Coahuila	GK	AY.20
	hCoV-19/Mexico/COA_IBT_IMSS_4206/2021	EPI_ISL_6863368	ON488567	2021-11-01	Coahuila	GK	AY.20
	hCoV-19/Mexico/CHH_IBT_IMSS_4214/2021	EPI_ISL_6863376	ON488575	2021-11-01	Chihuahua	GK	AY.100
	hCoV-19/Mexico/CHH_IBT_IMSS_4215/2021	EPI_ISL_6863377	ON488576	2021-11-03	Chihuahua	GK	AY.20
	hCoV-19/Mexico/CHH_IBT_IMSS_4216/2021	EPI_ISL_6863378	ON488577	2021-11-03	Chihuahua	GK	AY.113
	hCoV-19/Mexico/CHH_IBT_IMSS_4217/2021	EPI_ISL_6863379	ON488578	2021-11-03	Chihuahua	GK	AY.25
	hCoV-19/Mexico/CHH_IBT_IMSS_4218/2021	EPI_ISL_6863380	ON488579	2021-11-01	Chihuahua	GK	AY.100
	hCoV-19/Mexico/CHH_IBT_IMSS_4219/2021	EPI_ISL_6863381	ON488580	2021-11-01	Chihuahua	GK	AY.100
	hCoV-19/Mexico/CHH_IBT_IMSS_4220/2021	EPI_ISL_6863382	ON488581	2021-11-03	Chihuahua	GK	AY.113
	hCoV-19/Mexico/CHH_IBT_IMSS_4221/2021	EPI_ISL_6863383	ON488582	2021-11-03	Chihuahua	GK	AY.100
	hCoV-19/Mexico/CHH_IBT_IMSS_4222/2021	EPI_ISL_6863384	ON488583	2021-11-03	Chihuahua	GK	AY.26
	hCoV-19/Mexico/CHH_IBT_IMSS_4223/2021	EPI_ISL_6863385	ON488584	2021-11-03	Chihuahua	GK	AY.20
	hCoV-19/Mexico/CHH_IBT_IMSS_4224/2021	EPI_ISL_6863386	ON488585	2021-11-03	Chihuahua	GK	AY.100
	hCoV-19/Mexico/CHH_IBT_IMSS_4225/2021	EPI_ISL_6863387	ON488586	2021-11-03	Chihuahua	GK	AY.100
	hCoV-19/Mexico/CHH_IBT_IMSS_4226/2021	EPI_ISL_6863388	ON488587	2021-11-01	Chihuahua	GK	AY.20
	hCoV-19/Mexico/CHH_IBT_IMSS_4227/2021	EPI_ISL_6863389	ON488588	2021-11-01	Chihuahua	GK	AY.100
	hCoV-19/Mexico/CHH_IBT_IMSS_4228/2021	EPI_ISL_6863390	ON488589	2021-11-02	Chihuahua	GK	AY.20
	hCoV-19/Mexico/CHH_IBT_IMSS_4229/2021	EPI_ISL_6863391	ON488590	2021-11-03	Chihuahua	GK	AY.20
	hCoV-19/Mexico/CHH_IBT_IMSS_4230/2021	EPI_ISL_6863392	ON488591	2021-11-03	Chihuahua	GK	AY.20
	hCoV-19/Mexico/CHH_IBT_IMSS_4231/2021	EPI_ISL_6863393	ON488592	2021-11-03	Chihuahua	GK	AY.113
	hCoV-19/Mexico/TAM_IBT_IMSS_4232/2021	EPI_ISL_6863394	ON488593	2021-11-02	Tamaulipas	GK	AY.100
	hCoV-19/Mexico/DUR_IBT_IMSS_4233/2021	EPI_ISL_6863395	ON488594	2021-11-03	Durango	GK	AY.100
	hCoV-19/Mexico/DUR_IBT_IMSS_4234/2021	EPI_ISL_6863397	ON488595	2021-11-03	Durango	GK	AY.100
	hCoV-19/Mexico/DUR_IBT_IMSS_4235/2021	EPI_ISL_6863398	ON488596	2021-11-04	Durango	GK	AY.113
	hCoV-19/Mexico/DUR_IBT_IMSS_4236/2021	EPI_ISL_6863399	ON488597	2021-11-05	Durango	GK	AY.113
	hCoV-19/Mexico/DUR_IBT_IMSS_4237/2021	EPI_ISL_6863400	ON488598	2021-11-04	Durango	GK	AY.20
	hCoV-19/Mexico/CHH_IBT_IMSS_4240/2021	EPI_ISL_6863403	ON488601	2021-11-01	Chihuahua	GK	AY.100
	hCoV-19/Mexico/CHH_IBT_IMSS_4242/2021	EPI_ISL_6863405	ON488603	2021-11-03	Chihuahua	GK	AY.39
	hCoV-19/Mexico/CHH_IBT_IMSS_4243/2021	EPI_ISL_6863406	ON488604	2021-11-03	Chihuahua	GK	AY.100
	hCoV-19/Mexico/CHH_IBT_IMSS_4244/2021	EPI_ISL_6863407	ON488605	2021-11-02	Chihuahua	GK	AY.20
	hCoV-19/Mexico/CHH_IBT_IMSS_4245/2021	EPI_ISL_6863408	ON488606	2021-11-03	Chihuahua	GK	AY.39
	hCoV-19/Mexico/CHH_IBT_IMSS_4246/2021	EPI_ISL_6863409	ON488607	2021-11-03	Chihuahua	GK	AY.113
	hCoV-19/Mexico/CHH_IBT_IMSS_4247/2021	EPI_ISL_6863410	ON488608	2021-11-04	Chihuahua	GK	AY.39
	hCoV-19/Mexico/CHH_IBT_IMSS_4248/2021	EPI_ISL_6863411	ON488609	2021-11-04	Chihuahua	GK	AY.39
	hCoV-19/Mexico/CHH_IBT_IMSS_4249/2021	EPI_ISL_6863412	ON488610	2021-11-05	Chihuahua	GK	AY.3
	hCoV-19/Mexico/CHH_IBT_IMSS_4250/2021	EPI_ISL_6863413	ON488611	2021-11-05	Chihuahua	GK	AY.100
	hCoV-19/Mexico/CHH_IBT_IMSS_4251/2021	EPI_ISL_6863414	ON488612	2021-11-05	Chihuahua	GK	AY.3
	hCoV-19/Mexico/CHH_IBT_IMSS_4252/2021	EPI_ISL_6863415	ON488613	2021-11-05	Chihuahua	GK	AY.3
	hCoV-19/Mexico/CHH_IBT_IMSS_4253/2021	EPI_ISL_6863416	ON488614	2021-11-05	Chihuahua	GK	AY.39
	hCoV-19/Mexico/DUR_IBT_IMSS_4254/2021	EPI_ISL_6863417	ON488615	2021-11-09	Durango	GK	AY.100
	hCoV-19/Mexico/DUR_IBT_IMSS_4255/2021	EPI_ISL_6863418	ON488616	2021-11-09	Durango	GK	AY.100
	hCoV-19/Mexico/CHH_IBT_IMSS_4256/2021	EPI_ISL_6863419	ON488617	2021-11-08	Chihuahua	GK	AY.39
	hCoV-19/Mexico/CHH_IBT_IMSS_4257/2021	EPI_ISL_6863420	ON488618	2021-11-09	Chihuahua	GK	AY.3
	hCoV-19/Mexico/CHH_IBT_IMSS_4258/2021	EPI_ISL_6863421	ON488619	2021-11-09	Chihuahua	GK	AY.3
	hCoV-19/Mexico/CHH_IBT_IMSS_4259/2021	EPI_ISL_6863422	ON488620	2021-11-09	Chihuahua	GK	AY.43
	hCoV-19/Mexico/CHH_IBT_IMSS_4260/2021	EPI_ISL_6863423	ON488621	2021-11-09	Chihuahua	GK	AY.100
	hCoV-19/Mexico/CHH_IBT_IMSS_4261/2021	EPI_ISL_6863424	ON488622	2021-11-09	Chihuahua	GK	AY.39
	hCoV-19/Mexico/CHH_IBT_IMSS_4262/2021	EPI_ISL_6863425	ON488623	2021-11-09	Chihuahua	GK	AY.3
	hCoV-19/Mexico/YUC_IBT_IMSS_4026/2021	EPI_ISL_6863426	ON488624	2021-11-01	Yucatan	GK	AY.100
	hCoV-19/Mexico/YUC_IBT_IMSS_4027/2021	EPI_ISL_6863427	ON488625	2021-11-01	Yucatan	GK	AY.26
	hCoV-19/Mexico/YUC_IBT_IMSS_4028/2021	EPI_ISL_6863428	ON488626	2021-11-01	Yucatan	GK	AY.100
	hCoV-19/Mexico/YUC_IBT_IMSS_4029/2021	EPI_ISL_6863429	ON488627	2021-11-01	Yucatan	GK	AY.100
	hCoV-19/Mexico/YUC_IBT_IMSS_4030/2021	EPI_ISL_6863430	ON488628	2021-11-01	Yucatan	GK	AY.26
	hCoV-19/Mexico/YUC_IBT_IMSS_4031/2021	EPI_ISL_6863431	ON488629	2021-11-02	Yucatan	GK	AY.3
	hCoV-19/Mexico/YUC_IBT_IMSS_4032/2021	EPI_ISL_6863432	ON488630	2021-11-02	Yucatan	GK	AY.47
	hCoV-19/Mexico/YUC_IBT_IMSS_4033/2021	EPI_ISL_6863433	ON488631	2021-11-02	Yucatan	GK	AY.26
	hCoV-19/Mexico/YUC_IBT_IMSS_4034/2021	EPI_ISL_6863434	ON488632	2021-11-02	Yucatan	GK	AY.26
	hCoV-19/Mexico/YUC_IBT_IMSS_4035/2021	EPI_ISL_6863435	ON488633	2021-11-02	Yucatan	GK	AY.100
	hCoV-19/Mexico/TAB_IBT_IMSS_4037/2021	EPI_ISL_6863437	ON488635	2021-11-01	Tabasco	GK	AY.20
	hCoV-19/Mexico/YUC_IBT_IMSS_4038/2021	EPI_ISL_6863438	ON488636	2021-11-03	Yucatan	GK	AY.26
	hCoV-19/Mexico/YUC_IBT_IMSS_4039/2021	EPI_ISL_6863439	ON488637	2021-11-03	Yucatan	GK	AY.100
	hCoV-19/Mexico/YUC_IBT_IMSS_4040/2021	EPI_ISL_6863440	ON488638	2021-11-03	Yucatan	GK	AY.26
	hCoV-19/Mexico/YUC_IBT_IMSS_4041/2021	EPI_ISL_6863441	ON488639	2021-11-03	Yucatan	GK	AY.20
	hCoV-19/Mexico/YUC_IBT_IMSS_4042/2021	EPI_ISL_6863442	ON488640	2021-11-03	Yucatan	GK	AY.100
	hCoV-19/Mexico/CAM_IBT_IMSS_4046/2021	EPI_ISL_6863446	ON488644	2021-11-01	Campeche	GK	AY.26
	hCoV-19/Mexico/CAM_IBT_IMSS_4047/2021	EPI_ISL_6863447	ON488645	2021-11-01	Campeche	GK	AY.26
	hCoV-19/Mexico/CAM_IBT_IMSS_4048/2021	EPI_ISL_6863448	ON488646	2021-11-02	Campeche	GK	AY.20
	hCoV-19/Mexico/YUC_IBT_IMSS_4049/2021	EPI_ISL_6863449	ON488647	2021-11-04	Yucatan	GK	AY.100
	hCoV-19/Mexico/YUC_IBT_IMSS_4050/2021	EPI_ISL_6863450	ON488648	2021-11-04	Yucatan	GK	AY.26
	hCoV-19/Mexico/YUC_IBT_IMSS_4051/2021	EPI_ISL_6863451	ON488649	2021-11-04	Yucatan	GK	AY.100
	hCoV-19/Mexico/YUC_IBT_IMSS_4052/2021	EPI_ISL_6863452	ON488650	2021-11-04	Yucatan	GK	AY.62
	hCoV-19/Mexico/YUC_IBT_IMSS_4053/2021	EPI_ISL_6863453	ON488651	2021-11-05	Yucatan	GK	AY.100
	hCoV-19/Mexico/YUC_IBT_IMSS_4054/2021	EPI_ISL_6863454	ON488652	2021-11-04	Yucatan	GK	AY.62
	hCoV-19/Mexico/YUC_IBT_IMSS_4055/2021	EPI_ISL_6863455	ON488653	2021-11-05	Yucatan	GK	AY.100
	hCoV-19/Mexico/ROO_IBT_IMSS_4058/2021	EPI_ISL_6863458	ON488655	2021-11-03	Quintana_Roo	GK	AY.26
	hCoV-19/Mexico/YUC_IBT_IMSS_4059/2021	EPI_ISL_6863459	ON488656	2021-11-05	Yucatan	GK	AY.100
	hCoV-19/Mexico/YUC_IBT_IMSS_4060/2021	EPI_ISL_6863460	ON488657	2021-11-05	Yucatan	GK	AY.100
	hCoV-19/Mexico/YUC_IBT_IMSS_4061/2021	EPI_ISL_6863461	ON488658	2021-11-05	Yucatan	GK	AY.62
	hCoV-19/Mexico/TAB_IBT_IMSS_1026964/NC/2021	EPI_ISL_6863462	ON488659	2021-11-04	Tabasco	GK	AY.113
	hCoV-19/Mexico/CAM_IBT_IMSS_4062/2021	EPI_ISL_6863463	ON488660	2021-11-04	Campeche	GK	AY.20
	hCoV-19/Mexico/CAM_IBT_IMSS_4063/2021	EPI_ISL_6863464	ON488661	2021-11-04	Campeche	GK	AY.113
	hCoV-19/Mexico/CAM_IBT_IMSS_4064/2021	EPI_ISL_6863465	ON488662	2021-11-04	Campeche	GK	AY.26
	hCoV-19/Mexico/CAM_IBT_IMSS_4065/2021	EPI_ISL_6863466	ON488663	2021-11-04	Campeche	GK	AY.20
	hCoV-19/Mexico/CAM_IBT_IMSS_4066/2021	EPI_ISL_6863467	ON488664	2021-11-05	Campeche	GK	AY.100
	hCoV-19/Mexico/ROO_IBT_IMSS_4067/2021	EPI_ISL_6863468	ON488665	2021-11-05	Quintana_Roo	GK	AY.100
	hCoV-19/Mexico/CAM_IBT_IMSS_4068/2021	EPI_ISL_6863469	ON488666	2021-11-05	Campeche	GK	AY.20
	hCoV-19/Mexico/CAM_IBT_IMSS_4069/2021	EPI_ISL_6863470	ON488667	2021-11-08	Campeche	GK	AY.100
	hCoV-19/Mexico/CAM_IBT_IMSS_4070/2021	EPI_ISL_6863471	ON488668	2021-11-08	Campeche	GK	AY.100
	hCoV-19/Mexico/CAM_IBT_IMSS_4071/2021	EPI_ISL_6863472	ON488669	2021-11-08	Campeche	GK	AY.26
	hCoV-19/Mexico/GRO_IBT_IMSS_4278/2021	EPI_ISL_6863488	ON488685	2021-11-02	Guerrero	GK	AY.113
	hCoV-19/Mexico/GRO_IBT_IMSS_4279/2021	EPI_ISL_6863489	ON488686	2021-11-02	Guerrero	GK	AY.20
	hCoV-19/Mexico/BCN_IBT_IMSS_4281/2021	EPI_ISL_6863491	ON488688	2021-11-02	Baja_California	GK	AY.100
	hCoV-19/Mexico/BCN_IBT_IMSS_4282/2021	EPI_ISL_6863492	ON488689	2021-11-02	Baja_California	GK	AY.100
	hCoV-19/Mexico/BCN_IBT_IMSS_4283/2021	EPI_ISL_6863495	ON488690	2021-11-02	Baja_California	GK	AY.119.2
	hCoV-19/Mexico/BCN_IBT_IMSS_4284/2021	EPI_ISL_6863496	ON488691	2021-11-02	Baja_California	GK	AY.103
	hCoV-19/Mexico/BCN_IBT_IMSS_4285/2021	EPI_ISL_6863497	ON488692	2021-11-02	Baja_California	GK	AY.100
	hCoV-19/Mexico/BCN_IBT_IMSS_4286/2021	EPI_ISL_6863498	ON488693	2021-11-02	Baja_California	GK	AY.26
	hCoV-19/Mexico/BCN_IBT_IMSS_4287/2021	EPI_ISL_6863499	ON488694	2021-11-02	Baja_California	GK	AY.113
	hCoV-19/Mexico/Mexico_City_IBT_IMSS_4288/2021	EPI_ISL_6863500	ON488695	2021-11-04	Mexico_City	GK	AY.20
	hCoV-19/Mexico/QUE_IBT_IMSS_4289/2021	EPI_ISL_6863501	ON488696	2021-11-02	Queretaro	GK	AY.20
	hCoV-19/Mexico/QUE_IBT_IMSS_4290/2021	EPI_ISL_6863502	ON488697	2021-11-03	Queretaro	GK	AY.26
	hCoV-19/Mexico/MEX_IBT_IMSS_4291/2021	EPI_ISL_6863503	ON488698	2021-11-02	State_of_Mexico	GK	AY.20
	hCoV-19/Mexico/MEX_IBT_IMSS_4292/2021	EPI_ISL_6863504	ON488699	2021-11-03	State_of_Mexico	GK	AY.20
	hCoV-19/Mexico/QUE_IBT_IMSS_4293/2021	EPI_ISL_6863505	ON488700	2021-11-03	Queretaro	GK	AY.100
	hCoV-19/Mexico/MEX_IBT_IMSS_4294/2021	EPI_ISL_6863506	ON488701	2021-11-04	State_of_Mexico	GK	AY.26
	hCoV-19/Mexico/QUE_IBT_IMSS_4295/2021	EPI_ISL_6863507	ON488702	2021-11-03	Queretaro	GK	AY.26
	hCoV-19/Mexico/MEX_IBT_IMSS_4296/2021	EPI_ISL_6863508	ON488703	2021-11-04	State_of_Mexico	GK	AY.20
	hCoV-19/Mexico/BCS_IBT_IMSS_4297/2021	EPI_ISL_6863509	ON488704	2021-11-02	Baja_California_Sur	GK	AY.20
	hCoV-19/Mexico/BCS_IBT_IMSS_4298/2021	EPI_ISL_6863510	ON488705	2021-11-03	Baja_California_Sur	GK	AY.26
	hCoV-19/Mexico/Mexico_City_IBT_IMSS_4299/2021	EPI_ISL_6863511	ON488706	2021-11-03	Mexico_City	GK	AY.20
	hCoV-19/Mexico/Mexico_City_IBT_IMSS_4300/2021	EPI_ISL_6863512	ON488707	2021-11-04	Mexico_City	GK	AY.20
	hCoV-19/Mexico/MEX_IBT_IMSS_4301/2021	EPI_ISL_6863513	ON488708	2021-11-02	State_of_Mexico	GK	AY.20
	hCoV-19/Mexico/Mexico_City_IBT_IMSS_4302/2021	EPI_ISL_6863514	ON488709	2021-11-02	Mexico_City	GK	AY.20
	hCoV-19/Mexico/Mexico_City_IBT_IMSS_4303/2021	EPI_ISL_6863515	ON488710	2021-11-05	Mexico_City	GK	AY.3
	hCoV-19/Mexico/Mexico_City_IBT_IMSS_4304/2021	EPI_ISL_6863516	ON488711	2021-11-03	Mexico_City	GK	AY.25.1
	hCoV-19/Mexico/Mexico_City_IBT_IMSS_4305/2021	EPI_ISL_6863517	ON488712	2021-11-04	Mexico_City	GK	AY.20
	hCoV-19/Mexico/Mexico_City_IBT_IMSS_4306/2021	EPI_ISL_6863518	ON488713	2021-11-04	Mexico_City	GK	AY.20
	hCoV-19/Mexico/Mexico_City_IBT_IMSS_4307/2021	EPI_ISL_6863519	ON488714	2021-11-05	Mexico_City	GK	AY.20
	hCoV-19/Mexico/MEX_IBT_IMSS_4308/2021	EPI_ISL_6863520	ON488715	2021-11-04	State_of_Mexico	GK	AY.113
	hCoV-19/Mexico/MEX_IBT_IMSS_4309/2021	EPI_ISL_6863521	ON488716	2021-11-03	State_of_Mexico	GK	AY.113
	hCoV-19/Mexico/MEX_IBT_IMSS_4310/2021	EPI_ISL_6863522	ON488717	2021-11-03	State_of_Mexico	GK	AY.20
	hCoV-19/Mexico/PUE_IBT_IMSS_4311/2021	EPI_ISL_6863523	ON488718	2021-11-04	Puebla	GK	AY.20
	hCoV-19/Mexico/PUE_IBT_IMSS_4312/2021	EPI_ISL_6863524	ON488719	2021-11-03	Puebla	GK	AY.20
	hCoV-19/Mexico/PUE_IBT_IMSS_4313/2021	EPI_ISL_6863525	ON488720	2021-11-03	Puebla	GK	AY.113
	hCoV-19/Mexico/PUE_IBT_IMSS_4314/2021	EPI_ISL_6863526	ON488721	2021-11-04	Puebla	GK	AY.20
	hCoV-19/Mexico/PUE_IBT_IMSS_4315/2021	EPI_ISL_6863527	ON488722	2021-11-03	Puebla	GK	AY.20
	hCoV-19/Mexico/PUE_IBT_IMSS_4316/2021	EPI_ISL_6863528	ON488723	2021-11-02	Puebla	GK	AY.20
	hCoV-19/Mexico/PUE_IBT_IMSS_4317/2021	EPI_ISL_6863529	ON488724	2021-11-02	Puebla	GK	AY.20
	hCoV-19/Mexico/NAY_IBT_IMSS_4318/2021	EPI_ISL_6863530	ON488725	2021-11-02	Nayarit	GK	AY.3
	hCoV-19/Mexico/PUE_IBT_IMSS_4319/2021	EPI_ISL_6863531	ON488726	2021-11-02	Puebla	GK	AY.20
	hCoV-19/Mexico/Mexico_City_IBT_IMSS_4320/2021	EPI_ISL_6863532	ON488727	2021-11-05	Mexico_City	GK	AY.20
	hCoV-19/Mexico/MEX_IBT_IMSS_4321/2021	EPI_ISL_6863533	ON488728	2021-11-03	State_of_Mexico	GK	AY.113
	hCoV-19/Mexico/BCN_IBT_IMSS_4322/2021	EPI_ISL_6863534	ON488729	2021-11-02	Baja_California	GK	AY.44
	hCoV-19/Mexico/BCN_IBT_IMSS_4323/2021	EPI_ISL_6863535	ON488730	2021-11-02	Baja_California	GK	AY.119.2
	hCoV-19/Mexico/BCN_IBT_IMSS_4324/2021	EPI_ISL_6863536	ON488731	2021-11-02	Baja_California	GK	AY.44
	hCoV-19/Mexico/BCN_IBT_IMSS_4325/2021	EPI_ISL_6863537	ON488732	2021-11-02	Baja_California	GK	AY.113
	hCoV-19/Mexico/BCN_IBT_IMSS_4326/2021	EPI_ISL_6863538	ON488733	2021-11-02	Baja_California	GK	AY.103
	hCoV-19/Mexico/BCN_IBT_IMSS_4327/2021	EPI_ISL_6863539	ON488734	2021-11-02	Baja_California	GK	AY.26
	hCoV-19/Mexico/BCN_IBT_IMSS_4328/2021	EPI_ISL_6863540	ON488735	2021-11-02	Baja_California	GK	AY.113
	hCoV-19/Mexico/BCN_IBT_IMSS_4329/2021	EPI_ISL_6863541	ON488736	2021-11-02	Baja_California	GK	AY.100
	hCoV-19/Mexico/BCN_IBT_IMSS_4330/2021	EPI_ISL_6863542	ON488737	2021-11-02	Baja_California	GK	AY.113
	hCoV-19/Mexico/BCN_IBT_IMSS_4331/2021	EPI_ISL_6863543	ON488738	2021-11-02	Baja_California	GK	AY.100
	hCoV-19/Mexico/BCN_IBT_IMSS_4332/2021	EPI_ISL_6863544	ON488739	2021-11-02	Baja_California	GK	AY.100
	hCoV-19/Mexico/BCN_IBT_IMSS_4333/2021	EPI_ISL_6863545	ON488740	2021-11-02	Baja_California	GK	AY.113
	hCoV-19/Mexico/BCN_IBT_IMSS_4334/2021	EPI_ISL_6863546	ON488741	2021-11-02	Baja_California	GK	AY.103
	hCoV-19/Mexico/BCN_IBT_IMSS_4335/2021	EPI_ISL_6863547	ON488742	2021-11-02	Baja_California	GK	AY.103
	hCoV-19/Mexico/BCN_IBT_IMSS_4336/2021	EPI_ISL_6863548	ON488743	2021-11-03	Baja_California	GK	AY.100
	hCoV-19/Mexico/BCN_IBT_IMSS_4337/2021	EPI_ISL_6863549	ON488744	2021-11-02	Baja_California	GK	AY.113
	hCoV-19/Mexico/BCN_IBT_IMSS_4338/2021	EPI_ISL_6863550	ON488745	2021-11-03	Baja_California	GK	AY.47
	hCoV-19/Mexico/BCN_IBT_IMSS_4339/2021	EPI_ISL_6863551	ON488746	2021-11-02	Baja_California	GK	AY.113
	hCoV-19/Mexico/BCN_IBT_IMSS_4340/2021	EPI_ISL_6863552	ON488747	2021-11-02	Baja_California	GK	AY.113
	hCoV-19/Mexico/BCN_IBT_IMSS_4341/2021	EPI_ISL_6863553	ON488748	2021-11-02	Baja_California	GK	AY.3
	hCoV-19/Mexico/BCN_IBT_IMSS_4342/2021	EPI_ISL_6863554	ON488749	2021-11-03	Baja_California	GK	AY.25.1
	hCoV-19/Mexico/BCN_IBT_IMSS_4343/2021	EPI_ISL_6863555	ON488750	2021-11-03	Baja_California	GK	AY.100
	hCoV-19/Mexico/BCN_IBT_IMSS_4344/2021	EPI_ISL_6863556	ON488751	2021-11-02	Baja_California	GK	AY.20
	hCoV-19/Mexico/BCN_IBT_IMSS_4345/2021	EPI_ISL_6863557	ON488752	2021-11-03	Baja_California	GK	AY.113
	hCoV-19/Mexico/BCN_IBT_IMSS_4346/2021	EPI_ISL_6863558	ON488753	2021-11-03	Baja_California	GK	AY.100
	hCoV-19/Mexico/GRO_IBT_IMSS_4347/2021	EPI_ISL_6863559	ON488754	2021-11-05	Guerrero	GK	AY.20
	hCoV-19/Mexico/CHP_IBT_IMSS_4348/2021	EPI_ISL_6863560	ON488755	2021-11-04	Chiapas	GK	AY.100
	hCoV-19/Mexico/CHP_IBT_IMSS_1207312/NC/2021	EPI_ISL_6863561	ON488756	2021-11-04	Chiapas	GK	AY.100
	hCoV-19/Mexico/VER_IBT_IMSS_4349/2021	EPI_ISL_6863562	ON488757	2021-11-03	Veracruz	GK	AY.113
	hCoV-19/Mexico/MOR_IBT_IMSS_4350/2021	EPI_ISL_6863563	ON488758	2021-11-04	Morelos	GK	AY.20
	hCoV-19/Mexico/MOR_IBT_IMSS_4351/2021	EPI_ISL_6863564	ON488759	2021-11-02	Morelos	GK	AY.26
	hCoV-19/Mexico/MEX_IBT_IMSS_4352/2021	EPI_ISL_6863565	ON488760	2021-11-05	State_of_Mexico	GK	AY.113
	hCoV-19/Mexico/Mexico_City_IBT_IMSS_4353/2021	EPI_ISL_6863566	ON488761	2021-11-04	Mexico_City	GK	AY.20
	hCoV-19/Mexico/MEX_IBT_IMSS_4354/2021	EPI_ISL_6863567	ON488762	2021-11-08	State_of_Mexico	GK	AY.20
	hCoV-19/Mexico/Mexico_City_IBT_IMSS_4355/2021	EPI_ISL_6863568	ON488763	2021-11-08	Mexico_City	GK	AY.20
	hCoV-19/Mexico/MEX_IBT_IMSS_4356/2021	EPI_ISL_6863569	ON488764	2021-11-07	State_of_Mexico	GK	AY.43
	hCoV-19/Mexico/Mexico_City_IBT_IMSS_4357/2021	EPI_ISL_6863570	ON488765	2021-11-05	Mexico_City	GK	AY.20
	hCoV-19/Mexico/Mexico_City_IBT_IMSS_4358/2021	EPI_ISL_6863571	ON488766	2021-11-05	Mexico_City	GK	AY.20
	hCoV-19/Mexico/QUE_IBT_IMSS_1207873/NC/2021	EPI_ISL_6863572	ON488767	2021-11-05	Queretaro	GK	AY.20
	hCoV-19/Mexico/QUE_IBT_IMSS_4359/2021	EPI_ISL_6863573	ON488768	2021-11-06	Queretaro	GK	AY.20
	hCoV-19/Mexico/BCN_IBT_IMSS_4360/2021	EPI_ISL_6863574	ON488769	2021-11-05	Baja_California	GK	AY.39
	hCoV-19/Mexico/BCN_IBT_IMSS_4361/2021	EPI_ISL_6863575	ON488770	2021-11-05	Baja_California	GK	AY.3
	hCoV-19/Mexico/BCN_IBT_IMSS_4362/2021	EPI_ISL_6863576	ON488771	2021-11-05	Baja_California	GK	AY.26
	hCoV-19/Mexico/BCN_IBT_IMSS_4363/2021	EPI_ISL_6863577	ON488772	2021-11-05	Baja_California	GK	AY.103
	hCoV-19/Mexico/BCN_IBT_IMSS_4364/2021	EPI_ISL_6863578	ON488773	2021-11-05	Baja_California	GK	AY.39
	hCoV-19/Mexico/BCN_IBT_IMSS_4365/2021	EPI_ISL_6863579	ON488774	2021-11-05	Baja_California	GK	AY.103
	hCoV-19/Mexico/BCN_IBT_IMSS_4366/2021	EPI_ISL_6863580	ON488775	2021-11-05	Baja_California	GK	AY.103
	hCoV-19/Mexico/BCN_IBT_IMSS_4367/2021	EPI_ISL_6863581	ON488776	2021-11-05	Baja_California	GK	AY.44
	hCoV-19/Mexico/BCN_IBT_IMSS_4368/2021	EPI_ISL_6863582	ON488777	2021-11-05	Baja_California	GK	AY.100
	hCoV-19/Mexico/BCN_IBT_IMSS_4369/2021	EPI_ISL_6863583	ON488778	2021-11-05	Baja_California	GK	AY.26
	hCoV-19/Mexico/BCN_IBT_IMSS_4370/2021	EPI_ISL_6863584	ON488779	2021-11-05	Baja_California	GK	AY.103
	hCoV-19/Mexico/BCN_IBT_IMSS_4371/2021	EPI_ISL_6863585	ON488780	2021-11-05	Baja_California	GK	AY.122
	hCoV-19/Mexico/BCN_IBT_IMSS_4372/2021	EPI_ISL_6863586	ON488781	2021-11-05	Baja_California	GK	AY.20
	hCoV-19/Mexico/BCN_IBT_IMSS_4373/2021	EPI_ISL_6863587	ON488782	2021-11-04	Baja_California	GK	AY.26
	hCoV-19/Mexico/BCN_IBT_IMSS_4374/2021	EPI_ISL_6863588	ON488783	2021-11-04	Baja_California	GK	AY.39
	hCoV-19/Mexico/BCN_IBT_IMSS_4375/2021	EPI_ISL_6863589	ON488784	2021-11-04	Baja_California	GK	AY.20
	hCoV-19/Mexico/BCN_IBT_IMSS_4376/2021	EPI_ISL_6863592	ON488785	2021-11-04	Baja_California	GK	AY.103
	hCoV-19/Mexico/BCN_IBT_IMSS_4377/2021	EPI_ISL_6863593	ON488786	2021-11-04	Baja_California	GK	AY.113
	hCoV-19/Mexico/BCN_IBT_IMSS_4378/2021	EPI_ISL_6863594	ON488787	2021-11-04	Baja_California	GK	AY.103
	hCoV-19/Mexico/BCN_IBT_IMSS_4379/2021	EPI_ISL_6863595	ON488788	2021-11-04	Baja_California	GK	AY.20
	hCoV-19/Mexico/BCN_IBT_IMSS_4380/2021	EPI_ISL_6863596	ON488789	2021-11-03	Baja_California	GK	AY.44
	hCoV-19/Mexico/BCN_IBT_IMSS_4381/2021	EPI_ISL_6863597	ON488790	2021-11-03	Baja_California	GK	AY.103
	hCoV-19/Mexico/BCN_IBT_IMSS_4382/2021	EPI_ISL_6863598	ON488791	2021-11-03	Baja_California	GK	AY.39
	hCoV-19/Mexico/BCN_IBT_IMSS_4383/2021	EPI_ISL_6863599	ON488792	2021-11-03	Baja_California	GK	AY.113
	hCoV-19/Mexico/BCN_IBT_IMSS_4384/2021	EPI_ISL_6863600	ON488793	2021-11-03	Baja_California	GK	AY.103
	hCoV-19/Mexico/BCN_IBT_IMSS_4385/2021	EPI_ISL_6863601	ON488794	2021-11-03	Baja_California	GK	AY.103
	hCoV-19/Mexico/BCN_IBT_IMSS_4386/2021	EPI_ISL_6863602	ON488795	2021-11-03	Baja_California	GK	AY.3
	hCoV-19/Mexico/BCN_IBT_IMSS_4387/2021	EPI_ISL_6863603	ON488796	2021-11-03	Baja_California	GK	AY.20
	hCoV-19/Mexico/BCN_IBT_IMSS_4388/2021	EPI_ISL_6863604	ON488797	2021-11-05	Baja_California	GK	AY.100
	hCoV-19/Mexico/BCN_IBT_IMSS_4389/2021	EPI_ISL_6863605	ON488798	2021-11-03	Baja_California	GK	AY.100
	hCoV-19/Mexico/BCN_IBT_IMSS_4390/2021	EPI_ISL_6863606	ON488799	2021-11-05	Baja_California	GK	AY.26
	hCoV-19/Mexico/BCN_IBT_IMSS_4391/2021	EPI_ISL_6863607	ON488800	2021-11-05	Baja_California	GK	AY.20
	hCoV-19/Mexico/BCN_IBT_IMSS_4392/2021	EPI_ISL_6863608	ON488801	2021-11-05	Baja_California	GK	AY.100
	hCoV-19/Mexico/BCN_IBT_IMSS_4393/2021	EPI_ISL_6863609	ON488802	2021-11-05	Baja_California	GK	AY.113
	hCoV-19/Mexico/BCN_IBT_IMSS_4394/2021	EPI_ISL_6863610	ON488803	2021-11-05	Baja_California	GK	AY.100
	hCoV-19/Mexico/BCN_IBT_IMSS_4395/2021	EPI_ISL_6863611	ON488804	2021-11-02	Baja_California	GK	AY.119.2
	hCoV-19/Mexico/BCN_IBT_IMSS_4396/2021	EPI_ISL_6863612	ON488805	2021-11-04	Baja_California	GK	AY.103
	hCoV-19/Mexico/BCN_IBT_IMSS_4397/2021	EPI_ISL_6863613	ON488806	2021-11-04	Baja_California	GK	AY.26
	hCoV-19/Mexico/BCN_IBT_IMSS_4398/2021	EPI_ISL_6863614	ON488807	2021-11-04	Baja_California	GK	AY.44
	hCoV-19/Mexico/BCN_IBT_IMSS_4399/2021	EPI_ISL_6863615	ON488808	2021-11-03	Baja_California	GK	AY.103
	hCoV-19/Mexico/BCN_IBT_IMSS_4400/2021	EPI_ISL_6863616	ON488809	2021-11-03	Baja_California	GK	AY.113
	hCoV-19/Mexico/BCN_IBT_IMSS_4401/2021	EPI_ISL_6863617	ON488810	2021-11-03	Baja_California	GK	AY.113
	hCoV-19/Mexico/BCN_IBT_IMSS_4402/2021	EPI_ISL_6863618	ON488811	2021-11-03	Baja_California	GK	AY.26
	hCoV-19/Mexico/BCN_IBT_IMSS_4403/2021	EPI_ISL_6863619	ON488812	2021-11-03	Baja_California	GK	AY.100
	hCoV-19/Mexico/BCN_IBT_IMSS_4404/2021	EPI_ISL_6863620	ON488813	2021-11-03	Baja_California	GK	AY.113
	hCoV-19/Mexico/BCN_IBT_IMSS_4405/2021	EPI_ISL_6863621	ON488814	2021-11-03	Baja_California	GK	AY.103
	hCoV-19/Mexico/BCN_IBT_IMSS_4406/2021	EPI_ISL_6863622	ON488815	2021-11-03	Baja_California	GK	AY.20
	hCoV-19/Mexico/BCN_IBT_IMSS_4407/2021	EPI_ISL_6863623	ON488816	2021-11-03	Baja_California	GK	AY.3
	hCoV-19/Mexico/BCN_IBT_IMSS_4408/2021	EPI_ISL_6863624	ON488817	2021-11-04	Baja_California	GK	AY.44
	hCoV-19/Mexico/BCN_IBT_IMSS_4409/2021	EPI_ISL_6863625	ON488818	2021-11-04	Baja_California	GK	AY.113
	hCoV-19/Mexico/BCN_IBT_IMSS_4410/2021	EPI_ISL_6863626	ON488819	2021-11-04	Baja_California	GK	AY.103
	hCoV-19/Mexico/BCN_IBT_IMSS_4411/2021	EPI_ISL_6863627	ON488820	2021-11-05	Baja_California	GK	AY.103
	hCoV-19/Mexico/BCN_IBT_IMSS_4412/2021	EPI_ISL_6863628	ON488821	2021-11-02	Baja_California	GK	AY.100
	hCoV-19/Mexico/SON_IBT_IMSS_4413/2021	EPI_ISL_6863629	ON488822	2021-11-02	Sonora	GK	AY.25.1
	hCoV-19/Mexico/SON_IBT_IMSS_4414/2021	EPI_ISL_6863630	ON488823	2021-11-02	Sonora	GK	AY.20
	hCoV-19/Mexico/SON_IBT_IMSS_4415/2021	EPI_ISL_6863631	ON488824	2021-11-03	Sonora	GK	AY.44
	hCoV-19/Mexico/BCN_IBT_IMSS_4416/2021	EPI_ISL_6863632	ON488825	2021-11-02	Baja_California	GK	AY.26
	hCoV-19/Mexico/VER_IBT_IMSS_4417/2021	EPI_ISL_6863633	ON488826	2021-11-05	Veracruz	GK	AY.20
	hCoV-19/Mexico/SON_IBT_IMSS_4418/2021	EPI_ISL_6863634	ON488827	2021-11-04	Sonora	GK	AY.20
	hCoV-19/Mexico/SON_IBT_IMSS_4419/2021	EPI_ISL_6863635	ON488828	2021-11-03	Sonora	GK	AY.20
	hCoV-19/Mexico/SON_IBT_IMSS_4420/2021	EPI_ISL_6863636	ON488829	2021-11-03	Sonora	GK	AY.44
	hCoV-19/Mexico/SON_IBT_IMSS_4421/2021	EPI_ISL_6863637	ON488830	2021-11-02	Sonora	GK	AY.103
	hCoV-19/Mexico/SON_IBT_IMSS_4422/2021	EPI_ISL_6863638	ON488831	2021-11-03	Sonora	GK	AY.100
	hCoV-19/Mexico/VER_IBT_IMSS_4423/2021	EPI_ISL_6863639	ON488832	2021-11-07	Veracruz	GK	AY.26
	hCoV-19/Mexico/BCN_IBT_IMSS_4424/2021	EPI_ISL_6863640	ON488833	2021-11-06	Baja_California	GK	AY.25.1
	hCoV-19/Mexico/BCN_IBT_IMSS_4425/2021	EPI_ISL_6863641	ON488834	2021-11-05	Baja_California	GK	AY.26
	hCoV-19/Mexico/BCN_IBT_IMSS_4426/2021	EPI_ISL_6863642	ON488835	2021-11-06	Baja_California	GK	AY.113
	hCoV-19/Mexico/BCN_IBT_IMSS_4427/2021	EPI_ISL_6863643	ON488836	2021-11-06	Baja_California	GK	AY.20
	hCoV-19/Mexico/BCN_IBT_IMSS_4428/2021	EPI_ISL_6863644	ON488837	2021-11-04	Baja_California	GK	AY.100
	hCoV-19/Mexico/MEX_IBT_IMSS_4429/2021	EPI_ISL_6863645	ON488838	2021-11-09	State_of_Mexico	GK	AY.113
	hCoV-19/Mexico/Mexico_City_IBT_IMSS_4430/2021	EPI_ISL_6863646	ON488839	2021-11-04	Mexico_City	GK	AY.100
	hCoV-19/Mexico/Mexico_City_IBT_IMSS_4431/2021	EPI_ISL_6863647	ON488840	2021-11-05	Mexico_City	GK	AY.20
	hCoV-19/Mexico/Mexico_City_IBT_IMSS_4432/2021	EPI_ISL_6863648	ON488841	2021-11-08	Mexico_City	GK	AY.20
	hCoV-19/Mexico/MEX_IBT_IMSS_4433/2021	EPI_ISL_6863649	ON488842	2021-11-07	State_of_Mexico	GK	AY.20
	hCoV-19/Mexico/Mexico_City_IBT_IMSS_4434/2021	EPI_ISL_6863650	ON488843	2021-11-09	Mexico_City	GK	AY.20
	hCoV-19/Mexico/Mexico_City_IBT_IMSS_4435/2021	EPI_ISL_6863651	ON488844	2021-11-08	Mexico_City	GK	AY.20
	hCoV-19/Mexico/Mexico_City_IBT_IMSS_4436/2021	EPI_ISL_6863652	ON488845	2021-11-09	Mexico_City	GK	AY.3
	hCoV-19/Mexico/HID_IBT_IMSS_4437/2021	EPI_ISL_6863653	ON488846	2021-11-07	Hidalgo	GK	AY.20
	hCoV-19/Mexico/HID_IBT_IMSS_4438/2021	EPI_ISL_6863654	ON488847	2021-11-07	Hidalgo	GK	AY.20
	hCoV-19/Mexico/MEX_IBT_IMSS_4439/2021	EPI_ISL_6863655	ON488848	2021-11-06	State_of_Mexico	GK	AY.100
	hCoV-19/Mexico/HID_IBT_IMSS_1208468/NC/2021	EPI_ISL_6863656	ON488849	2021-11-05	Hidalgo	GK	AY.20
	hCoV-19/Mexico/MEX_IBT_IMSS_4440/2021	EPI_ISL_6863657	ON488850	2021-11-07	State_of_Mexico	GK	AY.20
	hCoV-19/Mexico/MEX_IBT_IMSS_4441/2021	EPI_ISL_6863658	ON488851	2021-11-08	State_of_Mexico	GK	AY.100
	hCoV-19/Mexico/PUE_IBT_IMSS_4442/2021	EPI_ISL_6863659	ON488852	2021-11-05	Puebla	GK	AY.113
	hCoV-19/Mexico/PUE_IBT_IMSS_4443/2021	EPI_ISL_6863660	ON488853	2021-11-07	Puebla	GK	AY.26
	hCoV-19/Mexico/PUE_IBT_IMSS_4444/2021	EPI_ISL_6863661	ON488854	2021-11-08	Puebla	GK	AY.26
	hCoV-19/Mexico/CHP_IBT_IMSS_4445/2021	EPI_ISL_6863662	ON488855	2021-11-08	Chiapas	GK	AY.100
	hCoV-19/Mexico/BCN_IBT_IMSS_4446/2021	EPI_ISL_6863663	ON488856	2021-11-05	Baja_California	GK	AY.100
	hCoV-19/Mexico/BCN_IBT_IMSS_4447/2021	EPI_ISL_6863664	ON488857	2021-11-04	Baja_California	GK	AY.100
	hCoV-19/Mexico/BCN_IBT_IMSS_4448/2021	EPI_ISL_6863665	ON488858	2021-11-04	Baja_California	GK	AY.100
	hCoV-19/Mexico/BCN_IBT_IMSS_4449/2021	EPI_ISL_6863666	ON488859	2021-11-04	Baja_California	GK	AY.20
	hCoV-19/Mexico/BCN_IBT_IMSS_4450/2021	EPI_ISL_6863667	ON488860	2021-11-05	Baja_California	GK	AY.103
	hCoV-19/Mexico/BCN_IBT_IMSS_4451/2021	EPI_ISL_6863668	ON488861	2021-11-06	Baja_California	GK	AY.26
	hCoV-19/Mexico/BCN_IBT_IMSS_4452/2021	EPI_ISL_6863669	ON488862	2021-11-04	Baja_California	GK	AY.20
	hCoV-19/Mexico/BCN_IBT_IMSS_4453/2021	EPI_ISL_6863670	ON488863	2021-11-03	Baja_California	GK	AY.103
	hCoV-19/Mexico/BCN_IBT_IMSS_4454/2021	EPI_ISL_6863671	ON488864	2021-11-04	Baja_California	GK	AY.129
	hCoV-19/Mexico/BCN_IBT_IMSS_4455/2021	EPI_ISL_6863672	ON488865	2021-11-04	Baja_California	GK	AY.100
	hCoV-19/Mexico/BCN_IBT_IMSS_4456/2021	EPI_ISL_6863673	ON488866	2021-11-04	Baja_California	GK	AY.20
	hCoV-19/Mexico/BCN_IBT_IMSS_4457/2021	EPI_ISL_6863674	ON488867	2021-11-04	Baja_California	GK	AY.113
	hCoV-19/Mexico/MEX_IBT_IMSS_4458/2021	EPI_ISL_6863675	ON488868	2021-11-09	State_of_Mexico	GK	AY.100
	hCoV-19/Mexico/MOR_IBT_IMSS_4459/2021	EPI_ISL_6863676	ON488869	2021-11-06	Morelos	GK	AY.20
	hCoV-19/Mexico/BCS_IBT_IMSS_4460/2021	EPI_ISL_6863677	ON488870	2021-11-08	Baja_California_Sur	GK	AY.20
	hCoV-19/Mexico/Mexico_City_IBT_IMSS_4461/2021	EPI_ISL_6863678	ON488871	2021-11-10	Mexico_City	GK	AY.20
	hCoV-19/Mexico/Mexico_City_IBT_IMSS_4462/2021	EPI_ISL_6863679	ON488872	2021-11-10	Mexico_City	GK	AY.100
	hCoV-19/Mexico/MEX_IBT_IMSS_4463/2021	EPI_ISL_6863680	ON488873	2021-11-09	State_of_Mexico	GK	AY.26
	hCoV-19/Mexico/VER_IBT_IMSS_4464/2021	EPI_ISL_6863681	ON488874	2021-11-08	Veracruz	GK	AY.100
	hCoV-19/Mexico/VER_IBT_IMSS_4465/2021	EPI_ISL_6863682	ON488875	2021-11-09	Veracruz	GK	AY.26
	hCoV-19/Mexico/CHP_IBT_IMSS_4466/2021	EPI_ISL_6863683	ON488876	2021-11-09	Chiapas	GK	AY.25.1
	hCoV-19/Mexico/CHP_IBT_IMSS_1209534/NC/2021	EPI_ISL_6863684	ON488877	2021-11-08	Chiapas	GK	AY.101
	hCoV-19/Mexico/TLA_IBT_IMSS_1209539/NC/2021	EPI_ISL_6863685	ON488878	2021-11-10	Tlaxcala	GK	AY.20
	hCoV-19/Mexico/BCS_IBT_IMSS_4467/2021	EPI_ISL_6863686	ON488879	2021-11-07	Baja_California_Sur	GK	AY.26
	hCoV-19/Mexico/VER_IBT_IMSS_4468/2021	EPI_ISL_6863687	ON488880	2021-11-09	Veracruz	GK	AY.43
	hCoV-19/Mexico/MEX_IBT_IMSS_4469/2021	EPI_ISL_6863688	ON488881	2021-11-09	State_of_Mexico	GK	AY.20
	hCoV-19/Mexico/SON_IBT_IMSS_4470/2021	EPI_ISL_6863689	ON488882	2021-11-09	Sonora	GK	AY.44
	hCoV-19/Mexico/BCN_IBT_IMSS_4471/2021	EPI_ISL_6863690	ON488883	2021-11-05	Baja_California	GK	AY.113
	hCoV-19/Mexico/BCN_IBT_IMSS_4472/2021	EPI_ISL_6863691	ON488884	2021-11-05	Baja_California	GK	AY.3
	hCoV-19/Mexico/MEX_IBT_IMSS_4473/2021	EPI_ISL_6863692	ON488885	2021-11-11	State_of_Mexico	GK	AY.20
	hCoV-19/Mexico/MEX_IBT_IMSS_4474/2021	EPI_ISL_6863693	ON488886	2021-11-10	State_of_Mexico	GK	AY.26
	hCoV-19/Mexico/HID_IBT_IMSS_4475/2021	EPI_ISL_6863694	ON488887	2021-11-09	Hidalgo	GK	AY.20
	hCoV-19/Mexico/HID_IBT_IMSS_4476/2021	EPI_ISL_6863695	ON488888	2021-11-04	Hidalgo	GK	AY.20
	hCoV-19/Mexico/Mexico_City_IBT_IMSS_4477/2021	EPI_ISL_6863696	ON488889	2021-11-11	Mexico_City	GK	AY.20
	hCoV-19/Mexico/MOR_IBT_IMSS_4478/2021	EPI_ISL_6863697	ON488890	2021-11-11	Morelos	GK	AY.20
	hCoV-19/Mexico/MEX_IBT_IMSS_4479/2021	EPI_ISL_6863698	ON488891	2021-11-10	State_of_Mexico	GK	AY.20
	hCoV-19/Mexico/JAL_IBT_IMSS_1073914/NC/2021	EPI_ISL_6863699	ON488892	2021-11-01	Jalisco	GK	AY.44
	hCoV-19/Mexico/JAL_IBT_IMSS_4078/2021	EPI_ISL_6863706	ON488899	2021-11-01	Jalisco	GK	AY.20
	hCoV-19/Mexico/JAL_IBT_IMSS_4079/2021	EPI_ISL_6863707	ON488900	2021-11-02	Jalisco	GK	AY.3
	hCoV-19/Mexico/NAY_IBT_IMSS_4082/2021	EPI_ISL_6863710	ON488903	2021-11-01	Nayarit	GK	AY.3
	hCoV-19/Mexico/JAL_IBT_IMSS_4083/2021	EPI_ISL_6863711	ON488904	2021-11-02	Jalisco	GK	AY.100
	hCoV-19/Mexico/JAL_IBT_IMSS_4084/2021	EPI_ISL_6863712	ON488905	2021-11-02	Jalisco	GK	AY.3
	hCoV-19/Mexico/SIN_IBT_IMSS_4089/2021	EPI_ISL_6863717	ON488910	2021-11-01	Sinaloa	GK	AY.26
	hCoV-19/Mexico/SIN_IBT_IMSS_4090/2021	EPI_ISL_6863718	ON488911	2021-11-01	Sinaloa	GK	AY.26
	hCoV-19/Mexico/SIN_IBT_IMSS_4091/2021	EPI_ISL_6863719	ON488912	2021-11-01	Sinaloa	GK	AY.113
	hCoV-19/Mexico/SIN_IBT_IMSS_4093/2021	EPI_ISL_6863721	ON488914	2021-11-01	Sinaloa	GK	AY.3
	hCoV-19/Mexico/NAY_IBT_IMSS_4096/2021	EPI_ISL_6863724	ON488917	2021-11-02	Nayarit	GK	AY.113
	hCoV-19/Mexico/JAL_IBT_IMSS_4097/2021	EPI_ISL_6863725	ON488918	2021-11-03	Jalisco	GK	AY.20
	hCoV-19/Mexico/JAL_IBT_IMSS_4098/2021	EPI_ISL_6863726	ON488919	2021-11-03	Jalisco	GK	AY.47
	hCoV-19/Mexico/JAL_IBT_IMSS_4099/2021	EPI_ISL_6863727	ON488920	2021-11-03	Jalisco	GK	AY.26
	hCoV-19/Mexico/JAL_IBT_IMSS_4100/2021	EPI_ISL_6863728	ON488921	2021-11-04	Jalisco	GK	AY.25
	hCoV-19/Mexico/JAL_IBT_IMSS_4101/2021	EPI_ISL_6863729	ON488922	2021-11-04	Jalisco	GK	AY.20
	hCoV-19/Mexico/JAL_IBT_IMSS_4102/2021	EPI_ISL_6863730	ON488923	2021-11-04	Jalisco	GK	AY.100
	hCoV-19/Mexico/COL_IBT_IMSS_4104/2021	EPI_ISL_6863732	ON488925	2021-11-02	Colima	GK	AY.20
	hCoV-19/Mexico/COL_IBT_IMSS_4105/2021	EPI_ISL_6863733	ON488926	2021-11-03	Colima	GK	AY.26
	hCoV-19/Mexico/COL_IBT_IMSS_4106/2021	EPI_ISL_6863734	ON488927	2021-11-03	Colima	GK	AY.20
	hCoV-19/Mexico/SIN_IBT_IMSS_4107/2021	EPI_ISL_6863735	ON488928	2021-11-01	Sinaloa	GK	AY.25
	hCoV-19/Mexico/NAY_IBT_IMSS_4108/2021	EPI_ISL_6863736	ON488929	2021-11-04	Nayarit	GK	AY.44
	hCoV-19/Mexico/MIC_IBT_IMSS_4109/2021	EPI_ISL_6863737	ON488930	2021-11-02	Michoacan	GK	AY.20
	hCoV-19/Mexico/GUA_IBT_IMSS_4110/2021	EPI_ISL_6863738	ON488931	2021-11-03	Guanajuato	GK	AY.25
	hCoV-19/Mexico/GUA_IBT_IMSS_4111/2021	EPI_ISL_6863739	ON488932	2021-11-03	Guanajuato	GK	AY.3
	hCoV-19/Mexico/JAL_IBT_IMSS_4112/2021	EPI_ISL_6863740	ON488933	2021-11-04	Jalisco	GK	AY.3
	hCoV-19/Mexico/JAL_IBT_IMSS_4113/2021	EPI_ISL_6863741	ON488934	2021-11-05	Jalisco	GK	AY.26
	hCoV-19/Mexico/JAL_IBT_IMSS_4114/2021	EPI_ISL_6863742	ON488935	2021-11-05	Jalisco	GK	AY.26
	hCoV-19/Mexico/GUA_IBT_IMSS_4115/2021	EPI_ISL_6863743	ON488936	2021-11-03	Guanajuato	GK	AY.26
	hCoV-19/Mexico/GUA_IBT_IMSS_4116/2021	EPI_ISL_6863744	ON488937	2021-11-03	Guanajuato	GK	AY.44
	hCoV-19/Mexico/GUA_IBT_IMSS_4117/2021	EPI_ISL_6863745	ON488938	2021-11-03	Guanajuato	GK	AY.26
	hCoV-19/Mexico/GUA_IBT_IMSS_4118/2021	EPI_ISL_6863746	ON488939	2021-11-03	Guanajuato	GK	AY.26
	hCoV-19/Mexico/SIN_IBT_IMSS_4119/2021	EPI_ISL_6863747	ON488940	2021-11-03	Sinaloa	GK	AY.20
	hCoV-19/Mexico/GUA_IBT_IMSS_4120/2021	EPI_ISL_6863748	ON488941	2021-11-05	Guanajuato	GK	AY.20
	hCoV-19/Mexico/GUA_IBT_IMSS_4121/2021	EPI_ISL_6863749	ON488942	2021-11-05	Guanajuato	GK	AY.26
	hCoV-19/Mexico/GUA_IBT_IMSS_4122/2021	EPI_ISL_6863750	ON488943	2021-11-04	Guanajuato	GK	AY.20
	hCoV-19/Mexico/GUA_IBT_IMSS_4123/2021	EPI_ISL_6863751	ON488944	2021-11-03	Guanajuato	GK	AY.20
	hCoV-19/Mexico/GUA_IBT_IMSS_4124/2021	EPI_ISL_6863752	ON488945	2021-11-03	Guanajuato	GK	AY.44
	hCoV-19/Mexico/JAL_IBT_IMSS_4126/2021	EPI_ISL_6863754	ON488947	2021-11-05	Jalisco	GK	AY.100
	hCoV-19/Mexico/GUA_IBT_IMSS_4127/2021	EPI_ISL_6863755	ON488948	2021-11-04	Guanajuato	GK	AY.100
	hCoV-19/Mexico/GUA_IBT_IMSS_1074940/NC/2021	EPI_ISL_6863756	ON488949	2021-11-04	Guanajuato	GK	AY.26
	hCoV-19/Mexico/GUA_IBT_IMSS_4128/2021	EPI_ISL_6863757	ON488950	2021-11-04	Guanajuato	GK	AY.26
	hCoV-19/Mexico/GUA_IBT_IMSS_4129/2021	EPI_ISL_6863758	ON488951	2021-11-04	Guanajuato	GK	AY.20
	hCoV-19/Mexico/GUA_IBT_IMSS_4130/2021	EPI_ISL_6863759	ON488952	2021-11-05	Guanajuato	GK	AY.26
	hCoV-19/Mexico/JAL_IBT_IMSS_4131/2021	EPI_ISL_6863760	ON488953	2021-11-08	Jalisco	GK	B.1.617.2
	hCoV-19/Mexico/MIC_IBT_IMSS_4132/2021	EPI_ISL_6863761	ON488954	2021-11-02	Michoacan	GK	AY.20
	hCoV-19/Mexico/JAL_IBT_IMSS_4133/2021	EPI_ISL_6863762	ON488955	2021-11-05	Jalisco	GK	AY.20
	hCoV-19/Mexico/COL_IBT_IMSS_4134/2021	EPI_ISL_6863763	ON488956	2021-11-04	Colima	GK	AY.100
	hCoV-19/Mexico/JAL_IBT_IMSS_4135/2021	EPI_ISL_6863764	ON488957	2021-11-04	Jalisco	GK	AY.26
	hCoV-19/Mexico/SIN_IBT_IMSS_4136/2021	EPI_ISL_6863765	ON488958	2021-11-08	Sinaloa	GK	AY.100
	hCoV-19/Mexico/SIN_IBT_IMSS_4137/2021	EPI_ISL_6863766	ON488959	2021-11-08	Sinaloa	GK	AY.100
	hCoV-19/Mexico/GUA_IBT_IMSS_4138/2021	EPI_ISL_6863767	ON488960	2021-11-05	Guanajuato	GK	AY.100
	hCoV-19/Mexico/MIC_IBT_IMSS_4139/2021	EPI_ISL_6863768	ON488961	2021-11-05	Michoacan	GK	AY.20
	hCoV-19/Mexico/SON_IBT_IMSS_4140/2021	EPI_ISL_6863769	ON488962	2021-11-03	Sonora	GK	AY.26
	hCoV-19/Mexico/SON_IBT_IMSS_1075349/NC/2021	EPI_ISL_6863770	ON488963	2021-11-04	Sonora	GK	AY.20
	hCoV-19/Mexico/COL_IBT_IMSS_4141/2021	EPI_ISL_6863771	ON488964	2021-11-08	Colima	GK	AY.26
	hCoV-19/Mexico/MIC_IBT_IMSS_4142/2021	EPI_ISL_6863772	ON488965	2021-11-12	Michoacan	GK	AY.20
	hCoV-19/Mexico/MIC_IBT_IMSS_4143/2021	EPI_ISL_6863773	ON488966	2021-11-09	Michoacan	GK	AY.3
	hCoV-19/Mexico/MIC_IBT_IMSS_4144/2021	EPI_ISL_6863774	ON488967	2021-11-08	Michoacan	GK	AY.26
	hCoV-19/Mexico/MIC_IBT_IMSS_4145/2021	EPI_ISL_6863775	ON488968	2021-11-05	Michoacan	GK	AY.20
	hCoV-19/Mexico/SIN_IBT_IMSS_4146/2021	EPI_ISL_6863776	ON488969	2021-11-10	Sinaloa	GK	AY.20
	hCoV-19/Mexico/SIN_IBT_IMSS_4147/2021	EPI_ISL_6863777	ON488970	2021-11-09	Sinaloa	GK	AY.26
	hCoV-19/Mexico/SIN_IBT_IMSS_4148/2021	EPI_ISL_6863778	ON488971	2021-11-09	Sinaloa	GK	AY.26
	hCoV-19/Mexico/GUA_IBT_IMSS_4149/2021	EPI_ISL_6863779	ON488972	2021-11-03	Guanajuato	GK	AY.20
	hCoV-19/Mexico/SLP_IBT_IMSS_3999/2021	EPI_ISL_6863780	ON488973	2021-11-01	San_Luis_Potosi	GK	AY.100
	hCoV-19/Mexico/ZAC_IBT_IMSS_4007/2021	EPI_ISL_6863788	ON488981	2021-11-03	Zacatecas	GK	AY.20
	hCoV-19/Mexico/ZAC_IBT_IMSS_4008/2021	EPI_ISL_6863789	ON488982	2021-11-03	Zacatecas	GK	AY.20
	hCoV-19/Mexico/ZAC_IBT_IMSS_1021096/NC/2021	EPI_ISL_6863790	ON488983	2021-11-02	Zacatecas	GK	AY.20
	hCoV-19/Mexico/ZAC_IBT_IMSS_4009/2021	EPI_ISL_6863791	ON488984	2021-11-02	Zacatecas	GK	AY.20
	hCoV-19/Mexico/SLP_IBT_IMSS_1021193/NC/2021	EPI_ISL_6863792	ON488985	2021-11-01	San_Luis_Potosi	GK	AY.20
	hCoV-19/Mexico/SLP_IBT_IMSS_4010/2021	EPI_ISL_6863793	ON488986	2021-11-02	San_Luis_Potosi	GK	AY.20
	hCoV-19/Mexico/SLP_IBT_IMSS_4011/2021	EPI_ISL_6863794	ON488987	2021-11-01	San_Luis_Potosi	GK	AY.20
	hCoV-19/Mexico/SLP_IBT_IMSS_4013/2021	EPI_ISL_6863796	ON488989	2021-11-01	San_Luis_Potosi	GK	AY.20
	hCoV-19/Mexico/ZAC_IBT_IMSS_4014/2021	EPI_ISL_6863797	ON488990	2021-11-04	Zacatecas	GK	AY.103
	hCoV-19/Mexico/AGU_IBT_IMSS_4015/2021	EPI_ISL_6863798	ON488991	2021-11-02	Aguascalientes	GK	AY.20
	hCoV-19/Mexico/ZAC_IBT_IMSS_4016/2021	EPI_ISL_6863799	ON488992	2021-11-08	Zacatecas	GK	AY.44
	hCoV-19/Mexico/ZAC_IBT_IMSS_4017/2021	EPI_ISL_6863800	ON488993	2021-11-05	Zacatecas	GK	AY.3
	hCoV-19/Mexico/SLP_IBT_IMSS_4018/2021	EPI_ISL_6863803	ON488994	2021-11-05	San_Luis_Potosi	GK	AY.3
	hCoV-19/Mexico/SLP_IBT_IMSS_4019/2021	EPI_ISL_6863804	ON488995	2021-11-04	San_Luis_Potosi	GK	AY.26
	hCoV-19/Mexico/SLP_IBT_IMSS_4020/2021	EPI_ISL_6863805	ON488996	2021-11-07	San_Luis_Potosi	GK	AY.100
	hCoV-19/Mexico/SLP_IBT_IMSS_4021/2021	EPI_ISL_6863806	ON488997	2021-11-05	San_Luis_Potosi	GK	AY.3
	hCoV-19/Mexico/SLP_IBT_IMSS_4022/2021	EPI_ISL_6863807	ON488998	2021-11-06	San_Luis_Potosi	GK	AY.20
	hCoV-19/Mexico/ZAC_IBT_IMSS_4023/2021	EPI_ISL_6863808	ON488999	2021-11-11	Zacatecas	GK	AY.100
	hCoV-19/Mexico/ZAC_IBT_IMSS_4024/2021	EPI_ISL_6863809	ON489000	2021-11-12	Zacatecas	GK	AY.20
	hCoV-19/Mexico/ZAC_IBT_IMSS_4025/2021	EPI_ISL_6863810	ON489001	2021-11-13	Zacatecas	GK	AY.26
	hCoV-19/Mexico/SIN_CIAD-MZT_HJ4100/2021	EPI_ISL_7237705	ON489038	2021-11-04	Sinaloa	GK	AY.25
	hCoV-19/Mexico/SIN_CIAD-MZT_HJ4105/2021	EPI_ISL_7237713	ON489039	2021-11-04	Sinaloa	GK	AY.129
	hCoV-19/Mexico/SIN_CIAD-MZT_ID4051/2021	EPI_ISL_7237720	ON489040	2021-11-06	Sinaloa	GK	AY.26
	hCoV-19/Mexico/SIN_CIAD-MZT_HJ4130/2021	EPI_ISL_7649939	OQ083605	2021-11-11	Sinaloa	GK	AY.26
	hCoV-19/Mexico/SIN_CIAD-MZT_ID4280/2021	EPI_ISL_7649941	OQ083018	2021-11-29	Sinaloa	GK	AY.44
	hCoV-19/Mexico/SIN_CIAD-MZT_M2601/2021	EPI_ISL_7649942	OQ083607	2021-11-29	Sinaloa	GK	AY.44
	hCoV-19/Mexico/SIN_CIAD-MZT_ID4359/2021	EPI_ISL_7649943	OQ083608	2021-12-06	Sinaloa	GK	AY.122.4
	hCoV-19/Mexico/SIN_CIAD-CLN_F1065/2021	EPI_ISL_7649945	OQ083747	2021-11-16	Sinaloa	GK	AY.100
	hCoV-19/Mexico/SIN_CIAD-CLN_F1068/2021	EPI_ISL_7649946	OQ083606	2021-11-22	Sinaloa	GK	AY.26
	hCoV-19/Mexico/BCN_LANGEBIO_IMSS_13661_NC/2021	EPI_ISL_7852892	OQ083713	2021-11-18	Baja_California	G	AY.119
	hCoV-19/Mexico/BCN_LANGEBIO_IMSS_14428_NC/2021	EPI_ISL_7852893	OQ083723	2021-11-21	Baja_California	G	AY.103
	hCoV-19/Mexico/BCN_LANGEBIO_IMSS_3804/2021	EPI_ISL_7852894	OQ083141	2021-11-18	Baja_California	GK	AY.103
	hCoV-19/Mexico/BCN_LANGEBIO_IMSS_3806/2021	EPI_ISL_7852896	OQ083799	2021-11-18	Baja_California	GK	AY.113
	hCoV-19/Mexico/BCN_LANGEBIO_IMSS_3807/2021	EPI_ISL_7852897	OQ083806	2021-11-18	Baja_California	GK	AY.118
	hCoV-19/Mexico/BCN_LANGEBIO_IMSS_3808/2021	EPI_ISL_7852898	OQ083813	2021-11-18	Baja_California	GK	AY.26
	hCoV-19/Mexico/BCN_LANGEBIO_IMSS_3809/2021	EPI_ISL_7852899	OQ083140	2021-11-17	Baja_California	GK	AY.100
	hCoV-19/Mexico/BCN_LANGEBIO_IMSS_3810/2021	EPI_ISL_7852900	OQ083248	2021-11-17	Baja_California	GK	AY.44
	hCoV-19/Mexico/BCN_LANGEBIO_IMSS_3811/2021	EPI_ISL_7852901	OQ083247	2021-11-17	Baja_California	GK	AY.100
	hCoV-19/Mexico/BCN_LANGEBIO_IMSS_3812/2021	EPI_ISL_7852902	OQ083246	2021-11-17	Baja_California	GK	AY.113
	hCoV-19/Mexico/BCN_LANGEBIO_IMSS_3813/2021	EPI_ISL_7852903	OQ083241	2021-11-17	Baja_California	GK	AY.20
	hCoV-19/Mexico/BCN_LANGEBIO_IMSS_3814/2021	EPI_ISL_7852904	OQ083240	2021-11-17	Baja_California	GK	AY.20
	hCoV-19/Mexico/BCN_LANGEBIO_IMSS_3815/2021	EPI_ISL_7852905	OQ082991	2021-11-17	Baja_California	GK	AY.100
	hCoV-19/Mexico/BCN_LANGEBIO_IMSS_3817/2021	EPI_ISL_7852907	OQ083820	2021-11-17	Baja_California	GK	AY.113
	hCoV-19/Mexico/BCN_LANGEBIO_IMSS_3818/2021	EPI_ISL_7852908	OQ083242	2021-11-17	Baja_California	GK	AY.100
	hCoV-19/Mexico/BCN_LANGEBIO_IMSS_3820/2021	EPI_ISL_7852910	OQ083245	2021-11-18	Baja_California	GK	AY.113
	hCoV-19/Mexico/BCN_LANGEBIO_IMSS_3821/2021	EPI_ISL_7852911	OQ083244	2021-11-19	Baja_California	GK	AY.100
	hCoV-19/Mexico/BCN_LANGEBIO_IMSS_3822/2021	EPI_ISL_7852912	OQ082998	2021-11-17	Baja_California	GK	AY.118
	hCoV-19/Mexico/BCN_LANGEBIO_IMSS_3823/2021	EPI_ISL_7852913	OQ083243	2021-11-19	Baja_California	GK	AY.44
	hCoV-19/Mexico/BCN_LANGEBIO_IMSS_3824/2021	EPI_ISL_7852914	OQ083217	2021-11-19	Baja_California	GK	AY.26
	hCoV-19/Mexico/BCN_LANGEBIO_IMSS_3825/2021	EPI_ISL_7852915	OQ083005	2021-11-19	Baja_California	GK	AY.26
	hCoV-19/Mexico/BCN_LANGEBIO_IMSS_3826/2021	EPI_ISL_7852916	OQ083216	2021-11-19	Baja_California	GK	AY.113
	hCoV-19/Mexico/BCN_LANGEBIO_IMSS_3827/2021	EPI_ISL_7852917	OQ083215	2021-11-19	Baja_California	GK	AY.113
	hCoV-19/Mexico/BCN_LANGEBIO_IMSS_3828/2021	EPI_ISL_7852918	OQ083219	2021-11-16	Baja_California	GK	AY.103
	hCoV-19/Mexico/BCN_LANGEBIO_IMSS_3829/2021	EPI_ISL_7852919	OQ083218	2021-11-16	Baja_California	GK	AY.103
	hCoV-19/Mexico/BCN_LANGEBIO_IMSS_3831/2021	EPI_ISL_7852920	OQ083220	2021-11-16	Baja_California	GK	AY.20
	hCoV-19/Mexico/BCN_LANGEBIO_IMSS_3832/2021	EPI_ISL_7852921	OQ083224	2021-11-16	Baja_California	GK	AY.20
	hCoV-19/Mexico/BCN_LANGEBIO_IMSS_3833/2021	EPI_ISL_7852922	OQ083223	2021-11-16	Baja_California	GK	AY.100
	hCoV-19/Mexico/BCN_LANGEBIO_IMSS_3834/2021	EPI_ISL_7852923	OQ083222	2021-11-16	Baja_California	GK	AY.100
	hCoV-19/Mexico/BCN_LANGEBIO_IMSS_3835/2021	EPI_ISL_7852924	OQ083221	2021-11-17	Baja_California	GK	AY.20
	hCoV-19/Mexico/BCN_LANGEBIO_IMSS_3836/2021	EPI_ISL_7852925	OQ083208	2021-11-17	Baja_California	GK	AY.113
	hCoV-19/Mexico/BCN_LANGEBIO_IMSS_3837/2021	EPI_ISL_7852926	OQ083207	2021-11-16	Baja_California	GK	AY.44
	hCoV-19/Mexico/BCN_LANGEBIO_IMSS_3838/2021	EPI_ISL_7852927	OQ083206	2021-11-18	Baja_California	GK	AY.25.1
	hCoV-19/Mexico/BCN_LANGEBIO_IMSS_3839/2021	EPI_ISL_7852928	OQ083000	2021-11-18	Baja_California	GK	AY.26
	hCoV-19/Mexico/BCN_LANGEBIO_IMSS_3840/2021	EPI_ISL_7852929	OQ083209	2021-11-18	Baja_California	GK	AY.20
	hCoV-19/Mexico/BCN_LANGEBIO_IMSS_3841/2021	EPI_ISL_7852930	OQ083210	2021-11-18	Baja_California	GK	AY.44
	hCoV-19/Mexico/BCN_LANGEBIO_IMSS_3842/2021	EPI_ISL_7852931	OQ083553	2021-11-18	Baja_California	GK	AY.100
	hCoV-19/Mexico/BCN_LANGEBIO_IMSS_3843/2021	EPI_ISL_7852932	OQ083214	2021-11-19	Baja_California	GK	AY.103
	hCoV-19/Mexico/BCN_LANGEBIO_IMSS_3844/2021	EPI_ISL_7852933	OQ083213	2021-11-19	Baja_California	GK	AY.20
	hCoV-19/Mexico/BCN_LANGEBIO_IMSS_3845/2021	EPI_ISL_7852934	OQ083212	2021-11-17	Baja_California	GK	AY.100
	hCoV-19/Mexico/BCN_LANGEBIO_IMSS_3846/2021	EPI_ISL_7852935	OQ083211	2021-11-17	Baja_California	GK	AY.20
	hCoV-19/Mexico/BCN_LANGEBIO_IMSS_3847/2021	EPI_ISL_7852936	OQ083233	2021-11-18	Baja_California	GK	AY.122
	hCoV-19/Mexico/BCN_LANGEBIO_IMSS_3848/2021	EPI_ISL_7852937	OQ083232	2021-11-18	Baja_California	GK	AY.26
	hCoV-19/Mexico/BCN_LANGEBIO_IMSS_3851/2021	EPI_ISL_7852938	OQ083231	2021-11-18	Baja_California	GK	AY.113
	hCoV-19/Mexico/BCN_LANGEBIO_IMSS_3852/2021	EPI_ISL_7852939	OQ083810	2021-11-18	Baja_California	GK	AY.113
	hCoV-19/Mexico/BCN_LANGEBIO_IMSS_3853/2021	EPI_ISL_7852940	OQ083235	2021-11-16	Baja_California	GK	AY.122
	hCoV-19/Mexico/BCN_LANGEBIO_IMSS_3854/2021	EPI_ISL_7852941	OQ083783	2021-11-16	Baja_California	GK	AY.20
	hCoV-19/Mexico/BCN_LANGEBIO_IMSS_3855/2021	EPI_ISL_7852942	OQ083234	2021-11-16	Baja_California	GK	AY.26
	hCoV-19/Mexico/BCN_LANGEBIO_IMSS_3856/2021	EPI_ISL_7852943	OQ083239	2021-11-16	Baja_California	GK	AY.3
	hCoV-19/Mexico/BCN_LANGEBIO_IMSS_3857/2021	EPI_ISL_7852944	OQ083238	2021-11-16	Baja_California	GK	AY.113
	hCoV-19/Mexico/BCN_LANGEBIO_IMSS_3858/2021	EPI_ISL_7852945	OQ083237	2021-11-16	Baja_California	GK	AY.113
	hCoV-19/Mexico/BCN_LANGEBIO_IMSS_3859/2021	EPI_ISL_7852946	OQ083236	2021-11-17	Baja_California	GK	AY.43
	hCoV-19/Mexico/BCN_LANGEBIO_IMSS_3860/2021	EPI_ISL_7852947	OQ083735	2021-11-16	Baja_California	GK	AY.20
	hCoV-19/Mexico/BCN_LANGEBIO_IMSS_3861/2021	EPI_ISL_7852948	OQ083226	2021-11-17	Baja_California	GK	AY.116.1
	hCoV-19/Mexico/BCN_LANGEBIO_IMSS_3862/2021	EPI_ISL_7852949	OQ083225	2021-11-17	Baja_California	GK	AY.20
	hCoV-19/Mexico/BCN_LANGEBIO_IMSS_3863/2021	EPI_ISL_7852950	OQ083227	2021-11-17	Baja_California	GK	AY.113
	hCoV-19/Mexico/BCN_LANGEBIO_IMSS_3864/2021	EPI_ISL_7852951	OQ083755	2021-11-17	Baja_California	GK	AY.20
	hCoV-19/Mexico/BCN_LANGEBIO_IMSS_3865/2021	EPI_ISL_7852952	OQ083263	2021-11-17	Baja_California	GK	AY.20
	hCoV-19/Mexico/BCN_LANGEBIO_IMSS_3866/2021	EPI_ISL_7852953	OQ083478	2021-11-17	Baja_California	GK	AY.20
	hCoV-19/Mexico/BCN_LANGEBIO_IMSS_3867/2021	EPI_ISL_7852954	OQ083781	2021-11-17	Baja_California	GK	AY.100
	hCoV-19/Mexico/BCN_LANGEBIO_IMSS_3868/2021	EPI_ISL_7852955	OQ083230	2021-11-17	Baja_California	GK	AY.103
	hCoV-19/Mexico/BCN_LANGEBIO_IMSS_3869/2021	EPI_ISL_7852956	OQ083229	2021-11-19	Baja_California	GK	AY.44
	hCoV-19/Mexico/BCN_LANGEBIO_IMSS_3870/2021	EPI_ISL_7852957	OQ083228	2021-11-20	Baja_California	GK	AY.103
	hCoV-19/Mexico/BCN_LANGEBIO_IMSS_3871/2021	EPI_ISL_7852958	OQ083914	2021-11-20	Baja_California	GK	AY.44
	hCoV-19/Mexico/BCN_LANGEBIO_IMSS_3872/2021	EPI_ISL_7852959	OQ083252	2021-11-19	Baja_California	GK	AY.118
	hCoV-19/Mexico/BCN_LANGEBIO_IMSS_3873/2021	EPI_ISL_7852960	OQ083809	2021-11-19	Baja_California	GK	AY.103
	hCoV-19/Mexico/BCN_LANGEBIO_IMSS_3874/2021	EPI_ISL_7852961	OQ083254	2021-11-18	Baja_California	GK	AY.113
	hCoV-19/Mexico/BCN_LANGEBIO_IMSS_3875/2021	EPI_ISL_7852962	OQ083253	2021-11-19	Baja_California	GK	AY.20
	hCoV-19/Mexico/BCN_LANGEBIO_IMSS_3876/2021	EPI_ISL_7852963	OQ083508	2021-11-19	Baja_California	GK	AY.26
	hCoV-19/Mexico/BCN_LANGEBIO_IMSS_3877/2021	EPI_ISL_7852964	OQ083882	2021-11-19	Baja_California	GK	AY.44
	hCoV-19/Mexico/BCN_LANGEBIO_IMSS_3878/2021	EPI_ISL_7852965	OQ083619	2021-11-19	Baja_California	GK	B.1.617.2
	hCoV-19/Mexico/BCN_LANGEBIO_IMSS_3879/2021	EPI_ISL_7852966	OQ083255	2021-11-20	Baja_California	GK	AY.113
	hCoV-19/Mexico/BCN_LANGEBIO_IMSS_3880/2021	EPI_ISL_7852967	OQ083649	2021-11-21	Baja_California	GK	AY.26
	hCoV-19/Mexico/BCN_LANGEBIO_IMSS_3881/2021	EPI_ISL_7852968	OQ083898	2021-11-18	Baja_California	GK	AY.113
	hCoV-19/Mexico/BCN_LANGEBIO_IMSS_3882/2021	EPI_ISL_7852969	OQ083249	2021-11-18	Baja_California	GK	AY.103
	hCoV-19/Mexico/BCN_LANGEBIO_IMSS_3883/2021	EPI_ISL_7852970	OQ083251	2021-11-18	Baja_California	GK	AY.122
	hCoV-19/Mexico/BCN_LANGEBIO_IMSS_3884/2021	EPI_ISL_7852971	OQ083884	2021-11-18	Baja_California	GK	AY.100
	hCoV-19/Mexico/BCN_LANGEBIO_IMSS_3885/2021	EPI_ISL_7852972	OQ083853	2021-11-18	Baja_California	GK	AY.113
	hCoV-19/Mexico/BCN_LANGEBIO_IMSS_3886/2021	EPI_ISL_7852973	OQ083641	2021-11-18	Baja_California	GK	AY.3
	hCoV-19/Mexico/BCN_LANGEBIO_IMSS_3887/2021	EPI_ISL_7852974	OQ083592	2021-11-18	Baja_California	GK	AY.44
	hCoV-19/Mexico/BCN_LANGEBIO_IMSS_3889/2021	EPI_ISL_7852975	OQ083780	2021-11-18	Baja_California	GK	AY.100
	hCoV-19/Mexico/BCN_LANGEBIO_IMSS_3890/2021	EPI_ISL_7852976	OQ083863	2021-11-18	Baja_California	GK	AY.113
	hCoV-19/Mexico/BCN_LANGEBIO_IMSS_3891/2021	EPI_ISL_7852977	OQ083625	2021-11-18	Baja_California	GK	AY.100
	hCoV-19/Mexico/BCN_LANGEBIO_IMSS_3892/2021	EPI_ISL_7852978	OQ083250	2021-11-19	Baja_California	GK	AY.103
	hCoV-19/Mexico/BCN_LANGEBIO_IMSS_3893/2021	EPI_ISL_7852979	OQ083568	2021-11-19	Baja_California	GK	AY.3
	hCoV-19/Mexico/BCN_LANGEBIO_IMSS_3894/2021	EPI_ISL_7852980	OQ083260	2021-11-19	Baja_California	GK	AY.20
	hCoV-19/Mexico/BCN_LANGEBIO_IMSS_3895/2021	EPI_ISL_7852981	OQ083869	2021-11-22	Baja_California	GK	AY.103
	hCoV-19/Mexico/BCN_LANGEBIO_IMSS_3899/2021	EPI_ISL_7852982	OQ083704	2021-11-21	Baja_California	GK	AY.44
	hCoV-19/Mexico/BCN_LANGEBIO_IMSS_3900/2021	EPI_ISL_7852983	OQ083259	2021-11-20	Baja_California	GK	AY.43
	hCoV-19/Mexico/BCN_LANGEBIO_IMSS_3901/2021	EPI_ISL_7852984	OQ083258	2021-11-20	Baja_California	GK	AY.44
	hCoV-19/Mexico/BCN_LANGEBIO_IMSS_3902/2021	EPI_ISL_7852985	OQ083617	2021-11-20	Baja_California	GK	AY.26
	hCoV-19/Mexico/BCN_LANGEBIO_IMSS_3903/2021	EPI_ISL_7852986	OQ083622	2021-11-22	Baja_California	GK	AY.20
	hCoV-19/Mexico/BCN_LANGEBIO_IMSS_3904/2021	EPI_ISL_7852987	OQ083638	2021-11-21	Baja_California	GK	AY.103
	hCoV-19/Mexico/BCN_LANGEBIO_IMSS_3905/2021	EPI_ISL_7852988	OQ083753	2021-11-22	Baja_California	GK	AY.100
	hCoV-19/Mexico/BCN_LANGEBIO_IMSS_3906/2021	EPI_ISL_7852989	OQ083663	2021-11-17	Baja_California	GK	AY.20
	hCoV-19/Mexico/BCN_LANGEBIO_IMSS_3907/2021	EPI_ISL_7852990	OQ083675	2021-11-17	Baja_California	GK	AY.119.2
	hCoV-19/Mexico/BCN_LANGEBIO_IMSS_3908/2021	EPI_ISL_7852991	OQ083696	2021-11-19	Baja_California	GK	AY.20
	hCoV-19/Mexico/BCN_LANGEBIO_IMSS_3909/2021	EPI_ISL_7852992	OQ083257	2021-11-19	Baja_California	GK	AY.25.1
	hCoV-19/Mexico/BCN_LANGEBIO_IMSS_3910/2021	EPI_ISL_7852993	OQ083724	2021-11-19	Baja_California	GK	AY.103
	hCoV-19/Mexico/BCN_LANGEBIO_IMSS_3911/2021	EPI_ISL_7852994	OQ083256	2021-11-19	Baja_California	GK	AY.20
	hCoV-19/Mexico/BCN_LANGEBIO_IMSS_3912/2021	EPI_ISL_7852995	OQ083789	2021-11-18	Baja_California	GK	AY.103
	hCoV-19/Mexico/BCN_LANGEBIO_IMSS_3913/2021	EPI_ISL_7852996	OQ083793	2021-11-24	Baja_California	GK	AY.129
	hCoV-19/Mexico/BCN_LANGEBIO_IMSS_3914/2021	EPI_ISL_7852997	OQ083805	2021-11-24	Baja_California	GK	AY.113
	hCoV-19/Mexico/BCN_LANGEBIO_IMSS_3915/2021	EPI_ISL_7852998	OQ083814	2021-11-20	Baja_California	GK	AY.122
	hCoV-19/Mexico/BCN_LANGEBIO_IMSS_3916/2021	EPI_ISL_7852999	OQ082920	2021-11-20	Baja_California	GK	AY.26
	hCoV-19/Mexico/BCN_LANGEBIO_IMSS_3917/2021	EPI_ISL_7853000	OQ082988	2021-11-20	Baja_California	GK	AY.20
	hCoV-19/Mexico/BCN_LANGEBIO_IMSS_3918/2021	EPI_ISL_7853001	OQ083083	2021-11-20	Baja_California	GK	AY.103
	hCoV-19/Mexico/BCN_LANGEBIO_IMSS_3919/2021	EPI_ISL_7853002	OQ083084	2021-11-20	Baja_California	GK	AY.103
	hCoV-19/Mexico/BCN_LANGEBIO_IMSS_3921/2021	EPI_ISL_7853003	OQ082989	2021-11-20	Baja_California	GK	AY.100
	hCoV-19/Mexico/BCN_LANGEBIO_IMSS_3922/2021	EPI_ISL_7853004	OQ082990	2021-11-21	Baja_California	GK	AY.26
	hCoV-19/Mexico/BCN_LANGEBIO_IMSS_3923/2021	EPI_ISL_7853005	OQ083082	2021-11-21	Baja_California	GK	AY.100
	hCoV-19/Mexico/BCN_LANGEBIO_IMSS_3924/2021	EPI_ISL_7853006	OQ083795	2021-11-21	Baja_California	GK	AY.103
	hCoV-19/Mexico/BCN_LANGEBIO_IMSS_3925/2021	EPI_ISL_7853007	OQ083821	2021-11-21	Baja_California	GK	AY.44
	hCoV-19/Mexico/BCN_LANGEBIO_IMSS_3926/2021	EPI_ISL_7853008	OQ082917	2021-11-21	Baja_California	GK	AY.113
	hCoV-19/Mexico/BCN_LANGEBIO_IMSS_3927/2021	EPI_ISL_7853009	OQ083081	2021-11-21	Baja_California	GK	AY.103
	hCoV-19/Mexico/BCN_LANGEBIO_IMSS_3928/2021	EPI_ISL_7853010	OQ083043	2021-11-18	Baja_California	GK	AY.20
	hCoV-19/Mexico/BCN_LANGEBIO_IMSS_3929/2021	EPI_ISL_7853011	OQ083044	2021-11-18	Baja_California	GK	AY.3
	hCoV-19/Mexico/BCN_LANGEBIO_IMSS_3930/2021	EPI_ISL_7853012	OQ082996	2021-11-19	Baja_California	GK	AY.26
	hCoV-19/Mexico/BCN_LANGEBIO_IMSS_3931/2021	EPI_ISL_7853013	OQ083040	2021-11-21	Baja_California	GK	AY.44
	hCoV-19/Mexico/BCS_LANGEBIO_IMSS_3888/2021	EPI_ISL_7853014	OQ083041	2021-11-18	Baja_California_Sur	GK	AY.20
	hCoV-19/Mexico/BCS_LANGEBIO_IMSS_3896/2021	EPI_ISL_7853015	OQ083042	2021-11-18	Baja_California_Sur	GK	AY.26
	hCoV-19/Mexico/BCS_LANGEBIO_IMSS_3897/2021	EPI_ISL_7853016	OQ082915	2021-11-18	Baja_California_Sur	GK	AY.20
	hCoV-19/Mexico/BCS_LANGEBIO_IMSS_3898/2021	EPI_ISL_7853017	OQ083630	2021-11-19	Baja_California_Sur	GK	AY.26
	hCoV-19/Mexico/BCS_LANGEBIO_IMSS_3920/2021	EPI_ISL_7853018	OQ082986	2021-11-22	Baja_California_Sur	GK	AY.103
	hCoV-19/Mexico/BCS_LANGEBIO_IMSS_3944/2021	EPI_ISL_7853019	OQ083039	2021-11-22	Baja_California_Sur	GK	AY.39
	hCoV-19/Mexico/CHH_LANGEBIO_IMSS_22854_NC/2021	EPI_ISL_7853020	OQ083037	2021-11-19	Chihuahua	G	AY.25.1
	hCoV-19/Mexico/CHH_LANGEBIO_IMSS_22867_NC/2021	EPI_ISL_7853021	OQ083038	2021-11-17	Chihuahua	GK	AY.3
	hCoV-19/Mexico/CHH_LANGEBIO_IMSS_24044_NC/2021	EPI_ISL_7853023	OQ083033	2021-11-23	Chihuahua	GK	AY.3
	hCoV-19/Mexico/CHH_LANGEBIO_IMSS_3722/2021	EPI_ISL_7853024	OQ083034	2021-11-19	Chihuahua	GK	AY.44
	hCoV-19/Mexico/CHH_LANGEBIO_IMSS_3723/2021	EPI_ISL_7853025	OQ083035	2021-11-19	Chihuahua	GK	AY.100
	hCoV-19/Mexico/CHH_LANGEBIO_IMSS_3724/2021	EPI_ISL_7853026	OQ083036	2021-11-19	Chihuahua	GK	AY.20
	hCoV-19/Mexico/CHH_LANGEBIO_IMSS_3725/2021	EPI_ISL_7853027	OQ082999	2021-11-19	Chihuahua	GK	AY.26
	hCoV-19/Mexico/CHH_LANGEBIO_IMSS_3726/2021	EPI_ISL_7853028	OQ083873	2021-11-19	Chihuahua	GK	AY.26
	hCoV-19/Mexico/CHH_LANGEBIO_IMSS_3727/2021	EPI_ISL_7853029	OQ083032	2021-11-19	Chihuahua	GK	AY.113
	hCoV-19/Mexico/CHH_LANGEBIO_IMSS_3728/2021	EPI_ISL_7853030	OQ083055	2021-11-19	Chihuahua	GK	AY.100
	hCoV-19/Mexico/CHH_LANGEBIO_IMSS_3729/2021	EPI_ISL_7853031	OQ083056	2021-11-19	Chihuahua	GK	AY.100
	hCoV-19/Mexico/CHH_LANGEBIO_IMSS_3743/2021	EPI_ISL_7853032	OQ083057	2021-11-18	Chihuahua	GK	AY.3
	hCoV-19/Mexico/CHH_LANGEBIO_IMSS_3744/2021	EPI_ISL_7853033	OQ083058	2021-11-19	Chihuahua	GK	AY.39
	hCoV-19/Mexico/CHH_LANGEBIO_IMSS_3745/2021	EPI_ISL_7853034	OQ083051	2021-11-18	Chihuahua	GK	AY.100
	hCoV-19/Mexico/CHH_LANGEBIO_IMSS_3746/2021	EPI_ISL_7853035	OQ083052	2021-11-18	Chihuahua	GK	AY.20
	hCoV-19/Mexico/CHH_LANGEBIO_IMSS_3747/2021	EPI_ISL_7853036	OQ083053	2021-11-19	Chihuahua	GK	AY.3
	hCoV-19/Mexico/CHH_LANGEBIO_IMSS_3748/2021	EPI_ISL_7853037	OQ083054	2021-11-18	Chihuahua	GK	AY.3
	hCoV-19/Mexico/CHH_LANGEBIO_IMSS_3749/2021	EPI_ISL_7853038	OQ083050	2021-11-18	Chihuahua	GK	AY.3
	hCoV-19/Mexico/CHH_LANGEBIO_IMSS_3750/2021	EPI_ISL_7853039	OQ083823	2021-11-22	Chihuahua	GK	AY.20
	hCoV-19/Mexico/CHH_LANGEBIO_IMSS_3751/2021	EPI_ISL_7853040	OQ083784	2021-11-22	Chihuahua	GK	AY.119.1
	hCoV-19/Mexico/CHH_LANGEBIO_IMSS_3776/2021	EPI_ISL_7853041	OQ083048	2021-11-23	Chihuahua	GK	AY.39
	hCoV-19/Mexico/CHH_LANGEBIO_IMSS_3777/2021	EPI_ISL_7853042	OQ083721	2021-11-23	Chihuahua	GK	AY.26
	hCoV-19/Mexico/CHH_LANGEBIO_IMSS_3778/2021	EPI_ISL_7853043	OQ083722	2021-11-23	Chihuahua	GK	AY.3
	hCoV-19/Mexico/CHH_LANGEBIO_IMSS_3779/2021	EPI_ISL_7853044	OQ083049	2021-11-23	Chihuahua	GK	AY.3
	hCoV-19/Mexico/CHH_LANGEBIO_IMSS_3781/2021	EPI_ISL_7853046	OQ083046	2021-11-25	Chihuahua	GK	AY.25.1
	hCoV-19/Mexico/CHH_LANGEBIO_IMSS_3782/2021	EPI_ISL_7853047	OQ083732	2021-11-24	Chihuahua	GK	AY.26
	hCoV-19/Mexico/CHH_LANGEBIO_IMSS_3783/2021	EPI_ISL_7853048	OQ083047	2021-11-22	Chihuahua	GK	AY.47
	hCoV-19/Mexico/CHH_LANGEBIO_IMSS_3784/2021	EPI_ISL_7853049	OQ083045	2021-11-23	Chihuahua	GK	AY.3
	hCoV-19/Mexico/CHH_LANGEBIO_IMSS_3785/2021	EPI_ISL_7853050	OQ083025	2021-11-23	Chihuahua	GK	AY.39
	hCoV-19/Mexico/CHH_LANGEBIO_IMSS_3786/2021	EPI_ISL_7853051	OQ083262	2021-11-23	Chihuahua	GK	AY.100
	hCoV-19/Mexico/CHH_LANGEBIO_IMSS_3787/2021	EPI_ISL_7853052	OQ083265	2021-11-23	Chihuahua	GK	AY.39
	hCoV-19/Mexico/CHH_LANGEBIO_IMSS_3788/2021	EPI_ISL_7853053	OQ083480	2021-11-23	Chihuahua	GK	AY.3
	hCoV-19/Mexico/CHH_LANGEBIO_IMSS_3789/2021	EPI_ISL_7853054	OQ083763	2021-11-23	Chihuahua	GK	AY.26
	hCoV-19/Mexico/CHH_LANGEBIO_IMSS_3790/2021	EPI_ISL_7853055	OQ083028	2021-11-25	Chihuahua	GK	AY.20
	hCoV-19/Mexico/CHH_LANGEBIO_IMSS_3791/2021	EPI_ISL_7853056	OQ083766	2021-11-25	Chihuahua	GK	AY.39
	hCoV-19/Mexico/CHH_LANGEBIO_IMSS_3792/2021	EPI_ISL_7853057	OQ083650	2021-11-25	Chihuahua	GK	AY.39
	hCoV-19/Mexico/CHH_LANGEBIO_IMSS_3793/2021	EPI_ISL_7853058	OQ083026	2021-11-25	Chihuahua	GK	AY.39
	hCoV-19/Mexico/CHH_LANGEBIO_IMSS_3794/2021	EPI_ISL_7853059	OQ083027	2021-11-25	Chihuahua	GK	AY.20
	hCoV-19/Mexico/CHH_LANGEBIO_IMSS_3935/2021	EPI_ISL_7853060	OQ083022	2021-11-23	Chihuahua	GK	AY.26
	hCoV-19/Mexico/Mexico_City_LANGEBIO_IMSS_12655_NC/2021	EPI_ISL_7853061	OQ083501	2021-11-21	Mexico_City	GK	AY.20
	hCoV-19/Mexico/Mexico_City_LANGEBIO_IMSS_3936/2021	EPI_ISL_7853062	OQ083506	2021-11-25	Mexico_City	GK	AY.20
	hCoV-19/Mexico/Mexico_City_LANGEBIO_IMSS_3937/2021	EPI_ISL_7853063	OQ083661	2021-11-25	Mexico_City	GK	AY.20
	hCoV-19/Mexico/COA_LANGEBIO_IMSS_23599_NC/2021	EPI_ISL_7853065	OQ083514	2021-11-22	Coahuila	G	AY.103
	hCoV-19/Mexico/COA_LANGEBIO_IMSS_23603_NC/2021	EPI_ISL_7853066	OQ083024	2021-11-23	Coahuila	G	AY.103
	hCoV-19/Mexico/COA_LANGEBIO_IMSS_3669/2021	EPI_ISL_7853068	OQ083023	2021-11-02	Coahuila	GK	AY.20
	hCoV-19/Mexico/COA_LANGEBIO_IMSS_3671/2021	EPI_ISL_7853070	OQ083540	2021-11-04	Coahuila	GK	AY.113
	hCoV-19/Mexico/COA_LANGEBIO_IMSS_3672/2021	EPI_ISL_7853071	OQ083651	2021-11-02	Coahuila	GK	AY.113
	hCoV-19/Mexico/COA_LANGEBIO_IMSS_3673/2021	EPI_ISL_7853072	OQ083530	2021-11-02	Coahuila	GK	AY.20
	hCoV-19/Mexico/COA_LANGEBIO_IMSS_3674/2021	EPI_ISL_7853073	OQ083551	2021-11-03	Coahuila	GK	AY.26
	hCoV-19/Mexico/COA_LANGEBIO_IMSS_3675/2021	EPI_ISL_7853074	OQ083030	2021-11-02	Coahuila	GK	AY.20
	hCoV-19/Mexico/COA_LANGEBIO_IMSS_3676/2021	EPI_ISL_7853075	OQ083860	2021-11-03	Coahuila	GK	AY.100
	hCoV-19/Mexico/COA_LANGEBIO_IMSS_3694/2021	EPI_ISL_7853076	OQ083557	2021-11-05	Coahuila	GK	AY.20
	hCoV-19/Mexico/COA_LANGEBIO_IMSS_3695/2021	EPI_ISL_7853077	OQ083031	2021-11-04	Coahuila	GK	AY.100
	hCoV-19/Mexico/COA_LANGEBIO_IMSS_3696/2021	EPI_ISL_7853078	OQ083629	2021-11-04	Coahuila	GK	AY.26
	hCoV-19/Mexico/COA_LANGEBIO_IMSS_3697/2021	EPI_ISL_7853079	OQ083886	2021-11-05	Coahuila	GK	AY.20
	hCoV-19/Mexico/COA_LANGEBIO_IMSS_3698/2021	EPI_ISL_7853080	OQ083575	2021-11-07	Coahuila	GK	AY.20
	hCoV-19/Mexico/COA_LANGEBIO_IMSS_3702/2021	EPI_ISL_7853081	OQ083029	2021-11-08	Coahuila	GK	AY.20
	hCoV-19/Mexico/COA_LANGEBIO_IMSS_3703/2021	EPI_ISL_7853082	OQ083871	2021-11-06	Coahuila	GK	AY.20
	hCoV-19/Mexico/COA_LANGEBIO_IMSS_3704/2021	EPI_ISL_7853083	OQ083728	2021-11-05	Coahuila	GK	AY.20
	hCoV-19/Mexico/COA_LANGEBIO_IMSS_3705/2021	EPI_ISL_7853084	OQ083603	2021-11-05	Coahuila	GK	AY.20
	hCoV-19/Mexico/COA_LANGEBIO_IMSS_3706/2021	EPI_ISL_7853085	OQ083819	2021-11-05	Coahuila	GK	AY.3
	hCoV-19/Mexico/COA_LANGEBIO_IMSS_3709/2021	EPI_ISL_7853086	OQ083624	2021-11-08	Coahuila	GK	AY.103
	hCoV-19/Mexico/COA_LANGEBIO_IMSS_3710/2021	EPI_ISL_7853087	OQ083636	2021-11-10	Coahuila	GK	AY.103
	hCoV-19/Mexico/COA_LANGEBIO_IMSS_3711/2021	EPI_ISL_7853088	OQ083656	2021-11-09	Coahuila	GK	AY.113
	hCoV-19/Mexico/COA_LANGEBIO_IMSS_3720/2021	EPI_ISL_7853089	OQ083664	2021-11-18	Coahuila	GK	AY.20
	hCoV-19/Mexico/COA_LANGEBIO_IMSS_3721/2021	EPI_ISL_7853090	OQ083676	2021-11-19	Coahuila	GK	AY.100
	hCoV-19/Mexico/COA_LANGEBIO_IMSS_3733/2021	EPI_ISL_7853091	OQ083697	2021-11-21	Coahuila	GK	AY.25
	hCoV-19/Mexico/COA_LANGEBIO_IMSS_3734/2021	EPI_ISL_7853092	OQ083020	2021-11-20	Coahuila	GK	AY.25
	hCoV-19/Mexico/COA_LANGEBIO_IMSS_3735/2021	EPI_ISL_7853093	OQ082926	2021-11-18	Coahuila	GK	AY.103
	hCoV-19/Mexico/COA_LANGEBIO_IMSS_3736/2021	EPI_ISL_7853094	OQ083739	2021-11-21	Coahuila	GK	AY.20
	hCoV-19/Mexico/COA_LANGEBIO_IMSS_3737/2021	EPI_ISL_7853095	OQ083021	2021-11-22	Coahuila	GK	AY.100
	hCoV-19/Mexico/COA_LANGEBIO_IMSS_3738/2021	EPI_ISL_7853096	OQ083794	2021-11-19	Coahuila	GK	AY.100
	hCoV-19/Mexico/COA_LANGEBIO_IMSS_3739/2021	EPI_ISL_7853097	OQ083804	2021-11-19	Coahuila	GK	AY.100
	hCoV-19/Mexico/COA_LANGEBIO_IMSS_3740/2021	EPI_ISL_7853098	OQ083524	2021-11-21	Coahuila	GK	AY.100
	hCoV-19/Mexico/COA_LANGEBIO_IMSS_3741/2021	EPI_ISL_7853099	OQ083578	2021-11-21	Coahuila	GK	AY.100
	hCoV-19/Mexico/COA_LANGEBIO_IMSS_3742/2021	EPI_ISL_7853100	OQ083061	2021-11-20	Coahuila	GK	AY.100
	hCoV-19/Mexico/COA_LANGEBIO_IMSS_3753/2021	EPI_ISL_7853101	OQ083583	2021-11-24	Coahuila	GK	AY.100
	hCoV-19/Mexico/COA_LANGEBIO_IMSS_3754/2021	EPI_ISL_7853102	OQ083062	2021-11-23	Coahuila	GK	AY.20
	hCoV-19/Mexico/COA_LANGEBIO_IMSS_3757/2021	EPI_ISL_7853103	OQ083063	2021-11-24	Coahuila	GK	AY.103
	hCoV-19/Mexico/COA_LANGEBIO_IMSS_3758/2021	EPI_ISL_7853104	OQ083060	2021-11-24	Coahuila	GK	AY.103
	hCoV-19/Mexico/COA_LANGEBIO_IMSS_3759/2021	EPI_ISL_7853105	OQ082916	2021-11-24	Coahuila	GK	AY.103
	hCoV-19/Mexico/COA_LANGEBIO_IMSS_3760/2021	EPI_ISL_7853106	OQ083796	2021-11-22	Coahuila	GK	AY.103
	hCoV-19/Mexico/COA_LANGEBIO_IMSS_3761/2021	EPI_ISL_7853107	OQ083822	2021-11-23	Coahuila	GK	AY.100
	hCoV-19/Mexico/COA_LANGEBIO_IMSS_3762/2021	EPI_ISL_7853108	OQ083720	2021-11-23	Coahuila	GK	AY.103
	hCoV-19/Mexico/COA_LANGEBIO_IMSS_3763/2021	EPI_ISL_7853109	OQ083059	2021-11-23	Coahuila	GK	AY.100
	hCoV-19/Mexico/COA_LANGEBIO_IMSS_3764/2021	EPI_ISL_7853110	OQ083080	2021-11-24	Coahuila	GK	AY.20
	hCoV-19/Mexico/COA_LANGEBIO_IMSS_3765/2021	EPI_ISL_7853111	OQ083077	2021-11-22	Coahuila	GK	AY.26
	hCoV-19/Mexico/COA_LANGEBIO_IMSS_3766/2021	EPI_ISL_7853112	OQ083078	2021-11-24	Coahuila	GK	AY.3
	hCoV-19/Mexico/COA_LANGEBIO_IMSS_3767/2021	EPI_ISL_7853113	OQ083001	2021-11-24	Coahuila	GK	AY.20
	hCoV-19/Mexico/COA_LANGEBIO_IMSS_3770/2021	EPI_ISL_7853114	OQ083079	2021-11-23	Coahuila	GK	AY.100
	hCoV-19/Mexico/DUR_LANGEBIO_IMSS_23925_NC/2021	EPI_ISL_7853115	OQ083073	2021-11-24	Durango	GK	AY.5
	hCoV-19/Mexico/DUR_LANGEBIO_IMSS_3716/2021	EPI_ISL_7853116	OQ083074	2021-11-20	Durango	GK	AY.100
	hCoV-19/Mexico/DUR_LANGEBIO_IMSS_3717/2021	EPI_ISL_7853117	OQ083075	2021-11-20	Durango	GK	AY.26
	hCoV-19/Mexico/DUR_LANGEBIO_IMSS_3718/2021	EPI_ISL_7853118	OQ083076	2021-11-22	Durango	GK	AY.113
	hCoV-19/Mexico/DUR_LANGEBIO_IMSS_3719/2021	EPI_ISL_7853119	OQ083072	2021-11-22	Durango	GK	AY.100
	hCoV-19/Mexico/DUR_LANGEBIO_IMSS_3771/2021	EPI_ISL_7853120	OQ083071	2021-11-23	Durango	GK	AY.39
	hCoV-19/Mexico/DUR_LANGEBIO_IMSS_3772/2021	EPI_ISL_7853121	OQ083593	2021-11-23	Durango	GK	AY.100
	hCoV-19/Mexico/DUR_LANGEBIO_IMSS_3773/2021	EPI_ISL_7853122	OQ083067	2021-11-25	Durango	GK	AY.26
	hCoV-19/Mexico/DUR_LANGEBIO_IMSS_3774/2021	EPI_ISL_7853123	OQ083068	2021-11-25	Durango	GK	AY.100
	hCoV-19/Mexico/DUR_LANGEBIO_IMSS_3775/2021	EPI_ISL_7853124	OQ083069	2021-11-25	Durango	GK	AY.26
	hCoV-19/Mexico/GUA_LANGEBIO_IMSS_3948/2021	EPI_ISL_7853125	OQ083070	2021-11-21	Guanajuato	GK	AY.20
	hCoV-19/Mexico/GUA_LANGEBIO_IMSS_3949/2021	EPI_ISL_7853126	OQ083064	2021-11-21	Guanajuato	GK	AY.20
	hCoV-19/Mexico/GUA_LANGEBIO_IMSS_3950/2021	EPI_ISL_7853127	OQ083065	2021-11-20	Guanajuato	GK	AY.113
	hCoV-19/Mexico/GUA_LANGEBIO_IMSS_3951/2021	EPI_ISL_7853128	OQ083066	2021-11-19	Guanajuato	GK	AY.20
	hCoV-19/Mexico/GUA_LANGEBIO_IMSS_3957/2021	EPI_ISL_7853129	OQ083002	2021-11-19	Guanajuato	GK	AY.20
	hCoV-19/Mexico/GUA_LANGEBIO_IMSS_3958/2021	EPI_ISL_7853130	OQ083891	2021-11-19	Guanajuato	GK	AY.3
	hCoV-19/Mexico/GUA_LANGEBIO_IMSS_3959/2021	EPI_ISL_7853131	OQ083824	2021-11-21	Guanajuato	GK	AY.3
	hCoV-19/Mexico/GUA_LANGEBIO_IMSS_3960/2021	EPI_ISL_7853132	OQ083160	2021-11-21	Guanajuato	GK	AY.100
	hCoV-19/Mexico/GUA_LANGEBIO_IMSS_3961/2021	EPI_ISL_7853133	OQ083156	2021-11-21	Guanajuato	GK	AY.3
	hCoV-19/Mexico/GUA_LANGEBIO_IMSS_3962/2021	EPI_ISL_7853134	OQ083157	2021-11-20	Guanajuato	GK	AY.3.2
	hCoV-19/Mexico/GUA_LANGEBIO_IMSS_3963/2021	EPI_ISL_7853135	OQ083158	2021-11-19	Guanajuato	GK	AY.3
	hCoV-19/Mexico/GUA_LANGEBIO_IMSS_3964/2021	EPI_ISL_7853136	OQ083159	2021-11-18	Guanajuato	GK	AY.13
	hCoV-19/Mexico/GUA_LANGEBIO_IMSS_3965/2021	EPI_ISL_7853137	OQ083154	2021-11-19	Guanajuato	GK	AY.3
	hCoV-19/Mexico/GUA_LANGEBIO_IMSS_3966/2021	EPI_ISL_7853138	OQ083155	2021-11-22	Guanajuato	GK	AY.100
	hCoV-19/Mexico/GUA_LANGEBIO_IMSS_3967/2021	EPI_ISL_7853139	OQ083711	2021-11-19	Guanajuato	GK	AY.20
	hCoV-19/Mexico/GUA_LANGEBIO_IMSS_3968/2021	EPI_ISL_7853140	OQ083151	2021-11-23	Guanajuato	GK	AY.44
	hCoV-19/Mexico/GUA_LANGEBIO_IMSS_3969/2021	EPI_ISL_7853141	OQ083152	2021-11-22	Guanajuato	GK	AY.3
	hCoV-19/Mexico/GUA_LANGEBIO_IMSS_3970/2021	EPI_ISL_7853142	OQ083153	2021-11-22	Guanajuato	GK	AY.100
	hCoV-19/Mexico/GUA_LANGEBIO_IMSS_3971/2021	EPI_ISL_7853143	OQ083012	2021-11-20	Guanajuato	GK	AY.25
	hCoV-19/Mexico/GUA_LANGEBIO_IMSS_3972/2021	EPI_ISL_7853144	OQ083149	2021-11-20	Guanajuato	GK	AY.20
	hCoV-19/Mexico/GUA_LANGEBIO_IMSS_3973/2021	EPI_ISL_7853145	OQ083150	2021-11-21	Guanajuato	GK	AY.25
	hCoV-19/Mexico/GUA_LANGEBIO_IMSS_3981/2021	EPI_ISL_7853146	OQ083730	2021-11-20	Guanajuato	GK	AY.20
	hCoV-19/Mexico/GUA_LANGEBIO_IMSS_3982/2021	EPI_ISL_7853147	OQ083756	2021-11-20	Guanajuato	GK	AY.20
	hCoV-19/Mexico/GUA_LANGEBIO_IMSS_3983/2021	EPI_ISL_7853148	OQ083148	2021-11-20	Guanajuato	G	AY.26
	hCoV-19/Mexico/GUA_LANGEBIO_IMSS_3984/2021	EPI_ISL_7853149	OQ083847	2021-11-21	Guanajuato	GK	AY.26
	hCoV-19/Mexico/GUA_LANGEBIO_IMSS_3985/2021	EPI_ISL_7853150	OQ083759	2021-11-21	Guanajuato	GK	AY.20
	hCoV-19/Mexico/GUA_LANGEBIO_IMSS_3986/2021	EPI_ISL_7853151	OQ083760	2021-11-22	Guanajuato	GK	AY.20
	hCoV-19/Mexico/GUA_LANGEBIO_IMSS_3987/2021	EPI_ISL_7853152	OQ083169	2021-11-23	Guanajuato	GK	AY.3
	hCoV-19/Mexico/GUA_LANGEBIO_IMSS_3988/2021	EPI_ISL_7853153	OQ083481	2021-11-23	Guanajuato	GK	AY.20
	hCoV-19/Mexico/GUA_LANGEBIO_IMSS_3989/2021	EPI_ISL_7853154	OQ083758	2021-11-17	Guanajuato	GK	AY.100
	hCoV-19/Mexico/GUA_LANGEBIO_IMSS_3990/2021	EPI_ISL_7853155	OQ083754	2021-11-24	Guanajuato	GK	AY.26
	hCoV-19/Mexico/GUA_LANGEBIO_IMSS_3996/2021	EPI_ISL_7853156	OQ083782	2021-11-22	Guanajuato	GK	AY.100
	hCoV-19/Mexico/GUA_LANGEBIO_IMSS_3997/2021	EPI_ISL_7853157	OQ083494	2021-11-22	Guanajuato	GK	AY.20
	hCoV-19/Mexico/GUA_LANGEBIO_IMSS_3998/2021	EPI_ISL_7853158	OQ083168	2021-11-22	Guanajuato	GK	AY.98
	hCoV-19/Mexico/GUA_LANGEBIO_IMSS_4006/2021	EPI_ISL_7853159	OQ083803	2021-11-23	Guanajuato	GK	AY.3
	hCoV-19/Mexico/GUA_LANGEBIO_IMSS_4007/2021	EPI_ISL_7853160	OQ083161	2021-11-25	Guanajuato	GK	AY.26
	hCoV-19/Mexico/GUA_LANGEBIO_IMSS_4008/2021	EPI_ISL_7853161	OQ083751	2021-11-24	Guanajuato	GK	AY.3
	hCoV-19/Mexico/GUA_LANGEBIO_IMSS_4009/2021	EPI_ISL_7853162	OQ083166	2021-11-24	Guanajuato	GK	AY.47
	hCoV-19/Mexico/GUA_LANGEBIO_IMSS_4010/2021	EPI_ISL_7853163	OQ083167	2021-11-24	Guanajuato	GK	AY.100
	hCoV-19/Mexico/GUA_LANGEBIO_IMSS_4011/2021	EPI_ISL_7853164	OQ083509	2021-11-25	Guanajuato	GK	AY.100
	hCoV-19/Mexico/GUA_LANGEBIO_IMSS_4012/2021	EPI_ISL_7853165	OQ083516	2021-11-25	Guanajuato	GK	AY.20
	hCoV-19/Mexico/GUA_LANGEBIO_IMSS_4013/2021	EPI_ISL_7853166	OQ083162	2021-11-26	Guanajuato	GK	AY.26
	hCoV-19/Mexico/GUA_LANGEBIO_IMSS_4014/2021	EPI_ISL_7853167	OQ083163	2021-11-19	Guanajuato	GK	AY.20
	hCoV-19/Mexico/GUA_LANGEBIO_IMSS_4015/2021	EPI_ISL_7853168	OQ083164	2021-11-24	Guanajuato	GK	AY.20
	hCoV-19/Mexico/GUA_LANGEBIO_IMSS_4016/2021	EPI_ISL_7853169	OQ083165	2021-11-25	Guanajuato	GK	AY.20
	hCoV-19/Mexico/GUA_LANGEBIO_IMSS_4017/2021	EPI_ISL_7853170	OQ083143	2021-11-25	Guanajuato	GK	AY.26
	hCoV-19/Mexico/GUA_LANGEBIO_IMSS_4018/2021	EPI_ISL_7853171	OQ083543	2021-11-25	Guanajuato	GK	AY.100
	hCoV-19/Mexico/GUA_LANGEBIO_IMSS_4019/2021	EPI_ISL_7853172	OQ083851	2021-11-23	Guanajuato	GK	AY.20
	hCoV-19/Mexico/GUA_LANGEBIO_IMSS_4034/2021	EPI_ISL_7853173	OQ083549	2021-11-24	Guanajuato	GK	AY.100
	hCoV-19/Mexico/GUA_LANGEBIO_IMSS_4035/2021	EPI_ISL_7853174	OQ083648	2021-11-25	Guanajuato	GK	AY.3
	hCoV-19/Mexico/GUA_LANGEBIO_IMSS_4036/2021	EPI_ISL_7853175	OQ083555	2021-11-25	Guanajuato	GK	AY.3
	hCoV-19/Mexico/GUA_LANGEBIO_IMSS_4037/2021	EPI_ISL_7853176	OQ083779	2021-11-25	Guanajuato	GK	AY.26
	hCoV-19/Mexico/GUA_LANGEBIO_IMSS_77047_NC/2021	EPI_ISL_7853177	OQ083560	2021-11-23	Guanajuato	GK	AY.20
	hCoV-19/Mexico/GUA_LANGEBIO_IMSS_77178_NC/2021	EPI_ISL_7853178	OQ083627	2021-11-23	Guanajuato	G	AY.20
	hCoV-19/Mexico/GUA_LANGEBIO_IMSS_77182_NC/2021	EPI_ISL_7853179	OQ083569	2021-11-23	Guanajuato	GK	AY.3.3
	hCoV-19/Mexico/GUA_LANGEBIO_IMSS_77184_NC/2021	EPI_ISL_7853180	OQ083574	2021-11-24	Guanajuato	G	AY.3
	hCoV-19/Mexico/HID_LANGEBIO_IMSS_3713/2021	EPI_ISL_7853181	OQ083870	2021-11-22	Hidalgo	GK	AY.100
	hCoV-19/Mexico/JAL_LANGEBIO_IMSS_3660/2021	EPI_ISL_7853183	OQ083729	2021-11-08	Jalisco	GK	AY.20
	hCoV-19/Mexico/JAL_LANGEBIO_IMSS_3661/2021	EPI_ISL_7853184	OQ083604	2021-11-09	Jalisco	GK	AY.100
	hCoV-19/Mexico/JAL_LANGEBIO_IMSS_3662/2021	EPI_ISL_7853185	OQ083611	2021-11-08	Jalisco	GK	AY.26
	hCoV-19/Mexico/JAL_LANGEBIO_IMSS_3663/2021	EPI_ISL_7853186	OQ083142	2021-11-08	Jalisco	GK	AY.26
	hCoV-19/Mexico/JAL_LANGEBIO_IMSS_3664/2021	EPI_ISL_7853187	OQ083639	2021-11-09	Jalisco	GK	AY.20
	hCoV-19/Mexico/JAL_LANGEBIO_IMSS_3665/2021	EPI_ISL_7853188	OQ083899	2021-11-09	Jalisco	GK	AY.26
	hCoV-19/Mexico/JAL_LANGEBIO_IMSS_3666/2021	EPI_ISL_7853189	OQ083900	2021-11-10	Jalisco	GK	AY.3
	hCoV-19/Mexico/JAL_LANGEBIO_IMSS_3667/2021	EPI_ISL_7853190	OQ083677	2021-11-10	Jalisco	GK	AY.26
	hCoV-19/Mexico/JAL_LANGEBIO_IMSS_3668/2021	EPI_ISL_7853191	OQ083144	2021-11-10	Jalisco	GK	AY.20
	hCoV-19/Mexico/JAL_LANGEBIO_IMSS_3946/2021	EPI_ISL_7853192	OQ083145	2021-11-21	Jalisco	GK	AY.3
	hCoV-19/Mexico/JAL_LANGEBIO_IMSS_3953/2021	EPI_ISL_7853193	OQ083725	2021-11-19	Jalisco	GK	AY.20
	hCoV-19/Mexico/JAL_LANGEBIO_IMSS_3976/2021	EPI_ISL_7853196	OQ083147	2021-11-24	Jalisco	GK	AY.43
	hCoV-19/Mexico/JAL_LANGEBIO_IMSS_3977/2021	EPI_ISL_7853197	OQ082980	2021-11-24	Jalisco	GK	AY.26
	hCoV-19/Mexico/JAL_LANGEBIO_IMSS_3978/2021	EPI_ISL_7853198	OQ083815	2021-11-23	Jalisco	GK	AY.26
	hCoV-19/Mexico/JAL_LANGEBIO_IMSS_3979/2021	EPI_ISL_7853199	OQ083146	2021-11-24	Jalisco	GK	AY.20
	hCoV-19/Mexico/JAL_LANGEBIO_IMSS_3994/2021	EPI_ISL_7853200	OQ083204	2021-11-25	Jalisco	GK	AY.3
	hCoV-19/Mexico/JAL_LANGEBIO_IMSS_3999/2021	EPI_ISL_7853201	OQ083584	2021-11-24	Jalisco	GK	AY.3
	hCoV-19/Mexico/JAL_LANGEBIO_IMSS_4004/2021	EPI_ISL_7853202	OQ083205	2021-11-25	Jalisco	GK	AY.3
	hCoV-19/Mexico/MEX_LANGEBIO_IMSS_3795/2021	EPI_ISL_7853203	OQ083644	2021-11-19	State_of_Mexico	GK	AY.20
	hCoV-19/Mexico/MEX_LANGEBIO_IMSS_3796/2021	EPI_ISL_7853204	OQ083202	2021-11-19	State_of_Mexico	GK	AY.20
	hCoV-19/Mexico/MEX_LANGEBIO_IMSS_3797/2021	EPI_ISL_7853205	OQ083203	2021-11-18	State_of_Mexico	GK	AY.26
	hCoV-19/Mexico/MEX_LANGEBIO_IMSS_3798/2021	EPI_ISL_7853206	OQ082919	2021-11-19	State_of_Mexico	GK	AY.20
	hCoV-19/Mexico/MEX_LANGEBIO_IMSS_3799/2021	EPI_ISL_7853207	OQ083199	2021-11-19	State_of_Mexico	GK	AY.26
	hCoV-19/Mexico/MEX_LANGEBIO_IMSS_3800/2021	EPI_ISL_7853208	OQ083200	2021-11-18	State_of_Mexico	GK	AY.100
	hCoV-19/Mexico/MEX_LANGEBIO_IMSS_3801/2021	EPI_ISL_7853209	OQ083201	2021-11-19	State_of_Mexico	GK	AY.20
	hCoV-19/Mexico/MEX_LANGEBIO_IMSS_3802/2021	EPI_ISL_7853210	OQ083182	2021-11-22	State_of_Mexico	GK	AY.100
	hCoV-19/Mexico/MEX_LANGEBIO_IMSS_3803/2021	EPI_ISL_7853211	OQ083183	2021-11-21	State_of_Mexico	GK	AY.103
	hCoV-19/Mexico/MEX_LANGEBIO_IMSS_3939/2021	EPI_ISL_7853212	OQ083184	2021-11-26	State_of_Mexico	GK	AY.26
	hCoV-19/Mexico/MEX_LANGEBIO_IMSS_3940/2021	EPI_ISL_7853213	OQ083185	2021-11-23	State_of_Mexico	GK	AY.20
	hCoV-19/Mexico/MEX_LANGEBIO_IMSS_3941/2021	EPI_ISL_7853214	OQ083178	2021-11-22	State_of_Mexico	GK	AY.20
	hCoV-19/Mexico/MEX_LANGEBIO_IMSS_3942/2021	EPI_ISL_7853215	OQ083179	2021-11-25	State_of_Mexico	GK	AY.20
	hCoV-19/Mexico/MEX_LANGEBIO_IMSS_3945/2021	EPI_ISL_7853216	OQ083180	2021-11-24	State_of_Mexico	GK	AY.26
	hCoV-19/Mexico/MIC_LANGEBIO_IMSS_3952/2021	EPI_ISL_7853217	OQ083181	2021-11-21	Michoacan	GK	AY.20
	hCoV-19/Mexico/MIC_LANGEBIO_IMSS_3974/2021	EPI_ISL_7853218	OQ083176	2021-11-22	Michoacan	GK	AY.113
	hCoV-19/Mexico/MIC_LANGEBIO_IMSS_3995/2021	EPI_ISL_7853219	OQ083177	2021-11-17	Michoacan	G	AY.3
	hCoV-19/Mexico/NLE_LANGEBIO_IMSS_23175_NC/2021	EPI_ISL_7853221	OQ083594	2021-11-24	Nuevo_Leon	G	AY.100
	hCoV-19/Mexico/NLE_LANGEBIO_IMSS_23554_NC/2021	EPI_ISL_7853222	OQ083174	2021-11-25	Nuevo_Leon	G	AY.100
	hCoV-19/Mexico/NLE_LANGEBIO_IMSS_3677/2021	EPI_ISL_7853223	OQ083609	2021-11-05	Nuevo_Leon	GK	AY.26
	hCoV-19/Mexico/NLE_LANGEBIO_IMSS_3678/2021	EPI_ISL_7853224	OQ083175	2021-11-05	Nuevo_Leon	GK	AY.20
	hCoV-19/Mexico/NLE_LANGEBIO_IMSS_3679/2021	EPI_ISL_7853225	OQ083170	2021-11-05	Nuevo_Leon	GK	AY.20
	hCoV-19/Mexico/NLE_LANGEBIO_IMSS_3680/2021	EPI_ISL_7853226	OQ083171	2021-11-05	Nuevo_Leon	GK	AY.100
	hCoV-19/Mexico/NLE_LANGEBIO_IMSS_3681/2021	EPI_ISL_7853227	OQ083172	2021-11-05	Nuevo_Leon	GK	AY.26
	hCoV-19/Mexico/NLE_LANGEBIO_IMSS_3682/2021	EPI_ISL_7853228	OQ083173	2021-11-05	Nuevo_Leon	GK	AY.3
	hCoV-19/Mexico/NLE_LANGEBIO_IMSS_3683/2021	EPI_ISL_7853229	OQ083761	2021-11-06	Nuevo_Leon	GK	AY.100
	hCoV-19/Mexico/NLE_LANGEBIO_IMSS_3684/2021	EPI_ISL_7853230	OQ083198	2021-11-06	Nuevo_Leon	GK	AY.26
	hCoV-19/Mexico/NLE_LANGEBIO_IMSS_3685/2021	EPI_ISL_7853231	OQ083801	2021-11-06	Nuevo_Leon	GK	AY.20
	hCoV-19/Mexico/NLE_LANGEBIO_IMSS_3686/2021	EPI_ISL_7853232	OQ083195	2021-11-06	Nuevo_Leon	GK	AY.26
	hCoV-19/Mexico/NLE_LANGEBIO_IMSS_3687/2021	EPI_ISL_7853233	OQ083910	2021-11-07	Nuevo_Leon	GK	AY.20
	hCoV-19/Mexico/NLE_LANGEBIO_IMSS_3688/2021	EPI_ISL_7853234	OQ083196	2021-11-07	Nuevo_Leon	GK	B.1.617.2
	hCoV-19/Mexico/NLE_LANGEBIO_IMSS_3689/2021	EPI_ISL_7853235	OQ083197	2021-11-08	Nuevo_Leon	GK	AY.100
	hCoV-19/Mexico/NLE_LANGEBIO_IMSS_3690/2021	EPI_ISL_7853236	OQ083679	2021-11-08	Nuevo_Leon	GK	AY.100
	hCoV-19/Mexico/NLE_LANGEBIO_IMSS_3691/2021	EPI_ISL_7853237	OQ083193	2021-11-08	Nuevo_Leon	GK	AY.100
	hCoV-19/Mexico/NLE_LANGEBIO_IMSS_3692/2021	EPI_ISL_7853238	OQ083194	2021-11-08	Nuevo_Leon	GK	AY.26
	hCoV-19/Mexico/NLE_LANGEBIO_IMSS_3693/2021	EPI_ISL_7853239	OQ083712	2021-11-08	Nuevo_Leon	GK	AY.26
	hCoV-19/Mexico/NLE_LANGEBIO_IMSS_3699/2021	EPI_ISL_7853240	OQ083191	2021-11-08	Nuevo_Leon	GK	AY.26
	hCoV-19/Mexico/NLE_LANGEBIO_IMSS_3700/2021	EPI_ISL_7853241	OQ083192	2021-11-09	Nuevo_Leon	GK	AY.20
	hCoV-19/Mexico/NLE_LANGEBIO_IMSS_3701/2021	EPI_ISL_7853242	OQ083748	2021-11-10	Nuevo_Leon	GK	AY.26
	hCoV-19/Mexico/NLE_LANGEBIO_IMSS_3707/2021	EPI_ISL_7853243	OQ083189	2021-11-10	Nuevo_Leon	GK	AY.26
	hCoV-19/Mexico/NLE_LANGEBIO_IMSS_3708/2021	EPI_ISL_7853244	OQ083013	2021-11-11	Nuevo_Leon	GK	AY.26
	hCoV-19/Mexico/NLE_LANGEBIO_IMSS_3712/2021	EPI_ISL_7853245	OQ083190	2021-11-14	Nuevo_Leon	GK	AY.100
	hCoV-19/Mexico/NLE_LANGEBIO_IMSS_3714/2021	EPI_ISL_7853246	OQ083757	2021-11-20	Nuevo_Leon	GK	AY.100
	hCoV-19/Mexico/NLE_LANGEBIO_IMSS_3715/2021	EPI_ISL_7853247	OQ083186	2021-11-22	Nuevo_Leon	GK	AY.20
	hCoV-19/Mexico/NLE_LANGEBIO_IMSS_3730/2021	EPI_ISL_7853248	OQ083187	2021-11-23	Nuevo_Leon	GK	AY.100
	hCoV-19/Mexico/NLE_LANGEBIO_IMSS_3731/2021	EPI_ISL_7853249	OQ083188	2021-11-23	Nuevo_Leon	GK	AY.20
	hCoV-19/Mexico/NLE_LANGEBIO_IMSS_3732/2021	EPI_ISL_7853250	OQ083749	2021-11-23	Nuevo_Leon	GK	AY.20
	hCoV-19/Mexico/NLE_LANGEBIO_IMSS_3752/2021	EPI_ISL_7853251	OQ083752	2021-11-25	Nuevo_Leon	GK	AY.100
	hCoV-19/Mexico/NLE_LANGEBIO_IMSS_3755/2021	EPI_ISL_7853252	OQ083264	2021-11-25	Nuevo_Leon	GK	AY.20
	hCoV-19/Mexico/NLE_LANGEBIO_IMSS_3756/2021	EPI_ISL_7853253	OQ083798	2021-11-24	Nuevo_Leon	GK	AY.20
	hCoV-19/Mexico/NLE_LANGEBIO_IMSS_3768/2021	EPI_ISL_7853254	OQ083618	2021-11-26	Nuevo_Leon	GK	AY.20
	hCoV-19/Mexico/NLE_LANGEBIO_IMSS_3769/2021	EPI_ISL_7853255	OQ083708	2021-11-26	Nuevo_Leon	GK	AY.20
	hCoV-19/Mexico/SIN_LANGEBIO_IMSS_3947/2021	EPI_ISL_7853256	OQ083492	2021-11-18	Sinaloa	GK	AY.26
	hCoV-19/Mexico/SIN_LANGEBIO_IMSS_3980/2021	EPI_ISL_7853257	OQ083703	2021-11-22	Sinaloa	GK	AY.26
	hCoV-19/Mexico/SIN_LANGEBIO_IMSS_3991/2021	EPI_ISL_7853258	OQ083093	2021-11-22	Sinaloa	GK	AY.26
	hCoV-19/Mexico/SIN_LANGEBIO_IMSS_3992/2021	EPI_ISL_7853259	OQ083500	2021-11-19	Sinaloa	G	AY.113
	hCoV-19/Mexico/SIN_LANGEBIO_IMSS_4000/2021	EPI_ISL_7853261	OQ083503	2021-11-22	Sinaloa	GK	AY.25
	hCoV-19/Mexico/SIN_LANGEBIO_IMSS_4001/2021	EPI_ISL_7853262	OQ083091	2021-11-22	Sinaloa	GK	AY.26
	hCoV-19/Mexico/SIN_LANGEBIO_IMSS_4002/2021	EPI_ISL_7853263	OQ083092	2021-11-22	Sinaloa	GK	AY.25
	hCoV-19/Mexico/SIN_LANGEBIO_IMSS_4003/2021	EPI_ISL_7853264	OQ083512	2021-11-22	Sinaloa	GK	AY.25
	hCoV-19/Mexico/SIN_LANGEBIO_IMSS_4033/2021	EPI_ISL_7853265	OQ083515	2021-11-25	Sinaloa	GK	AY.20
	hCoV-19/Mexico/SIN_LANGEBIO_IMSS_77221_NC/2021	EPI_ISL_7853266	OQ083090	2021-11-21	Sinaloa	GK	AY.100
	hCoV-19/Mexico/SON_LANGEBIO_IMSS_3849/2021	EPI_ISL_7853267	OQ083846	2021-11-16	Sonora	GK	AY.113
	hCoV-19/Mexico/SON_LANGEBIO_IMSS_3850/2021	EPI_ISL_7853268	OQ083533	2021-11-17	Sonora	GK	AY.26
	hCoV-19/Mexico/SON_LANGEBIO_IMSS_3956/2021	EPI_ISL_7853269	OQ082925	2021-11-18	Sonora	GK	AY.25.1
	hCoV-19/Mexico/SON_LANGEBIO_IMSS_3975/2021	EPI_ISL_7853270	OQ083542	2021-11-10	Sonora	GK	AY.100
	hCoV-19/Mexico/SON_LANGEBIO_IMSS_4020/2021	EPI_ISL_7853271	OQ083850	2021-11-19	Sonora	GK	AY.100
	hCoV-19/Mexico/SON_LANGEBIO_IMSS_4021/2021	EPI_ISL_7853272	OQ083528	2021-11-19	Sonora	GK	AY.26
	hCoV-19/Mexico/SON_LANGEBIO_IMSS_4022/2021	EPI_ISL_7853273	OQ083098	2021-11-23	Sonora	GK	AY.26
	hCoV-19/Mexico/SON_LANGEBIO_IMSS_4024/2021	EPI_ISL_7853275	OQ083600	2021-11-22	Sonora	GK	AY.26
	hCoV-19/Mexico/SON_LANGEBIO_IMSS_4025/2021	EPI_ISL_7853276	OQ083097	2021-11-22	Sonora	G	AY.3
	hCoV-19/Mexico/SON_LANGEBIO_IMSS_4026/2021	EPI_ISL_7853277	OQ083885	2021-11-22	Sonora	GK	AY.103
	hCoV-19/Mexico/SON_LANGEBIO_IMSS_4027/2021	EPI_ISL_7853278	OQ083628	2021-11-22	Sonora	GK	AY.100
	hCoV-19/Mexico/SON_LANGEBIO_IMSS_4028/2021	EPI_ISL_7853279	OQ083750	2021-11-24	Sonora	GK	AY.103
	hCoV-19/Mexico/SON_LANGEBIO_IMSS_4029/2021	EPI_ISL_7853280	OQ083657	2021-11-24	Sonora	GK	AY.26
	hCoV-19/Mexico/SON_LANGEBIO_IMSS_4030/2021	EPI_ISL_7853281	OQ083670	2021-11-23	Sonora	GK	AY.44
	hCoV-19/Mexico/SON_LANGEBIO_IMSS_4031/2021	EPI_ISL_7853282	OQ083705	2021-11-21	Sonora	GK	AY.116.1
	hCoV-19/Mexico/SON_LANGEBIO_IMSS_4032/2021	EPI_ISL_7853283	OQ083589	2021-11-24	Sonora	GK	AY.44
	hCoV-19/Mexico/VER_LANGEBIO_IMSS_3830/2021	EPI_ISL_7853284	OQ083596	2021-11-18	Veracruz	GK	AY.26
	hCoV-19/Mexico/VER_LANGEBIO_IMSS_3932/2021	EPI_ISL_7853285	OQ083096	2021-11-24	Veracruz	GK	AY.3
	hCoV-19/Mexico/VER_LANGEBIO_IMSS_3933/2021	EPI_ISL_7853286	OQ083647	2021-11-19	Veracruz	GK	AY.5
	hCoV-19/Mexico/VER_LANGEBIO_IMSS_3934/2021	EPI_ISL_7853287	OQ083632	2021-11-23	Veracruz	GK	B.1.617.2
	hCoV-19/Mexico/VER_LANGEBIO_IMSS_3938/2021	EPI_ISL_7853288	OQ083094	2021-11-25	Veracruz	GK	AY.26
	hCoV-19/Mexico/VER_LANGEBIO_IMSS_3943/2021	EPI_ISL_7853289	OQ083095	2021-11-25	Veracruz	GK	AY.20
	hCoV-19/Mexico/YUC_LANGEBIO_IMSS_26704_NC/2021	EPI_ISL_7853290	OQ083085	2021-11-01	Yucatan	GK	AY.20
	hCoV-19/Mexico/YUC_LANGEBIO_IMSS_3586/2021	EPI_ISL_7853291	OQ083698	2021-11-01	Yucatan	GK	AY.100
	hCoV-19/Mexico/YUC_LANGEBIO_IMSS_3587/2021	EPI_ISL_7853292	OQ083086	2021-11-01	Yucatan	GK	AY.26
	hCoV-19/Mexico/YUC_LANGEBIO_IMSS_3589/2021	EPI_ISL_7853294	OQ083741	2021-11-01	Yucatan	GK	AY.3
	hCoV-19/Mexico/YUC_LANGEBIO_IMSS_3590/2021	EPI_ISL_7853295	OQ083088	2021-11-01	Yucatan	GK	AY.20
	hCoV-19/Mexico/YUC_LANGEBIO_IMSS_3591/2021	EPI_ISL_7853296	OQ083089	2021-11-01	Yucatan	GK	AY.26
	hCoV-19/Mexico/YUC_LANGEBIO_IMSS_3592/2021	EPI_ISL_7853297	OQ083493	2021-11-01	Yucatan	GK	AY.100
	hCoV-19/Mexico/YUC_LANGEBIO_IMSS_3593/2021	EPI_ISL_7853298	OQ083816	2021-11-01	Yucatan	GK	AY.100
	hCoV-19/Mexico/YUC_LANGEBIO_IMSS_3594/2021	EPI_ISL_7853299	OQ083087	2021-11-01	Yucatan	GK	AY.100
	hCoV-19/Mexico/YUC_LANGEBIO_IMSS_3595/2021	EPI_ISL_7853300	OQ083121	2021-11-01	Yucatan	GK	AY.26
	hCoV-19/Mexico/YUC_LANGEBIO_IMSS_3596/2021	EPI_ISL_7853301	OQ083585	2021-11-01	Yucatan	GK	AY.100
	hCoV-19/Mexico/YUC_LANGEBIO_IMSS_3597/2021	EPI_ISL_7853302	OQ083119	2021-11-01	Yucatan	GK	AY.26
	hCoV-19/Mexico/YUC_LANGEBIO_IMSS_3598/2021	EPI_ISL_7853303	OQ083645	2021-11-01	Yucatan	GK	AY.100
	hCoV-19/Mexico/YUC_LANGEBIO_IMSS_3599/2021	EPI_ISL_7853304	OQ083691	2021-11-01	Yucatan	GK	AY.100
	hCoV-19/Mexico/YUC_LANGEBIO_IMSS_3600/2021	EPI_ISL_7853305	OQ083120	2021-11-01	Yucatan	GK	AY.100
	hCoV-19/Mexico/YUC_LANGEBIO_IMSS_3601/2021	EPI_ISL_7853306	OQ083797	2021-11-02	Yucatan	GK	AY.26
	hCoV-19/Mexico/YUC_LANGEBIO_IMSS_3602/2021	EPI_ISL_7853307	OQ083116	2021-11-02	Yucatan	GK	AY.100
	hCoV-19/Mexico/YUC_LANGEBIO_IMSS_3603/2021	EPI_ISL_7853308	OQ083117	2021-11-02	Yucatan	GK	AY.26
	hCoV-19/Mexico/YUC_LANGEBIO_IMSS_3604/2021	EPI_ISL_7853309	OQ083118	2021-11-02	Yucatan	GK	AY.100
	hCoV-19/Mexico/YUC_LANGEBIO_IMSS_3605/2021	EPI_ISL_7853310	OQ083137	2021-11-02	Yucatan	GK	AY.26
	hCoV-19/Mexico/YUC_LANGEBIO_IMSS_3606/2021	EPI_ISL_7853311	OQ083138	2021-11-02	Yucatan	GK	AY.26
	hCoV-19/Mexico/YUC_LANGEBIO_IMSS_3607/2021	EPI_ISL_7853312	OQ083139	2021-11-02	Yucatan	GK	AY.25.1
	hCoV-19/Mexico/YUC_LANGEBIO_IMSS_3608/2021	EPI_ISL_7853313	OQ083134	2021-11-02	Yucatan	GK	AY.100
	hCoV-19/Mexico/YUC_LANGEBIO_IMSS_3609/2021	EPI_ISL_7853314	OQ083004	2021-11-02	Yucatan	GK	AY.100
	hCoV-19/Mexico/YUC_LANGEBIO_IMSS_3610/2021	EPI_ISL_7853315	OQ083135	2021-11-03	Yucatan	GK	AY.20
	hCoV-19/Mexico/YUC_LANGEBIO_IMSS_3611/2021	EPI_ISL_7853316	OQ083136	2021-11-02	Yucatan	GK	AY.100
	hCoV-19/Mexico/YUC_LANGEBIO_IMSS_3612/2021	EPI_ISL_7853317	OQ083131	2021-11-03	Yucatan	GK	AY.26
	hCoV-19/Mexico/YUC_LANGEBIO_IMSS_3613/2021	EPI_ISL_7853318	OQ083132	2021-11-03	Yucatan	GK	AY.20
	hCoV-19/Mexico/YUC_LANGEBIO_IMSS_3614/2021	EPI_ISL_7853319	OQ083133	2021-11-03	Yucatan	GK	AY.20
	hCoV-19/Mexico/YUC_LANGEBIO_IMSS_3615/2021	EPI_ISL_7853320	OQ083128	2021-11-03	Yucatan	GK	AY.100
	hCoV-19/Mexico/YUC_LANGEBIO_IMSS_3616/2021	EPI_ISL_7853321	OQ083129	2021-11-02	Yucatan	GK	AY.100
	hCoV-19/Mexico/YUC_LANGEBIO_IMSS_3617/2021	EPI_ISL_7853322	OQ083130	2021-11-03	Yucatan	GK	AY.20
	hCoV-19/Mexico/YUC_LANGEBIO_IMSS_3618/2021	EPI_ISL_7853323	OQ083610	2021-11-04	Yucatan	GK	AY.100
	hCoV-19/Mexico/YUC_LANGEBIO_IMSS_3619/2021	EPI_ISL_7853324	OQ083124	2021-11-04	Yucatan	GK	AY.26
	hCoV-19/Mexico/YUC_LANGEBIO_IMSS_3620/2021	EPI_ISL_7853325	OQ083125	2021-11-04	Yucatan	GK	AY.100
	hCoV-19/Mexico/YUC_LANGEBIO_IMSS_3621/2021	EPI_ISL_7853326	OQ083126	2021-11-04	Yucatan	GK	AY.100
	hCoV-19/Mexico/YUC_LANGEBIO_IMSS_3622/2021	EPI_ISL_7853327	OQ083127	2021-11-04	Yucatan	GK	AY.47
	hCoV-19/Mexico/YUC_LANGEBIO_IMSS_3623/2021	EPI_ISL_7853328	OQ083122	2021-11-04	Yucatan	GK	AY.100
	hCoV-19/Mexico/YUC_LANGEBIO_IMSS_3624/2021	EPI_ISL_7853329	OQ083123	2021-11-03	Yucatan	GK	AY.62
	hCoV-19/Mexico/YUC_LANGEBIO_IMSS_3625/2021	EPI_ISL_7853330	OQ083110	2021-11-04	Yucatan	GK	AY.20
	hCoV-19/Mexico/YUC_LANGEBIO_IMSS_3626/2021	EPI_ISL_7853331	OQ083895	2021-11-03	Yucatan	GK	AY.100
	hCoV-19/Mexico/YUC_LANGEBIO_IMSS_3627/2021	EPI_ISL_7853332	OQ083108	2021-11-05	Yucatan	GK	AY.100
	hCoV-19/Mexico/YUC_LANGEBIO_IMSS_3628/2021	EPI_ISL_7853333	OQ083109	2021-11-05	Yucatan	GK	AY.100
	hCoV-19/Mexico/YUC_LANGEBIO_IMSS_3629/2021	EPI_ISL_7853334	OQ083614	2021-11-05	Yucatan	GK	B.1.617.2
	hCoV-19/Mexico/YUC_LANGEBIO_IMSS_3630/2021	EPI_ISL_7853335	OQ083106	2021-11-05	Yucatan	GK	AY.100
	hCoV-19/Mexico/YUC_LANGEBIO_IMSS_3631/2021	EPI_ISL_7853336	OQ083764	2021-11-05	Yucatan	GK	AY.100
	hCoV-19/Mexico/YUC_LANGEBIO_IMSS_3632/2021	EPI_ISL_7853337	OQ083107	2021-11-05	Yucatan	GK	AY.100
	hCoV-19/Mexico/YUC_LANGEBIO_IMSS_3633/2021	EPI_ISL_7853338	OQ083762	2021-11-04	Yucatan	GK	AY.62
	hCoV-19/Mexico/YUC_LANGEBIO_IMSS_3634/2021	EPI_ISL_7853339	OQ083811	2021-11-05	Yucatan	GK	AY.100
	hCoV-19/Mexico/YUC_LANGEBIO_IMSS_3635/2021	EPI_ISL_7853340	OQ083105	2021-11-06	Yucatan	GK	AY.26
	hCoV-19/Mexico/YUC_LANGEBIO_IMSS_3636/2021	EPI_ISL_7853341	OQ083875	2021-11-07	Yucatan	GK	AY.100
	hCoV-19/Mexico/YUC_LANGEBIO_IMSS_3637/2021	EPI_ISL_7853342	OQ083101	2021-11-08	Yucatan	GK	AY.100
	hCoV-19/Mexico/YUC_LANGEBIO_IMSS_3638/2021	EPI_ISL_7853343	OQ083102	2021-11-08	Yucatan	GK	AY.100
	hCoV-19/Mexico/YUC_LANGEBIO_IMSS_3639/2021	EPI_ISL_7853344	OQ083103	2021-11-05	Yucatan	GK	AY.100
	hCoV-19/Mexico/YUC_LANGEBIO_IMSS_3640/2021	EPI_ISL_7853345	OQ083104	2021-11-08	Yucatan	GK	AY.20
	hCoV-19/Mexico/YUC_LANGEBIO_IMSS_3641/2021	EPI_ISL_7853346	OQ083099	2021-11-08	Yucatan	GK	AY.26
	hCoV-19/Mexico/YUC_LANGEBIO_IMSS_3642/2021	EPI_ISL_7853347	OQ083100	2021-11-08	Yucatan	GK	AY.62
	hCoV-19/Mexico/YUC_LANGEBIO_IMSS_3644/2021	EPI_ISL_7853349	OQ083746	2021-11-08	Yucatan	GK	AY.26
	hCoV-19/Mexico/YUC_LANGEBIO_IMSS_3645/2021	EPI_ISL_7853350	OQ083114	2021-11-08	Yucatan	GK	AY.26
	hCoV-19/Mexico/YUC_LANGEBIO_IMSS_3646/2021	EPI_ISL_7853351	OQ083115	2021-11-08	Yucatan	GK	AY.20
	hCoV-19/Mexico/YUC_LANGEBIO_IMSS_3647/2021	EPI_ISL_7853352	OQ083765	2021-11-08	Yucatan	GK	AY.100
	hCoV-19/Mexico/YUC_LANGEBIO_IMSS_3648/2021	EPI_ISL_7853353	OQ083479	2021-11-09	Yucatan	GK	AY.20
	hCoV-19/Mexico/YUC_LANGEBIO_IMSS_3649/2021	EPI_ISL_7853354	OQ083802	2021-11-08	Yucatan	GK	AY.20
	hCoV-19/Mexico/YUC_LANGEBIO_IMSS_3650/2021	EPI_ISL_7853355	OQ083646	2021-11-09	Yucatan	GK	AY.26
	hCoV-19/Mexico/YUC_LANGEBIO_IMSS_3651/2021	EPI_ISL_7853356	OQ083113	2021-11-09	Yucatan	GK	AY.100
	hCoV-19/Mexico/YUC_LANGEBIO_IMSS_3652/2021	EPI_ISL_7853357	OQ083881	2021-11-08	Yucatan	GK	AY.100
	hCoV-19/Mexico/YUC_LANGEBIO_IMSS_3653/2021	EPI_ISL_7853358	OQ083883	2021-11-09	Yucatan	GK	B.1.617.2
	hCoV-19/Mexico/YUC_LANGEBIO_IMSS_3654/2021	EPI_ISL_7853359	OQ083112	2021-11-09	Yucatan	GK	AY.100
	hCoV-19/Mexico/YUC_LANGEBIO_IMSS_3655/2021	EPI_ISL_7853360	OQ083808	2021-11-10	Yucatan	GK	AY.26
	hCoV-19/Mexico/YUC_LANGEBIO_IMSS_3656/2021	EPI_ISL_7853361	OQ083812	2021-11-10	Yucatan	GK	AY.3
	hCoV-19/Mexico/YUC_LANGEBIO_IMSS_3657/2021	EPI_ISL_7853362	OQ082918	2021-11-10	Yucatan	GK	AY.20
	hCoV-19/Mexico/YUC_LANGEBIO_IMSS_3658/2021	EPI_ISL_7853363	OQ083111	2021-11-10	Yucatan	GK	AY.113
	hCoV-19/Mexico/ZAC_IBT_IMSS_4712/2021	EPI_ISL_7969863	OQ083322	2021-12-02	Zacatecas	GK	AY.20
	hCoV-19/Mexico/ZAC_IBT_IMSS_4632/2021	EPI_ISL_7969864	OQ083321	2021-11-25	Zacatecas	GK	AY.20
	hCoV-19/Mexico/ZAC_IBT_IMSS_4485/2021	EPI_ISL_7969865	OQ083518	2021-12-03	Zacatecas	GK	AY.20
	hCoV-19/Mexico/ZAC_IBT_IMSS_4484/2021	EPI_ISL_7969866	OQ083323	2021-12-03	Zacatecas	GK	AY.100
	hCoV-19/Mexico/ZAC_IBT_IMSS_4482/2021	EPI_ISL_7969867	OQ083525	2021-11-30	Zacatecas	GK	AY.3
	hCoV-19/Mexico/ZAC_IBT_IMSS_4481/2021	EPI_ISL_7969868	OQ083890	2021-11-26	Zacatecas	GK	AY.26
	hCoV-19/Mexico/ZAC_IBT_IMSS_4480/2021	EPI_ISL_7969869	OQ083537	2021-11-29	Zacatecas	GK	AY.122.4
	hCoV-19/Mexico/YUC_IBT_IMSS_4530/2021	EPI_ISL_7969870	OQ083842	2021-12-03	Yucatan	GK	AY.26
	hCoV-19/Mexico/YUC_IBT_IMSS_4529/2021	EPI_ISL_7969871	OQ083535	2021-12-03	Yucatan	GK	AY.26
	hCoV-19/Mexico/YUC_IBT_IMSS_4528/2021	EPI_ISL_7969872	OQ083319	2021-12-03	Yucatan	GK	AY.26
	hCoV-19/Mexico/YUC_IBT_IMSS_4524/2021	EPI_ISL_7969873	OQ083854	2021-12-02	Yucatan	GK	AY.20
	hCoV-19/Mexico/YUC_IBT_IMSS_4523/2021	EPI_ISL_7969874	OQ083859	2021-12-02	Yucatan	GK	AY.26
	hCoV-19/Mexico/YUC_IBT_IMSS_4522/2021	EPI_ISL_7969875	OQ083861	2021-12-01	Yucatan	GK	AY.100
	hCoV-19/Mexico/YUC_IBT_IMSS_4521/2021	EPI_ISL_7969876	OQ083320	2021-12-01	Yucatan	GK	AY.100
	hCoV-19/Mexico/YUC_IBT_IMSS_4520/2021	EPI_ISL_7969877	OQ083017	2021-12-01	Yucatan	GK	AY.100
	hCoV-19/Mexico/YUC_IBT_IMSS_4519/2021	EPI_ISL_7969878	OQ083567	2021-12-01	Yucatan	GK	AY.43
	hCoV-19/Mexico/YUC_IBT_IMSS_4518/2021	EPI_ISL_7969879	OQ083687	2021-11-29	Yucatan	GK	AY.26
	hCoV-19/Mexico/YUC_IBT_IMSS_4517/2021	EPI_ISL_7969880	OQ083573	2021-11-29	Yucatan	GK	AY.100
	hCoV-19/Mexico/YUC_IBT_IMSS_4516/2021	EPI_ISL_7969881	OQ083318	2021-11-29	Yucatan	GK	AY.100
	hCoV-19/Mexico/YUC_IBT_IMSS_4515/2021	EPI_ISL_7969882	OQ083581	2021-11-29	Yucatan	GK	AY.43
	hCoV-19/Mexico/YUC_IBT_IMSS_4511/2021	EPI_ISL_7969883	OQ083588	2021-11-24	Yucatan	GK	AY.26
	hCoV-19/Mexico/YUC_IBT_IMSS_4510/2021	EPI_ISL_7969884	OQ083790	2021-11-24	Yucatan	GK	AY.100
	hCoV-19/Mexico/YUC_IBT_IMSS_4509/2021	EPI_ISL_7969885	OQ083317	2021-11-24	Yucatan	GK	AY.100
	hCoV-19/Mexico/YUC_IBT_IMSS_4508/2021	EPI_ISL_7969886	OQ083316	2021-11-24	Yucatan	GK	AY.25
	hCoV-19/Mexico/YUC_IBT_IMSS_4507/2021	EPI_ISL_7969887	OQ083643	2021-11-24	Yucatan	GK	AY.26
	hCoV-19/Mexico/YUC_IBT_IMSS_4506/2021	EPI_ISL_7969888	OQ083653	2021-11-24	Yucatan	GK	AY.20
	hCoV-19/Mexico/YUC_IBT_IMSS_4505/2021	EPI_ISL_7969889	OQ083665	2021-11-23	Yucatan	GK	AY.26
	hCoV-19/Mexico/YUC_IBT_IMSS_4504/2021	EPI_ISL_7969890	OQ083906	2021-11-23	Yucatan	GK	AY.20
	hCoV-19/Mexico/YUC_IBT_IMSS_4500/2021	EPI_ISL_7969891	OQ082978	2021-11-23	Yucatan	GK	AY.100
	hCoV-19/Mexico/YUC_IBT_IMSS_4499/2021	EPI_ISL_7969892	OQ083315	2021-11-23	Yucatan	GK	AY.100
	hCoV-19/Mexico/YUC_IBT_IMSS_4498/2021	EPI_ISL_7969893	OQ083314	2021-11-23	Yucatan	GK	AY.100
	hCoV-19/Mexico/YUC_IBT_IMSS_4497/2021	EPI_ISL_7969894	OQ083734	2021-11-22	Yucatan	GK	AY.20
	hCoV-19/Mexico/YUC_IBT_IMSS_4494/2021	EPI_ISL_7969895	OQ083313	2021-11-22	Yucatan	GK	AY.26
	hCoV-19/Mexico/YUC_IBT_IMSS_4493/2021	EPI_ISL_7969896	OQ083792	2021-11-22	Yucatan	GK	AY.100
	hCoV-19/Mexico/YUC_IBT_IMSS_4492/2021	EPI_ISL_7969897	OQ083489	2021-11-22	Yucatan	GK	AY.100
	hCoV-19/Mexico/YUC_IBT_IMSS_4491/2021	EPI_ISL_7969898	OQ083817	2021-11-20	Yucatan	GK	AY.100
	hCoV-19/Mexico/YUC_IBT_IMSS_4490/2021	EPI_ISL_7969899	OQ083579	2021-11-20	Yucatan	GK	AY.100
	hCoV-19/Mexico/YUC_IBT_IMSS_4489/2021	EPI_ISL_7969900	OQ083445	2021-11-19	Yucatan	GK	AY.20
	hCoV-19/Mexico/YUC_IBT_IMSS_4488/2021	EPI_ISL_7969901	OQ083444	2021-11-19	Yucatan	GK	AY.100
	hCoV-19/Mexico/YUC_IBT_IMSS_4487/2021	EPI_ISL_7969902	OQ083447	2021-11-19	Yucatan	GK	AY.100
	hCoV-19/Mexico/VER_IBT_IMSS_4863/2021	EPI_ISL_7969903	OQ083446	2021-12-02	Veracruz	GK	AY.100
	hCoV-19/Mexico/VER_IBT_IMSS_4862/2021	EPI_ISL_7969904	OQ083449	2021-12-03	Veracruz	GK	AY.20
	hCoV-19/Mexico/VER_IBT_IMSS_4861/2021	EPI_ISL_7969905	OQ083448	2021-11-30	Veracruz	GK	AY.20
	hCoV-19/Mexico/VER_IBT_IMSS_4843/2021	EPI_ISL_7969906	OQ083451	2021-11-29	Veracruz	GK	AY.20
	hCoV-19/Mexico/VER_IBT_IMSS_4752/2021	EPI_ISL_7969907	OQ083450	2021-11-26	Veracruz	GK	AY.20
	hCoV-19/Mexico/VER_IBT_IMSS_4730/2021	EPI_ISL_7969908	OQ083452	2021-11-27	Veracruz	GK	AY.100
	hCoV-19/Mexico/TLA_IBT_IMSS_4794/2021	EPI_ISL_7969909	OQ083879	2021-12-01	Tlaxcala	GK	AY.20
	hCoV-19/Mexico/TAB_IBT_IMSS_4743/2021	EPI_ISL_7969910	OQ083438	2021-11-23	Tabasco	GK	AY.26
	hCoV-19/Mexico/TAB_IBT_IMSS_4742/2021	EPI_ISL_7969911	OQ083915	2021-11-23	Tabasco	GK	AY.26
	hCoV-19/Mexico/TAB_IBT_IMSS_4525/2021	EPI_ISL_7969912	OQ083439	2021-12-01	Tabasco	GK	AY.100
	hCoV-19/Mexico/SON_IBT_IMSS_4764/2021	EPI_ISL_7969913	OQ083441	2021-11-29	Sonora	GK	AY.100
	hCoV-19/Mexico/SON_IBT_IMSS_4763/2021	EPI_ISL_7969914	OQ083440	2021-11-28	Sonora	GK	AY.113
	hCoV-19/Mexico/SON_IBT_IMSS_4606/2021	EPI_ISL_7969915	OQ083839	2021-12-02	Sonora	GK	AY.114
	hCoV-19/Mexico/SON_IBT_IMSS_4605/2021	EPI_ISL_7969916	OQ083442	2021-12-01	Sonora	GK	AY.100
	hCoV-19/Mexico/SON_IBT_IMSS_4604/2021	EPI_ISL_7969917	OQ082985	2021-12-01	Sonora	GK	AY.100
	hCoV-19/Mexico/SON_IBT_IMSS_4603/2021	EPI_ISL_7969918	OQ082987	2021-11-29	Sonora	GK	AY.100
	hCoV-19/Mexico/SON_IBT_IMSS_4602/2021	EPI_ISL_7969919	OQ083443	2021-11-29	Sonora	GK	AY.3
	hCoV-19/Mexico/SON_IBT_IMSS_4601/2021	EPI_ISL_7969920	OQ083432	2021-12-01	Sonora	GK	AY.3
	hCoV-19/Mexico/SON_IBT_IMSS_4600/2021	EPI_ISL_7969921	OQ083431	2021-12-01	Sonora	GK	AY.26
	hCoV-19/Mexico/SON_IBT_IMSS_4599/2021	EPI_ISL_7969922	OQ083433	2021-11-30	Sonora	GK	AY.20
	hCoV-19/Mexico/SON_IBT_IMSS_4598/2021	EPI_ISL_7969923	OQ082994	2021-11-30	Sonora	GK	AY.103
	hCoV-19/Mexico/SON_IBT_IMSS_4597/2021	EPI_ISL_7969924	OQ083435	2021-11-29	Sonora	GK	AY.26
	hCoV-19/Mexico/SON_IBT_IMSS_4596/2021	EPI_ISL_7969925	OQ083434	2021-11-29	Sonora	GK	AY.25.1
	hCoV-19/Mexico/SON_IBT_IMSS_4594/2021	EPI_ISL_7969927	OQ083436	2021-11-29	Sonora	GK	AY.26
	hCoV-19/Mexico/SON_IBT_IMSS_4593/2021	EPI_ISL_7969928	OQ083437	2021-11-29	Sonora	GK	AY.26
	hCoV-19/Mexico/SON_IBT_IMSS_4592/2021	EPI_ISL_7969929	OQ083844	2021-11-29	Sonora	GK	AY.26
	hCoV-19/Mexico/SON_IBT_IMSS_4543/2021	EPI_ISL_7969930	OQ083425	2021-11-29	Sonora	GK	AY.26
	hCoV-19/Mexico/SON_IBT_IMSS_4542/2021	EPI_ISL_7969931	OQ083896	2021-11-26	Sonora	GK	AY.25.1
	hCoV-19/Mexico/SON_IBT_IMSS_4541/2021	EPI_ISL_7969932	OQ083426	2021-11-25	Sonora	GK	AY.26
	hCoV-19/Mexico/SON_IBT_IMSS_4540/2021	EPI_ISL_7969933	OQ083911	2021-11-28	Sonora	GK	AY.100
	hCoV-19/Mexico/SON_IBT_IMSS_4539/2021	EPI_ISL_7969934	OQ083427	2021-11-25	Sonora	GK	AY.100
	hCoV-19/Mexico/SON_IBT_IMSS_4538/2021	EPI_ISL_7969935	OQ083684	2021-11-22	Sonora	GK	AY.3
	hCoV-19/Mexico/SON_IBT_IMSS_4537/2021	EPI_ISL_7969936	OQ083680	2021-11-25	Sonora	GK	AY.103
	hCoV-19/Mexico/SON_IBT_IMSS_4536/2021	EPI_ISL_7969937	OQ083429	2021-11-24	Sonora	GK	AY.26
	hCoV-19/Mexico/SON_IBT_IMSS_1078543-NC/2021	EPI_ISL_7969938	OQ083428	2021-11-29	Sonora	GK	AY.103
	hCoV-19/Mexico/SIN_IBT_IMSS_4587/2021	EPI_ISL_7969939	OQ083430	2021-11-28	Sinaloa	GK	AY.20
	hCoV-19/Mexico/SIN_IBT_IMSS_4586/2021	EPI_ISL_7969940	OQ083469	2021-11-29	Sinaloa	GK	AY.26
	hCoV-19/Mexico/SIN_IBT_IMSS_4585/2021	EPI_ISL_7969941	OQ083468	2021-11-30	Sinaloa	GK	AY.26
	hCoV-19/Mexico/SIN_IBT_IMSS_4582/2021	EPI_ISL_7969942	OQ083471	2021-11-29	Sinaloa	GK	AY.113
	hCoV-19/Mexico/SIN_IBT_IMSS_4562/2021	EPI_ISL_7969943	OQ083470	2021-11-27	Sinaloa	GK	AY.100
	hCoV-19/Mexico/SIN_IBT_IMSS_4561/2021	EPI_ISL_7969944	OQ083473	2021-11-27	Sinaloa	GK	AY.100
	hCoV-19/Mexico/SIN_IBT_IMSS_4551/2021	EPI_ISL_7969945	OQ083472	2021-11-27	Sinaloa	GK	AY.26
	hCoV-19/Mexico/SIN_IBT_IMSS_4550/2021	EPI_ISL_7969946	OQ083475	2021-11-27	Sinaloa	GK	AY.44
	hCoV-19/Mexico/ROO_IBT_IMSS_4527/2021	EPI_ISL_7969947	OQ083474	2021-11-29	Quintana_Roo	GK	AY.25.1
	hCoV-19/Mexico/ROO_IBT_IMSS_4526/2021	EPI_ISL_7969948	OQ083476	2021-12-01	Quintana_Roo	GK	AY.25.1
	hCoV-19/Mexico/ROO_IBT_IMSS_4503/2021	EPI_ISL_7969949	OQ083686	2021-11-21	Quintana_Roo	GK	AY.20
	hCoV-19/Mexico/ROO_IBT_IMSS_4495/2021	EPI_ISL_7969951	OQ083462	2021-11-19	Quintana_Roo	GK	AY.62
	hCoV-19/Mexico/ROO_IBT_IMSS_4486/2021	EPI_ISL_7969952	OQ083461	2021-11-17	Quintana_Roo	GK	AY.62
	hCoV-19/Mexico/ROO_IBT_IMSS_1028325-NC/2021	EPI_ISL_7969953	OQ083464	2021-12-02	Quintana_Roo	GK	AY.100
	hCoV-19/Mexico/PUE_IBT_IMSS_4857/2021	EPI_ISL_7969954	OQ083463	2021-12-01	Puebla	GK	AY.20
	hCoV-19/Mexico/PUE_IBT_IMSS_4856/2021	EPI_ISL_7969955	OQ083709	2021-11-30	Puebla	GK	AY.20
	hCoV-19/Mexico/PUE_IBT_IMSS_4855/2021	EPI_ISL_7969956	OQ083465	2021-11-30	Puebla	GK	AY.20
	hCoV-19/Mexico/PUE_IBT_IMSS_1217671-NC/2021	EPI_ISL_7969957	OQ082924	2021-11-29	Puebla	GK	AY.20
	hCoV-19/Mexico/NLE_IBT_IMSS_4703/2021	EPI_ISL_7969958	OQ083466	2021-12-04	Nuevo_Leon	GK	AY.20
	hCoV-19/Mexico/NLE_IBT_IMSS_4702/2021	EPI_ISL_7969959	OQ083467	2021-12-03	Nuevo_Leon	GK	AY.3
	hCoV-19/Mexico/NLE_IBT_IMSS_4701/2021	EPI_ISL_7969960	OQ083807	2021-12-03	Nuevo_Leon	GK	AY.113
	hCoV-19/Mexico/NLE_IBT_IMSS_4700/2021	EPI_ISL_7969961	OQ083523	2021-12-03	Nuevo_Leon	GK	AY.100
	hCoV-19/Mexico/NLE_IBT_IMSS_4699/2021	EPI_ISL_7969962	OQ083668	2021-12-03	Nuevo_Leon	GK	AY.26
	hCoV-19/Mexico/NLE_IBT_IMSS_4677/2021	EPI_ISL_7969963	OQ083456	2021-12-02	Nuevo_Leon	GK	AY.20
	hCoV-19/Mexico/NLE_IBT_IMSS_4676/2021	EPI_ISL_7969964	OQ083457	2021-12-02	Nuevo_Leon	GK	AY.25
	hCoV-19/Mexico/NLE_IBT_IMSS_4675/2021	EPI_ISL_7969965	OQ083513	2021-12-03	Nuevo_Leon	GK	AY.20
	hCoV-19/Mexico/NLE_IBT_IMSS_4669/2021	EPI_ISL_7969966	OQ083903	2021-12-01	Nuevo_Leon	GK	AY.20
	hCoV-19/Mexico/NLE_IBT_IMSS_4668/2021	EPI_ISL_7969967	OQ083458	2021-12-01	Nuevo_Leon	GK	AY.100
	hCoV-19/Mexico/NLE_IBT_IMSS_4667/2021	EPI_ISL_7969968	OQ083460	2021-11-30	Nuevo_Leon	GK	AY.100
	hCoV-19/Mexico/NLE_IBT_IMSS_4663/2021	EPI_ISL_7969969	OQ083459	2021-11-30	Nuevo_Leon	GK	AY.43
	hCoV-19/Mexico/NLE_IBT_IMSS_4662/2021	EPI_ISL_7969970	OQ083455	2021-11-30	Nuevo_Leon	GK	AY.3
	hCoV-19/Mexico/NLE_IBT_IMSS_4631/2021	EPI_ISL_7969971	OQ083544	2021-11-30	Nuevo_Leon	GK	AY.100
	hCoV-19/Mexico/NLE_IBT_IMSS_4630/2021	EPI_ISL_7969972	OQ082914	2021-11-29	Nuevo_Leon	GK	AY.3
	hCoV-19/Mexico/NLE_IBT_IMSS_4629/2021	EPI_ISL_7969973	OQ083552	2021-11-29	Nuevo_Leon	GK	AY.100
	hCoV-19/Mexico/NLE_IBT_IMSS_4628/2021	EPI_ISL_7969974	OQ083582	2021-11-29	Nuevo_Leon	GK	AY.20
	hCoV-19/Mexico/NLE_IBT_IMSS_4627/2021	EPI_ISL_7969975	OQ083453	2021-11-29	Nuevo_Leon	GK	AY.20
	hCoV-19/Mexico/MOR_IBT_IMSS_4751/2021	EPI_ISL_7969976	OQ083558	2021-11-28	Morelos	GK	AY.20
	hCoV-19/Mexico/MOR_IBT_IMSS_4750/2021	EPI_ISL_7969977	OQ083561	2021-11-30	Morelos	GK	AY.127
	hCoV-19/Mexico/MOR_IBT_IMSS_4749/2021	EPI_ISL_7969978	OQ083564	2021-11-28	Morelos	GK	AY.20
	hCoV-19/Mexico/MIC_IBT_IMSS_4559/2021	EPI_ISL_7969979	OQ083454	2021-11-27	Michoacan	GK	AY.20
	hCoV-19/Mexico/MIC_IBT_IMSS_4534/2021	EPI_ISL_7969980	OQ083572	2021-11-11	Michoacan	GK	AY.20
	hCoV-19/Mexico/MEX_IBT_IMSS_4859/2021	EPI_ISL_7969981	OQ083424	2021-12-01	State_of_Mexico	GK	AY.113
	hCoV-19/Mexico/MEX_IBT_IMSS_4858/2021	EPI_ISL_7969982	OQ083838	2021-12-02	State_of_Mexico	GK	AY.20
	hCoV-19/Mexico/MEX_IBT_IMSS_4854/2021	EPI_ISL_7969983	OQ083587	2021-11-30	State_of_Mexico	GK	AY.26
	hCoV-19/Mexico/MEX_IBT_IMSS_4852/2021	EPI_ISL_7969984	OQ083422	2021-11-28	State_of_Mexico	GK	AY.26
	hCoV-19/Mexico/MEX_IBT_IMSS_4846/2021	EPI_ISL_7969985	OQ083612	2021-12-01	State_of_Mexico	GK	AY.20
	hCoV-19/Mexico/MEX_IBT_IMSS_4793/2021	EPI_ISL_7969986	OQ083423	2021-11-30	State_of_Mexico	GK	AY.20
	hCoV-19/Mexico/MEX_IBT_IMSS_4791/2021	EPI_ISL_7969987	OQ083634	2021-12-02	State_of_Mexico	GK	AY.20
	hCoV-19/Mexico/MEX_IBT_IMSS_4753/2021	EPI_ISL_7969988	OQ083887	2021-12-01	State_of_Mexico	GK	AY.20
	hCoV-19/Mexico/MEX_IBT_IMSS_4747/2021	EPI_ISL_7969989	OQ083901	2021-11-30	State_of_Mexico	GK	AY.100
	hCoV-19/Mexico/MEX_IBT_IMSS_4740/2021	EPI_ISL_7969990	OQ083907	2021-11-30	State_of_Mexico	GK	AY.26
	hCoV-19/Mexico/MEX_IBT_IMSS_4739/2021	EPI_ISL_7969991	OQ083917	2021-11-30	State_of_Mexico	GK	AY.26
	hCoV-19/Mexico/MEX_IBT_IMSS_4738/2021	EPI_ISL_7969992	OQ083714	2021-11-30	State_of_Mexico	GK	AY.20
	hCoV-19/Mexico/JAL_IBT_IMSS_4613/2021	EPI_ISL_7969993	OQ083419	2021-12-03	Jalisco	GK	AY.39
	hCoV-19/Mexico/JAL_IBT_IMSS_4584/2021	EPI_ISL_7969994	OQ083740	2021-12-01	Jalisco	GK	AY.3
	hCoV-19/Mexico/JAL_IBT_IMSS_4583/2021	EPI_ISL_7969995	OQ083785	2021-12-01	Jalisco	GK	AY.3
	hCoV-19/Mexico/JAL_IBT_IMSS_4554/2021	EPI_ISL_7969996	OQ083791	2021-11-30	Jalisco	GK	AY.20
	hCoV-19/Mexico/JAL_IBT_IMSS_4553/2021	EPI_ISL_7969997	OQ083421	2021-11-30	Jalisco	GK	AY.3
	hCoV-19/Mexico/JAL_IBT_IMSS_4552/2021	EPI_ISL_7969998	OQ083420	2021-11-29	Jalisco	GK	AY.20
	hCoV-19/Mexico/JAL_IBT_IMSS_4535/2021	EPI_ISL_7969999	OQ083580	2021-11-29	Jalisco	GK	AY.26
	hCoV-19/Mexico/JAL_IBT_IMSS_1078463-NC/2021	EPI_ISL_7970000	OQ083283	2021-12-03	Jalisco	GK	AY.20
	hCoV-19/Mexico/HID_IBT_IMSS_4853/2021	EPI_ISL_7970001	OQ083642	2021-12-01	Hidalgo	GK	AY.20
	hCoV-19/Mexico/HID_IBT_IMSS_4851/2021	EPI_ISL_7970002	OQ083278	2021-11-28	Hidalgo	GK	AY.20
	hCoV-19/Mexico/GUA_IBT_IMSS_4626/2021	EPI_ISL_7970003	OQ083277	2021-12-03	Guanajuato	GK	AY.103
	hCoV-19/Mexico/GUA_IBT_IMSS_4625/2021	EPI_ISL_7970004	OQ083519	2021-12-03	Guanajuato	GK	AY.20
	hCoV-19/Mexico/GUA_IBT_IMSS_4624/2021	EPI_ISL_7970005	OQ083282	2021-12-04	Guanajuato	GK	AY.20
	hCoV-19/Mexico/GUA_IBT_IMSS_4623/2021	EPI_ISL_7970006	OQ083281	2021-12-02	Guanajuato	GK	AY.20
	hCoV-19/Mexico/GUA_IBT_IMSS_4622/2021	EPI_ISL_7970007	OQ083280	2021-12-02	Guanajuato	GK	AY.20
	hCoV-19/Mexico/GUA_IBT_IMSS_4621/2021	EPI_ISL_7970008	OQ083279	2021-12-02	Guanajuato	GK	AY.3
	hCoV-19/Mexico/GUA_IBT_IMSS_4620/2021	EPI_ISL_7970009	OQ083874	2021-12-02	Guanajuato	GK	AY.100
	hCoV-19/Mexico/GUA_IBT_IMSS_4619/2021	EPI_ISL_7970010	OQ083312	2021-12-02	Guanajuato	GK	AY.20
	hCoV-19/Mexico/GUA_IBT_IMSS_4618/2021	EPI_ISL_7970011	OQ083311	2021-12-02	Guanajuato	GK	AY.3
	hCoV-19/Mexico/GUA_IBT_IMSS_4617/2021	EPI_ISL_7970012	OQ083308	2021-12-01	Guanajuato	GK	AY.3
	hCoV-19/Mexico/GUA_IBT_IMSS_4616/2021	EPI_ISL_7970013	OQ083307	2021-12-01	Guanajuato	GK	AY.113
	hCoV-19/Mexico/GUA_IBT_IMSS_4615/2021	EPI_ISL_7970014	OQ083306	2021-12-01	Guanajuato	GK	AY.100
	hCoV-19/Mexico/GUA_IBT_IMSS_4614/2021	EPI_ISL_7970015	OQ083305	2021-12-01	Guanajuato	GK	AY.103
	hCoV-19/Mexico/GUA_IBT_IMSS_4612/2021	EPI_ISL_7970016	OQ083706	2021-12-01	Guanajuato	GK	AY.100
	hCoV-19/Mexico/GUA_IBT_IMSS_4611/2021	EPI_ISL_7970017	OQ083310	2021-12-02	Guanajuato	GK	AY.3
	hCoV-19/Mexico/GUA_IBT_IMSS_4610/2021	EPI_ISL_7970018	OQ083892	2021-11-30	Guanajuato	GK	AY.20
	hCoV-19/Mexico/GUA_IBT_IMSS_4609/2021	EPI_ISL_7970019	OQ083309	2021-11-28	Guanajuato	GK	AY.26
	hCoV-19/Mexico/GUA_IBT_IMSS_4608/2021	EPI_ISL_7970020	OQ083304	2021-11-30	Guanajuato	GK	AY.100
	hCoV-19/Mexico/GUA_IBT_IMSS_4607/2021	EPI_ISL_7970021	OQ083303	2021-11-30	Guanajuato	GK	AY.20
	hCoV-19/Mexico/GUA_IBT_IMSS_4591/2021	EPI_ISL_7970022	OQ083302	2021-12-02	Guanajuato	GK	AY.113
	hCoV-19/Mexico/GUA_IBT_IMSS_4590/2021	EPI_ISL_7970023	OQ083298	2021-12-01	Guanajuato	GK	AY.3
	hCoV-19/Mexico/GUA_IBT_IMSS_4589/2021	EPI_ISL_7970024	OQ083626	2021-11-30	Guanajuato	GK	AY.26
	hCoV-19/Mexico/GUA_IBT_IMSS_4588/2021	EPI_ISL_7970025	OQ082997	2021-12-01	Guanajuato	GK	AY.20
	hCoV-19/Mexico/GUA_IBT_IMSS_4581/2021	EPI_ISL_7970026	OQ083894	2021-11-25	Guanajuato	GK	AY.3
	hCoV-19/Mexico/GUA_IBT_IMSS_4580/2021	EPI_ISL_7970027	OQ083301	2021-12-01	Guanajuato	GK	AY.20
	hCoV-19/Mexico/GUA_IBT_IMSS_4579/2021	EPI_ISL_7970028	OQ083300	2021-11-29	Guanajuato	GK	AY.25
	hCoV-19/Mexico/GUA_IBT_IMSS_4578/2021	EPI_ISL_7970029	OQ083299	2021-11-29	Guanajuato	GK	AY.3
	hCoV-19/Mexico/GUA_IBT_IMSS_4577/2021	EPI_ISL_7970030	OQ083297	2021-11-29	Guanajuato	GK	AY.20
	hCoV-19/Mexico/GUA_IBT_IMSS_4576/2021	EPI_ISL_7970031	OQ083897	2021-11-29	Guanajuato	GK	AY.20
	hCoV-19/Mexico/GUA_IBT_IMSS_4575/2021	EPI_ISL_7970032	OQ083296	2021-11-28	Guanajuato	GK	AY.103
	hCoV-19/Mexico/GUA_IBT_IMSS_4574/2021	EPI_ISL_7970033	OQ083295	2021-11-27	Guanajuato	GK	AY.103
	hCoV-19/Mexico/GUA_IBT_IMSS_4573/2021	EPI_ISL_7970034	OQ083292	2021-11-27	Guanajuato	GK	AY.103
	hCoV-19/Mexico/GUA_IBT_IMSS_4572/2021	EPI_ISL_7970035	OQ083291	2021-11-27	Guanajuato	GK	AY.20
	hCoV-19/Mexico/GUA_IBT_IMSS_4571/2021	EPI_ISL_7970036	OQ083681	2021-11-27	Guanajuato	GK	AY.20
	hCoV-19/Mexico/GUA_IBT_IMSS_4570/2021	EPI_ISL_7970037	OQ083290	2021-11-25	Guanajuato	GK	AY.100
	hCoV-19/Mexico/GUA_IBT_IMSS_4569/2021	EPI_ISL_7970038	OQ083294	2021-11-29	Guanajuato	GK	AY.47
	hCoV-19/Mexico/GUA_IBT_IMSS_4568/2021	EPI_ISL_7970039	OQ083293	2021-11-27	Guanajuato	GK	AY.26
	hCoV-19/Mexico/GUA_IBT_IMSS_4567/2021	EPI_ISL_7970040	OQ083286	2021-11-26	Guanajuato	GK	AY.20
	hCoV-19/Mexico/GUA_IBT_IMSS_4566/2021	EPI_ISL_7970041	OQ083289	2021-11-30	Guanajuato	GK	AY.100
	hCoV-19/Mexico/GUA_IBT_IMSS_4565/2021	EPI_ISL_7970042	OQ083288	2021-11-26	Guanajuato	GK	AY.20
	hCoV-19/Mexico/GUA_IBT_IMSS_4564/2021	EPI_ISL_7970043	OQ083913	2021-11-29	Guanajuato	GK	AY.26
	hCoV-19/Mexico/GUA_IBT_IMSS_4563/2021	EPI_ISL_7970044	OQ083287	2021-11-30	Guanajuato	GK	AY.20
	hCoV-19/Mexico/GUA_IBT_IMSS_4560/2021	EPI_ISL_7970045	OQ083830	2021-11-27	Guanajuato	GK	AY.3
	hCoV-19/Mexico/GUA_IBT_IMSS_4558/2021	EPI_ISL_7970046	OQ083016	2021-11-29	Guanajuato	GK	AY.20
	hCoV-19/Mexico/GUA_IBT_IMSS_4557/2021	EPI_ISL_7970047	OQ083284	2021-11-27	Guanajuato	GK	AY.44
	hCoV-19/Mexico/GUA_IBT_IMSS_4556/2021	EPI_ISL_7970048	OQ083831	2021-11-25	Guanajuato	GK	AY.3
	hCoV-19/Mexico/GUA_IBT_IMSS_4555/2021	EPI_ISL_7970049	OQ083285	2021-11-25	Guanajuato	GK	AY.26
	hCoV-19/Mexico/GUA_IBT_IMSS_4549/2021	EPI_ISL_7970050	OQ083876	2021-11-27	Guanajuato	GK	AY.20
	hCoV-19/Mexico/GUA_IBT_IMSS_4548/2021	EPI_ISL_7970051	OQ083261	2021-11-28	Guanajuato	GK	AY.100
	hCoV-19/Mexico/GUA_IBT_IMSS_4547/2021	EPI_ISL_7970052	OQ083693	2021-11-25	Guanajuato	GK	AY.113
	hCoV-19/Mexico/GUA_IBT_IMSS_4546/2021	EPI_ISL_7970053	OQ083477	2021-11-26	Guanajuato	GK	AY.100
	hCoV-19/Mexico/GUA_IBT_IMSS_4545/2021	EPI_ISL_7970054	OQ083621	2021-11-26	Guanajuato	GK	AY.100
	hCoV-19/Mexico/GUA_IBT_IMSS_4544/2021	EPI_ISL_7970055	OQ083837	2021-11-26	Guanajuato	GK	AY.20
	hCoV-19/Mexico/GUA_IBT_IMSS_1077902-NC/2021	EPI_ISL_7970056	OQ083743	2021-11-26	Guanajuato	GK	AY.100
	hCoV-19/Mexico/GRO_IBT_IMSS_4864/2021	EPI_ISL_7970057	OQ083856	2021-11-30	Guerrero	GK	AY.20
	hCoV-19/Mexico/GRO_IBT_IMSS_4755/2021	EPI_ISL_7970058	OQ083496	2021-11-30	Guerrero	GK	AY.20
	hCoV-19/Mexico/GRO_IBT_IMSS_4754/2021	EPI_ISL_7970059	OQ083272	2021-11-29	Guerrero	GK	AY.20
	hCoV-19/Mexico/DUR_IBT_IMSS_4709/2021	EPI_ISL_7970060	OQ083271	2021-12-01	Durango	GK	AY.100
	hCoV-19/Mexico/DUR_IBT_IMSS_4708/2021	EPI_ISL_7970061	OQ083671	2021-11-30	Durango	GK	AY.100
	hCoV-19/Mexico/DUR_IBT_IMSS_4707/2021	EPI_ISL_7970062	OQ083818	2021-11-30	Durango	GK	AY.100
	hCoV-19/Mexico/DUR_IBT_IMSS_4706/2021	EPI_ISL_7970063	OQ083836	2021-12-01	Durango	GK	AY.20
	hCoV-19/Mexico/DUR_IBT_IMSS_4705/2021	EPI_ISL_7970064	OQ083511	2021-12-02	Durango	GK	AY.100
	hCoV-19/Mexico/DUR_IBT_IMSS_4704/2021	EPI_ISL_7970065	OQ083595	2021-12-01	Durango	GK	AY.113
	hCoV-19/Mexico/DUR_IBT_IMSS_4666/2021	EPI_ISL_7970066	OQ083520	2021-11-29	Durango	GK	AY.100
	hCoV-19/Mexico/DUR_IBT_IMSS_4665/2021	EPI_ISL_7970067	OQ083669	2021-11-29	Durango	GK	AY.103
	hCoV-19/Mexico/DUR_IBT_IMSS_4664/2021	EPI_ISL_7970068	OQ083880	2021-11-30	Durango	GK	AY.20
	hCoV-19/Mexico/DUR_IBT_IMSS_4647/2021	EPI_ISL_7970069	OQ083538	2021-11-29	Durango	GK	AY.100
	hCoV-19/Mexico/DUR_IBT_IMSS_4646/2021	EPI_ISL_7970070	OQ083270	2021-11-28	Durango	GK	AY.26
	hCoV-19/Mexico/DUR_IBT_IMSS_4645/2021	EPI_ISL_7970071	OQ083547	2021-11-28	Durango	GK	AY.100
	hCoV-19/Mexico/DUR_IBT_IMSS_4644/2021	EPI_ISL_7970072	OQ083534	2021-11-28	Durango	GK	AY.3
	hCoV-19/Mexico/DUR_IBT_IMSS_4643/2021	EPI_ISL_7970073	OQ083548	2021-11-28	Durango	GK	AY.100
	hCoV-19/Mexico/COL_IBT_IMSS_4533/2021	EPI_ISL_7970074	OQ083835	2021-11-27	Colima	GK	AY.20
	hCoV-19/Mexico/COA_IBT_IMSS_4711/2021	EPI_ISL_7970075	OQ083556	2021-12-02	Coahuila	GK	AY.100
	hCoV-19/Mexico/COA_IBT_IMSS_4710/2021	EPI_ISL_7970076	OQ083864	2021-12-02	Coahuila	GK	AY.20
	hCoV-19/Mexico/COA_IBT_IMSS_4698/2021	EPI_ISL_7970077	OQ083867	2021-11-30	Coahuila	GK	AY.20
	hCoV-19/Mexico/COA_IBT_IMSS_4697/2021	EPI_ISL_7970078	OQ083563	2021-11-29	Coahuila	GK	AY.100
	hCoV-19/Mexico/COA_IBT_IMSS_4696/2021	EPI_ISL_7970079	OQ083269	2021-11-29	Coahuila	GK	AY.100
	hCoV-19/Mexico/COA_IBT_IMSS_4695/2021	EPI_ISL_7970080	OQ083268	2021-11-30	Coahuila	GK	AY.100
	hCoV-19/Mexico/COA_IBT_IMSS_4694/2021	EPI_ISL_7970081	OQ083868	2021-12-01	Coahuila	GK	AY.113
	hCoV-19/Mexico/COA_IBT_IMSS_4693/2021	EPI_ISL_7970082	OQ083872	2021-11-29	Coahuila	GK	AY.113
	hCoV-19/Mexico/COA_IBT_IMSS_4692/2021	EPI_ISL_7970083	OQ083586	2021-11-29	Coahuila	GK	AY.20
	hCoV-19/Mexico/COA_IBT_IMSS_4691/2021	EPI_ISL_7970084	OQ083601	2021-11-29	Coahuila	GK	AY.26
	hCoV-19/Mexico/COA_IBT_IMSS_4690/2021	EPI_ISL_7970085	OQ083267	2021-11-29	Coahuila	G	AY.100
	hCoV-19/Mexico/COA_IBT_IMSS_4678/2021	EPI_ISL_7970086	OQ083266	2021-12-01	Coahuila	GK	AY.103
	hCoV-19/Mexico/COA_IBT_IMSS_4649/2021	EPI_ISL_7970087	OQ083640	2021-11-26	Coahuila	GK	AY.25
	hCoV-19/Mexico/COA_IBT_IMSS_4648/2021	EPI_ISL_7970088	OQ083654	2021-11-28	Coahuila	GK	AY.25.1
	hCoV-19/Mexico/COA_IBT_IMSS_4642/2021	EPI_ISL_7970089	OQ083666	2021-11-25	Coahuila	GK	AY.26
	hCoV-19/Mexico/COA_IBT_IMSS_4641/2021	EPI_ISL_7970090	OQ083678	2021-11-27	Coahuila	GK	AY.20
	hCoV-19/Mexico/COA_IBT_IMSS_4640/2021	EPI_ISL_7970091	OQ083916	2021-11-26	Coahuila	GK	AY.20
	hCoV-19/Mexico/COA_IBT_IMSS_4639/2021	EPI_ISL_7970092	OQ083274	2021-11-28	Coahuila	GK	AY.100
	hCoV-19/Mexico/COA_IBT_IMSS_4638/2021	EPI_ISL_7970093	OQ083273	2021-11-29	Coahuila	GK	AY.100
	hCoV-19/Mexico/COA_IBT_IMSS_4637/2021	EPI_ISL_7970094	OQ083736	2021-11-29	Coahuila	GK	AY.20
	hCoV-19/Mexico/COA_IBT_IMSS_4636/2021	EPI_ISL_7970095	OQ083786	2021-11-29	Coahuila	GK	AY.20
	hCoV-19/Mexico/COA_IBT_IMSS_4635/2021	EPI_ISL_7970096	OQ083800	2021-11-27	Coahuila	GK	AY.100
	hCoV-19/Mexico/COA_IBT_IMSS_4634/2021	EPI_ISL_7970097	OQ083276	2021-11-28	Coahuila	GK	AY.100
	hCoV-19/Mexico/COA_IBT_IMSS_4633/2021	EPI_ISL_7970098	OQ083827	2021-11-29	Coahuila	GK	AY.100
	hCoV-19/Mexico/Mexico_City_IBT_IMSS_4865/2021	EPI_ISL_7970099	OQ083275	2021-12-03	Mexico_City	GK	AY.3
	hCoV-19/Mexico/Mexico_City_IBT_IMSS_4850/2021	EPI_ISL_7970100	OQ083399	2021-12-01	Mexico_City	GK	AY.20
	hCoV-19/Mexico/Mexico_City_IBT_IMSS_4849/2021	EPI_ISL_7970101	OQ083398	2021-12-01	Mexico_City	GK	AY.20
	hCoV-19/Mexico/Mexico_City_IBT_IMSS_4848/2021	EPI_ISL_7970102	OQ083397	2021-11-25	Mexico_City	GK	AY.20
	hCoV-19/Mexico/Mexico_City_IBT_IMSS_4847/2021	EPI_ISL_7970103	OQ083396	2021-12-02	Mexico_City	GK	AY.113
	hCoV-19/Mexico/Mexico_City_IBT_IMSS_4845/2021	EPI_ISL_7970104	OQ083402	2021-12-02	Mexico_City	GK	AY.20
	hCoV-19/Mexico/Mexico_City_IBT_IMSS_4844/2021	EPI_ISL_7970105	OQ083660	2021-12-02	Mexico_City	GK	AY.20
	hCoV-19/Mexico/Mexico_City_IBT_IMSS_4796/2021	EPI_ISL_7970106	OQ083401	2021-11-30	Mexico_City	GK	AY.20
	hCoV-19/Mexico/Mexico_City_IBT_IMSS_4795/2021	EPI_ISL_7970107	OQ083400	2021-12-02	Mexico_City	GK	AY.113
	hCoV-19/Mexico/Mexico_City_IBT_IMSS_4792/2021	EPI_ISL_7970108	OQ083395	2021-12-02	Mexico_City	GK	AY.20
	hCoV-19/Mexico/Mexico_City_IBT_IMSS_4790/2021	EPI_ISL_7970109	OQ083394	2021-12-02	Mexico_City	GK	AY.20
	hCoV-19/Mexico/Mexico_City_IBT_IMSS_4789/2021	EPI_ISL_7970110	OQ083893	2021-11-30	Mexico_City	GK	AY.100
	hCoV-19/Mexico/Mexico_City_IBT_IMSS_4788/2021	EPI_ISL_7970111	OQ083391	2021-12-01	Mexico_City	GK	AY.103
	hCoV-19/Mexico/Mexico_City_IBT_IMSS_4787/2021	EPI_ISL_7970112	OQ083390	2021-12-01	Mexico_City	GK	AY.20
	hCoV-19/Mexico/Mexico_City_IBT_IMSS_4786/2021	EPI_ISL_7970113	OQ083389	2021-12-01	Mexico_City	GK	AY.100
	hCoV-19/Mexico/Mexico_City_IBT_IMSS_4785/2021	EPI_ISL_7970114	OQ083388	2021-12-01	Mexico_City	GK	AY.20
	hCoV-19/Mexico/Mexico_City_IBT_IMSS_4748/2021	EPI_ISL_7970115	OQ082982	2021-12-01	Mexico_City	GK	AY.20
	hCoV-19/Mexico/Mexico_City_IBT_IMSS_4746/2021	EPI_ISL_7970116	OQ083707	2021-11-30	Mexico_City	GK	AY.20
	hCoV-19/Mexico/Mexico_City_IBT_IMSS_4737/2021	EPI_ISL_7970117	OQ083393	2021-11-29	Mexico_City	GK	AY.26
	hCoV-19/Mexico/Mexico_City_IBT_IMSS_1216460-NC/2021	EPI_ISL_7970118	OQ083392	2021-12-01	Mexico_City	G	AY.20
	hCoV-19/Mexico/CHP_IBT_IMSS_4811/2021	EPI_ISL_7970119	OQ083387	2021-11-30	Chiapas	GK	AY.20
	hCoV-19/Mexico/CHH_IBT_IMSS_4729/2021	EPI_ISL_7970120	OQ083386	2021-12-01	Chihuahua	GK	AY.103
	hCoV-19/Mexico/CHH_IBT_IMSS_4728/2021	EPI_ISL_7970121	OQ083385	2021-12-01	Chihuahua	GK	AY.20
	hCoV-19/Mexico/CHH_IBT_IMSS_4727/2021	EPI_ISL_7970122	OQ083685	2021-11-30	Chihuahua	GK	AY.100
	hCoV-19/Mexico/CHH_IBT_IMSS_4726/2021	EPI_ISL_7970123	OQ083380	2021-11-30	Chihuahua	GK	AY.39
	hCoV-19/Mexico/CHH_IBT_IMSS_4725/2021	EPI_ISL_7970124	OQ083379	2021-11-27	Chihuahua	GK	AY.26
	hCoV-19/Mexico/CHH_IBT_IMSS_4724/2021	EPI_ISL_7970125	OQ083378	2021-11-30	Chihuahua	GK	AY.39
	hCoV-19/Mexico/CHH_IBT_IMSS_4723/2021	EPI_ISL_7970126	OQ083384	2021-11-30	Chihuahua	GK	AY.100
	hCoV-19/Mexico/CHH_IBT_IMSS_4722/2021	EPI_ISL_7970127	OQ083383	2021-11-29	Chihuahua	GK	AY.20
	hCoV-19/Mexico/CHH_IBT_IMSS_4721/2021	EPI_ISL_7970128	OQ083382	2021-11-29	Chihuahua	GK	AY.39
	hCoV-19/Mexico/CHH_IBT_IMSS_4720/2021	EPI_ISL_7970129	OQ083381	2021-11-29	Chihuahua	GK	AY.100
	hCoV-19/Mexico/CHH_IBT_IMSS_4719/2021	EPI_ISL_7970130	OQ083832	2021-12-02	Chihuahua	GK	AY.39
	hCoV-19/Mexico/CHH_IBT_IMSS_4718/2021	EPI_ISL_7970131	OQ083418	2021-12-02	Chihuahua	GK	AY.39
	hCoV-19/Mexico/CHH_IBT_IMSS_4717/2021	EPI_ISL_7970132	OQ083417	2021-12-01	Chihuahua	GK	AY.100
	hCoV-19/Mexico/CHH_IBT_IMSS_4716/2021	EPI_ISL_7970133	OQ083845	2021-12-01	Chihuahua	GK	AY.113
	hCoV-19/Mexico/CHH_IBT_IMSS_4715/2021	EPI_ISL_7970134	OQ083008	2021-12-01	Chihuahua	GK	AY.39
	hCoV-19/Mexico/CHH_IBT_IMSS_4714/2021	EPI_ISL_7970135	OQ083414	2021-12-01	Chihuahua	GK	AY.20
	hCoV-19/Mexico/CHH_IBT_IMSS_4713/2021	EPI_ISL_7970136	OQ083843	2021-12-01	Chihuahua	GK	AY.39
	hCoV-19/Mexico/CHH_IBT_IMSS_4689/2021	EPI_ISL_7970137	OQ083416	2021-11-30	Chihuahua	G	AY.113
	hCoV-19/Mexico/CHH_IBT_IMSS_4688/2021	EPI_ISL_7970138	OQ083415	2021-11-30	Chihuahua	GK	AY.100
	hCoV-19/Mexico/CHH_IBT_IMSS_4687/2021	EPI_ISL_7970139	OQ083848	2021-11-29	Chihuahua	GK	AY.3
	hCoV-19/Mexico/CHH_IBT_IMSS_4686/2021	EPI_ISL_7970140	OQ083413	2021-11-29	Chihuahua	GK	AY.25.1
	hCoV-19/Mexico/CHH_IBT_IMSS_4685/2021	EPI_ISL_7970141	OQ083889	2021-11-29	Chihuahua	GK	AY.117
	hCoV-19/Mexico/CHH_IBT_IMSS_4684/2021	EPI_ISL_7970142	OQ083412	2021-11-28	Chihuahua	GK	AY.20
	hCoV-19/Mexico/CHH_IBT_IMSS_4683/2021	EPI_ISL_7970143	OQ083411	2021-11-28	Chihuahua	GK	AY.20
	hCoV-19/Mexico/CHH_IBT_IMSS_4682/2021	EPI_ISL_7970144	OQ083841	2021-11-29	Chihuahua	GK	AY.26
	hCoV-19/Mexico/CHH_IBT_IMSS_4681/2021	EPI_ISL_7970145	OQ083015	2021-11-26	Chihuahua	GK	AY.100
	hCoV-19/Mexico/CHH_IBT_IMSS_4680/2021	EPI_ISL_7970146	OQ083409	2021-11-26	Chihuahua	GK	AY.3
	hCoV-19/Mexico/CHH_IBT_IMSS_4679/2021	EPI_ISL_7970147	OQ083408	2021-11-29	Chihuahua	GK	AY.100
	hCoV-19/Mexico/CHH_IBT_IMSS_4673/2021	EPI_ISL_7970149	OQ083410	2021-11-27	Chihuahua	GK	AY.25.1
	hCoV-19/Mexico/CHH_IBT_IMSS_4672/2021	EPI_ISL_7970150	OQ083406	2021-11-26	Chihuahua	GK	AY.100
	hCoV-19/Mexico/CHH_IBT_IMSS_4671/2021	EPI_ISL_7970151	OQ083905	2021-11-29	Chihuahua	GK	AY.103
	hCoV-19/Mexico/CHH_IBT_IMSS_4670/2021	EPI_ISL_7970152	OQ082913	2021-11-29	Chihuahua	GK	AY.100
	hCoV-19/Mexico/CHH_IBT_IMSS_4661/2021	EPI_ISL_7970153	OQ083407	2021-11-26	Chihuahua	GK	AY.20
	hCoV-19/Mexico/CHH_IBT_IMSS_4660/2021	EPI_ISL_7970154	OQ083694	2021-11-26	Chihuahua	GK	AY.113
	hCoV-19/Mexico/CHH_IBT_IMSS_4659/2021	EPI_ISL_7970155	OQ083405	2021-11-26	Chihuahua	GK	AY.20
	hCoV-19/Mexico/CHH_IBT_IMSS_4658/2021	EPI_ISL_7970156	OQ083744	2021-11-24	Chihuahua	GK	AY.113
	hCoV-19/Mexico/CHH_IBT_IMSS_4657/2021	EPI_ISL_7970157	OQ083404	2021-11-23	Chihuahua	GK	AY.113
	hCoV-19/Mexico/CHH_IBT_IMSS_4656/2021	EPI_ISL_7970158	OQ083495	2021-11-25	Chihuahua	GK	AY.113
	hCoV-19/Mexico/CHH_IBT_IMSS_4655/2021	EPI_ISL_7970159	OQ083499	2021-11-26	Chihuahua	GK	AY.20
	hCoV-19/Mexico/CHH_IBT_IMSS_4654/2021	EPI_ISL_7970160	OQ083403	2021-11-25	Chihuahua	GK	AY.20
	hCoV-19/Mexico/CHH_IBT_IMSS_4653/2021	EPI_ISL_7970161	OQ083504	2021-11-24	Chihuahua	GK	AY.39
	hCoV-19/Mexico/CHH_IBT_IMSS_4652/2021	EPI_ISL_7970162	OQ083689	2021-11-24	Chihuahua	GK	AY.100
	hCoV-19/Mexico/CHH_IBT_IMSS_4651/2021	EPI_ISL_7970163	OQ083719	2021-11-24	Chihuahua	GK	AY.100
	hCoV-19/Mexico/CHH_IBT_IMSS_4650/2021	EPI_ISL_7970164	OQ083510	2021-11-24	Chihuahua	GK	AY.103
	hCoV-19/Mexico/CHH_IBT_IMSS_1125799-NC/2021	EPI_ISL_7970165	OQ083825	2021-12-01	Chihuahua	G	AY.39
	hCoV-19/Mexico/CAM_IBT_IMSS_4532/2021	EPI_ISL_7970166	OQ083833	2021-12-02	Campeche	GK	AY.26
	hCoV-19/Mexico/CAM_IBT_IMSS_4531/2021	EPI_ISL_7970167	OQ083688	2021-12-01	Campeche	GK	AY.100
	hCoV-19/Mexico/CAM_IBT_IMSS_4514/2021	EPI_ISL_7970168	OQ083532	2021-11-26	Campeche	GK	AY.26
	hCoV-19/Mexico/CAM_IBT_IMSS_4513/2021	EPI_ISL_7970169	OQ083536	2021-11-26	Campeche	GK	AY.20
	hCoV-19/Mexico/CAM_IBT_IMSS_4512/2021	EPI_ISL_7970170	OQ083377	2021-11-25	Campeche	GK	AY.20
	hCoV-19/Mexico/CAM_IBT_IMSS_4501/2021	EPI_ISL_7970171	OQ083545	2021-11-16	Campeche	GK	AY.100
	hCoV-19/Mexico/CAM_IBT_IMSS_4496/2021	EPI_ISL_7970172	OQ083840	2021-11-20	Campeche	GK	AY.26
	hCoV-19/Mexico/BCS_IBT_IMSS_4860/2021	EPI_ISL_7970173	OQ083699	2021-11-30	Baja_California_Sur	GK	AY.26
	hCoV-19/Mexico/BCS_IBT_IMSS_4815/2021	EPI_ISL_7970174	OQ083554	2021-11-30	Baja_California_Sur	GH	AY.100
	hCoV-19/Mexico/BCS_IBT_IMSS_4813/2021	EPI_ISL_7970175	OQ083599	2021-12-01	Baja_California_Sur	GK	AY.44
	hCoV-19/Mexico/BCS_IBT_IMSS_4757/2021	EPI_ISL_7970176	OQ083674	2021-11-29	Baja_California_Sur	GK	AY.26
	hCoV-19/Mexico/BCS_IBT_IMSS_4756/2021	EPI_ISL_7970177	OQ083672	2021-11-29	Baja_California_Sur	GK	AY.26
	hCoV-19/Mexico/BCS_IBT_IMSS_4745/2021	EPI_ISL_7970178	OQ083828	2021-11-27	Baja_California_Sur	GK	AY.100
	hCoV-19/Mexico/BCS_IBT_IMSS_4744/2021	EPI_ISL_7970179	OQ083376	2021-11-26	Baja_California_Sur	GK	AY.26
	hCoV-19/Mexico/BCN_IBT_IMSS_4892/2021	EPI_ISL_7970180	OQ083375	2021-12-01	Baja_California	GK	AY.100
	hCoV-19/Mexico/BCN_IBT_IMSS_4891/2021	EPI_ISL_7970181	OQ083577	2021-12-01	Baja_California	GK	AY.113
	hCoV-19/Mexico/BCN_IBT_IMSS_4890/2021	EPI_ISL_7970182	OQ083374	2021-12-01	Baja_California	GK	AY.103
	hCoV-19/Mexico/BCN_IBT_IMSS_4889/2021	EPI_ISL_7970183	OQ083591	2021-12-01	Baja_California	GK	AY.103
	hCoV-19/Mexico/BCN_IBT_IMSS_4888/2021	EPI_ISL_7970184	OQ083602	2021-12-01	Baja_California	GK	AY.100
	hCoV-19/Mexico/BCN_IBT_IMSS_4887/2021	EPI_ISL_7970185	OQ083615	2021-11-30	Baja_California	GK	AY.103
	hCoV-19/Mexico/BCN_IBT_IMSS_4886/2021	EPI_ISL_7970186	OQ083849	2021-11-30	Baja_California	GK	AY.100
	hCoV-19/Mexico/BCN_IBT_IMSS_4885/2021	EPI_ISL_7970187	OQ083635	2021-11-30	Baja_California	GK	AY.44
	hCoV-19/Mexico/BCN_IBT_IMSS_4884/2021	EPI_ISL_7970188	OQ083655	2021-11-30	Baja_California	GK	AY.20
	hCoV-19/Mexico/BCN_IBT_IMSS_4883/2021	EPI_ISL_7970189	OQ083373	2021-11-30	Baja_California	GK	AY.44
	hCoV-19/Mexico/BCN_IBT_IMSS_4882/2021	EPI_ISL_7970190	OQ083372	2021-11-30	Baja_California	GK	AY.113
	hCoV-19/Mexico/BCN_IBT_IMSS_4881/2021	EPI_ISL_7970191	OQ083369	2021-11-29	Baja_California	GK	AY.113
	hCoV-19/Mexico/BCN_IBT_IMSS_4880/2021	EPI_ISL_7970192	OQ083888	2021-12-02	Baja_California	GK	AY.100
	hCoV-19/Mexico/BCN_IBT_IMSS_4879/2021	EPI_ISL_7970193	OQ083368	2021-12-02	Baja_California	GK	AY.20
	hCoV-19/Mexico/BCN_IBT_IMSS_4878/2021	EPI_ISL_7970194	OQ083738	2021-12-01	Baja_California	GK	AY.100
	hCoV-19/Mexico/BCN_IBT_IMSS_4877/2021	EPI_ISL_7970195	OQ083787	2021-12-02	Baja_California	GK	AY.100
	hCoV-19/Mexico/BCN_IBT_IMSS_4876/2021	EPI_ISL_7970196	OQ083371	2021-12-01	Baja_California	GK	AY.100
	hCoV-19/Mexico/BCN_IBT_IMSS_4875/2021	EPI_ISL_7970197	OQ083490	2021-12-02	Baja_California	GK	AY.113
	hCoV-19/Mexico/BCN_IBT_IMSS_4874/2021	EPI_ISL_7970198	OQ083370	2021-12-01	Baja_California	GK	AY.119.2
	hCoV-19/Mexico/BCN_IBT_IMSS_4873/2021	EPI_ISL_7970199	OQ083826	2021-12-01	Baja_California	GK	AY.100
	hCoV-19/Mexico/BCN_IBT_IMSS_4872/2021	EPI_ISL_7970200	OQ082981	2021-11-30	Baja_California	GK	AY.20
	hCoV-19/Mexico/BCN_IBT_IMSS_4871/2021	EPI_ISL_7970201	OQ083364	2021-11-28	Baja_California	GK	AY.122
	hCoV-19/Mexico/BCN_IBT_IMSS_4870/2021	EPI_ISL_7970202	OQ083363	2021-11-29	Baja_California	GK	AY.75
	hCoV-19/Mexico/BCN_IBT_IMSS_4869/2021	EPI_ISL_7970203	OQ083367	2021-11-29	Baja_California	GK	AY.26
	hCoV-19/Mexico/BCN_IBT_IMSS_4868/2021	EPI_ISL_7970204	OQ083690	2021-11-30	Baja_California	GK	AY.100
	hCoV-19/Mexico/BCN_IBT_IMSS_4867/2021	EPI_ISL_7970205	OQ083366	2021-11-30	Baja_California	GK	AY.113
	hCoV-19/Mexico/BCN_IBT_IMSS_4866/2021	EPI_ISL_7970206	OQ083365	2021-11-30	Baja_California	GK	AY.20
	hCoV-19/Mexico/BCN_IBT_IMSS_4842/2021	EPI_ISL_7970207	OQ083352	2021-12-01	Baja_California	GK	AY.20
	hCoV-19/Mexico/BCN_IBT_IMSS_4841/2021	EPI_ISL_7970208	OQ083351	2021-11-30	Baja_California	GK	AY.119
	hCoV-19/Mexico/BCN_IBT_IMSS_4840/2021	EPI_ISL_7970209	OQ083350	2021-11-29	Baja_California	GK	AY.20
	hCoV-19/Mexico/BCN_IBT_IMSS_4839/2021	EPI_ISL_7970210	OQ082992	2021-12-01	Baja_California	GK	AY.44
	hCoV-19/Mexico/BCN_IBT_IMSS_4838/2021	EPI_ISL_7970211	OQ083345	2021-12-01	Baja_California	GK	AY.100
	hCoV-19/Mexico/BCN_IBT_IMSS_4837/2021	EPI_ISL_7970212	OQ082995	2021-11-27	Baja_California	GK	AY.100
	hCoV-19/Mexico/BCN_IBT_IMSS_4836/2021	EPI_ISL_7970213	OQ082983	2021-12-01	Baja_California	GK	AY.26
	hCoV-19/Mexico/BCN_IBT_IMSS_4835/2021	EPI_ISL_7970214	OQ083349	2021-11-30	Baja_California	GK	AY.44
	hCoV-19/Mexico/BCN_IBT_IMSS_4834/2021	EPI_ISL_7970215	OQ083348	2021-12-01	Baja_California	GK	AY.113
	hCoV-19/Mexico/BCN_IBT_IMSS_4833/2021	EPI_ISL_7970216	OQ083347	2021-11-30	Baja_California	GK	AY.103
	hCoV-19/Mexico/BCN_IBT_IMSS_4832/2021	EPI_ISL_7970217	OQ083346	2021-12-01	Baja_California	GK	AY.129
	hCoV-19/Mexico/BCN_IBT_IMSS_4831/2021	EPI_ISL_7970218	OQ083344	2021-11-29	Baja_California	GK	AY.103
	hCoV-19/Mexico/BCN_IBT_IMSS_4830/2021	EPI_ISL_7970219	OQ083866	2021-11-29	Baja_California	GK	AY.43
	hCoV-19/Mexico/BCN_IBT_IMSS_4829/2021	EPI_ISL_7970220	OQ083343	2021-11-25	Baja_California	GK	AY.20
	hCoV-19/Mexico/BCN_IBT_IMSS_4828/2021	EPI_ISL_7970221	OQ082993	2021-11-30	Baja_California	GK	AY.20
	hCoV-19/Mexico/BCN_IBT_IMSS_4827/2021	EPI_ISL_7970222	OQ083338	2021-11-25	Baja_California	GK	AY.44
	hCoV-19/Mexico/BCN_IBT_IMSS_4826/2021	EPI_ISL_7970223	OQ083337	2021-11-25	Baja_California	GK	AY.119.2
	hCoV-19/Mexico/BCN_IBT_IMSS_4825/2021	EPI_ISL_7970224	OQ083336	2021-11-26	Baja_California	GK	AY.113
	hCoV-19/Mexico/BCN_IBT_IMSS_4824/2021	EPI_ISL_7970225	OQ083342	2021-11-28	Baja_California	GK	AY.100
	hCoV-19/Mexico/BCN_IBT_IMSS_4823/2021	EPI_ISL_7970226	OQ083341	2021-11-30	Baja_California	GK	AY.113
	hCoV-19/Mexico/BCN_IBT_IMSS_4822/2021	EPI_ISL_7970227	OQ083340	2021-11-30	Baja_California	GK	AY.113
	hCoV-19/Mexico/BCN_IBT_IMSS_4821/2021	EPI_ISL_7970228	OQ083339	2021-11-29	Baja_California	GK	AY.20
	hCoV-19/Mexico/BCN_IBT_IMSS_4820/2021	EPI_ISL_7970229	OQ083335	2021-11-29	Baja_California	GK	AY.39
	hCoV-19/Mexico/BCN_IBT_IMSS_4819/2021	EPI_ISL_7970230	OQ083334	2021-11-25	Baja_California	GK	AY.26
	hCoV-19/Mexico/BCN_IBT_IMSS_4818/2021	EPI_ISL_7970231	OQ083003	2021-11-25	Baja_California	GK	AY.44
	hCoV-19/Mexico/BCN_IBT_IMSS_4817/2021	EPI_ISL_7970232	OQ083332	2021-11-30	Baja_California	GK	AY.103
	hCoV-19/Mexico/BCN_IBT_IMSS_4816/2021	EPI_ISL_7970233	OQ083331	2021-11-30	Baja_California	GK	AY.103
	hCoV-19/Mexico/BCN_IBT_IMSS_4814/2021	EPI_ISL_7970234	OQ083009	2021-11-30	Baja_California	GK	AY.20
	hCoV-19/Mexico/BCN_IBT_IMSS_4812/2021	EPI_ISL_7970235	OQ083330	2021-11-30	Baja_California	GK	AY.103
	hCoV-19/Mexico/BCN_IBT_IMSS_4810/2021	EPI_ISL_7970236	OQ083682	2021-11-30	Baja_California	GK	AY.100
	hCoV-19/Mexico/BCN_IBT_IMSS_4809/2021	EPI_ISL_7970237	OQ083333	2021-11-30	Baja_California	GK	AY.113
	hCoV-19/Mexico/BCN_IBT_IMSS_4808/2021	EPI_ISL_7970238	OQ083710	2021-11-30	Baja_California	GK	AY.20
	hCoV-19/Mexico/BCN_IBT_IMSS_4807/2021	EPI_ISL_7970239	OQ083011	2021-11-30	Baja_California	GK	AY.103
	hCoV-19/Mexico/BCN_IBT_IMSS_4806/2021	EPI_ISL_7970240	OQ083329	2021-11-30	Baja_California	GK	AY.26
	hCoV-19/Mexico/BCN_IBT_IMSS_4805/2021	EPI_ISL_7970241	OQ083328	2021-11-30	Baja_California	GK	AY.113
	hCoV-19/Mexico/BCN_IBT_IMSS_4804/2021	EPI_ISL_7970242	OQ083658	2021-11-30	Baja_California	GK	AY.44
	hCoV-19/Mexico/BCN_IBT_IMSS_4803/2021	EPI_ISL_7970243	OQ083726	2021-11-30	Baja_California	GK	AY.113
	hCoV-19/Mexico/BCN_IBT_IMSS_4802/2021	EPI_ISL_7970244	OQ083325	2021-11-30	Baja_California	GK	AY.100
	hCoV-19/Mexico/BCN_IBT_IMSS_4801/2021	EPI_ISL_7970245	OQ083550	2021-11-30	Baja_California	GK	AY.103
	hCoV-19/Mexico/BCN_IBT_IMSS_4800/2021	EPI_ISL_7970246	OQ083324	2021-11-30	Baja_California	GK	AY.20
	hCoV-19/Mexico/BCN_IBT_IMSS_4799/2021	EPI_ISL_7970247	OQ083733	2021-11-30	Baja_California	GK	AY.3
	hCoV-19/Mexico/BCN_IBT_IMSS_4798/2021	EPI_ISL_7970248	OQ083327	2021-11-29	Baja_California	GK	AY.103
	hCoV-19/Mexico/BCN_IBT_IMSS_4797/2021	EPI_ISL_7970249	OQ083326	2021-11-29	Baja_California	GK	AY.103
	hCoV-19/Mexico/BCN_IBT_IMSS_4784/2021	EPI_ISL_7970250	OQ083362	2021-11-29	Baja_California	GK	AY.100
	hCoV-19/Mexico/BCN_IBT_IMSS_4783/2021	EPI_ISL_7970251	OQ083904	2021-11-29	Baja_California	GK	AY.113
	hCoV-19/Mexico/BCN_IBT_IMSS_4782/2021	EPI_ISL_7970252	OQ083700	2021-11-29	Baja_California	GK	AY.100
	hCoV-19/Mexico/BCN_IBT_IMSS_4781/2021	EPI_ISL_7970253	OQ083361	2021-11-29	Baja_California	GK	AY.20
	hCoV-19/Mexico/BCN_IBT_IMSS_4780/2021	EPI_ISL_7970254	OQ083829	2021-11-30	Baja_California	GK	AY.26
	hCoV-19/Mexico/BCN_IBT_IMSS_4779/2021	EPI_ISL_7970255	OQ083491	2021-11-30	Baja_California	GK	AY.3
	hCoV-19/Mexico/BCN_IBT_IMSS_4778/2021	EPI_ISL_7970256	OQ083745	2021-11-29	Baja_California	GK	AY.100
	hCoV-19/Mexico/BCN_IBT_IMSS_4777/2021	EPI_ISL_7970257	OQ083360	2021-11-30	Baja_California	GK	AY.100
	hCoV-19/Mexico/BCN_IBT_IMSS_4776/2021	EPI_ISL_7970258	OQ083909	2021-11-30	Baja_California	GK	AY.20
	hCoV-19/Mexico/BCN_IBT_IMSS_4775/2021	EPI_ISL_7970259	OQ083497	2021-11-30	Baja_California	GK	AY.44
	hCoV-19/Mexico/BCN_IBT_IMSS_4774/2021	EPI_ISL_7970260	OQ083358	2021-11-29	Baja_California	GK	AY.20
	hCoV-19/Mexico/BCN_IBT_IMSS_4773/2021	EPI_ISL_7970261	OQ083505	2021-11-29	Baja_California	GK	AY.26
	hCoV-19/Mexico/BCN_IBT_IMSS_4772/2021	EPI_ISL_7970262	OQ083507	2021-11-30	Baja_California	GK	AY.113
	hCoV-19/Mexico/BCN_IBT_IMSS_4771/2021	EPI_ISL_7970263	OQ083359	2021-11-30	Baja_California	GK	AY.100
	hCoV-19/Mexico/BCN_IBT_IMSS_4770/2021	EPI_ISL_7970264	OQ083673	2021-11-30	Baja_California	GK	AY.113
	hCoV-19/Mexico/BCN_IBT_IMSS_4769/2021	EPI_ISL_7970265	OQ083517	2021-11-28	Baja_California	GK	AY.113
	hCoV-19/Mexico/BCN_IBT_IMSS_4768/2021	EPI_ISL_7970266	OQ083521	2021-11-30	Baja_California	GK	AY.113
	hCoV-19/Mexico/BCN_IBT_IMSS_4767/2021	EPI_ISL_7970267	OQ083526	2021-11-29	Baja_California	GK	AY.20
	hCoV-19/Mexico/BCN_IBT_IMSS_4766/2021	EPI_ISL_7970268	OQ083531	2021-11-29	Baja_California	GK	AY.103
	hCoV-19/Mexico/BCN_IBT_IMSS_4765/2021	EPI_ISL_7970269	OQ083357	2021-11-29	Baja_California	GK	AY.26
	hCoV-19/Mexico/BCN_IBT_IMSS_4762/2021	EPI_ISL_7970270	OQ083541	2021-11-29	Baja_California	GK	AY.20
	hCoV-19/Mexico/BCN_IBT_IMSS_4761/2021	EPI_ISL_7970271	OQ083546	2021-11-29	Baja_California	GK	AY.113
	hCoV-19/Mexico/BCN_IBT_IMSS_4760/2021	EPI_ISL_7970272	OQ083356	2021-11-29	Baja_California	GK	AY.3
	hCoV-19/Mexico/BCN_IBT_IMSS_4759/2021	EPI_ISL_7970273	OQ083855	2021-11-28	Baja_California	GK	AY.103
	hCoV-19/Mexico/BCN_IBT_IMSS_4758/2021	EPI_ISL_7970274	OQ083857	2021-11-28	Baja_California	GK	AY.3
	hCoV-19/Mexico/BCN_IBT_IMSS_4741/2021	EPI_ISL_7970275	OQ083692	2021-11-29	Baja_California	GK	AY.25
	hCoV-19/Mexico/BCN_IBT_IMSS_4736/2021	EPI_ISL_7970276	OQ083834	2021-11-24	Baja_California	GK	AY.113
	hCoV-19/Mexico/BCN_IBT_IMSS_4735/2021	EPI_ISL_7970277	OQ083355	2021-11-23	Baja_California	GK	AY.103
	hCoV-19/Mexico/BCN_IBT_IMSS_4734/2021	EPI_ISL_7970278	OQ083566	2021-11-24	Baja_California	GK	AY.100
	hCoV-19/Mexico/BCN_IBT_IMSS_4733/2021	EPI_ISL_7970279	OQ083570	2021-11-24	Baja_California	GK	AY.103
	hCoV-19/Mexico/BCN_IBT_IMSS_4732/2021	EPI_ISL_7970280	OQ083662	2021-11-24	Baja_California	GK	AY.113
	hCoV-19/Mexico/BCN_IBT_IMSS_4731/2021	EPI_ISL_7970281	OQ083353	2021-11-24	Baja_California	GK	AY.20
	hCoV-19/Mexico/AGU_IBT_IMSS_4483/2021	EPI_ISL_7970283	OQ083354	2021-12-02	Aguascalientes	GK	AY.3
	hCoV-19/Mexico/Mexico_City-INER-IBT-1352/2021	EPI_ISL_8006374	OQ083590	2021-11-03	Mexico_City	GK	AY.20
	hCoV-19/Mexico/Mexico_City-INER-IBT-1353/2021	EPI_ISL_8006375	OQ083483	2021-11-09	Mexico_City	GK	AY.20
	hCoV-19/Mexico/Mexico_City-INER-IBT-1354/2021	EPI_ISL_8006376	OQ083482	2021-11-15	Mexico_City	GK	AY.20
	hCoV-19/Mexico/Mexico_City-INER-IBT-1355/2021	EPI_ISL_8006377	OQ083559	2021-11-14	Mexico_City	GK	AY.20
	hCoV-19/Mexico/Mexico_City-INER-IBT-1356/2021	EPI_ISL_8006378	OQ083565	2021-11-10	Mexico_City	GK	AY.20
	hCoV-19/Mexico/Mexico_City-INER-IBT-1357/2021	EPI_ISL_8006379	OQ083484	2021-11-12	Mexico_City	G	AY.20
	hCoV-19/Mexico/Mexico_City-INER-IBT-1358/2021	EPI_ISL_8006380	OQ083571	2021-11-11	Mexico_City	GK	AY.20
	hCoV-19/Mexico/Mexico_City-INER-IBT-1359/2021	EPI_ISL_8006381	OQ083576	2021-11-14	Mexico_City	GK	AY.20
	hCoV-19/Mexico/Mexico_City-INER-IBT-1360/2021	EPI_ISL_8006382	OQ083487	2021-11-12	Mexico_City	GK	AY.26
	hCoV-19/Mexico/Mexico_City-INER-IBT-1361/2021	EPI_ISL_8006383	OQ083486	2021-11-14	Mexico_City	GK	AY.20
	hCoV-19/Mexico/Mexico_City-INER-IBT-1362/2021	EPI_ISL_8006384	OQ083598	2021-11-11	Mexico_City	G	AY.20
	hCoV-19/Mexico/Mexico_City-INER-IBT-1363/2021	EPI_ISL_8006385	OQ083616	2021-11-12	Mexico_City	GK	AY.20
	hCoV-19/Mexico/Mexico_City-INER-IBT-1364/2021	EPI_ISL_8006386	OQ083623	2021-11-13	Mexico_City	GK	AY.20
	hCoV-19/Mexico/Mexico_City-INER-IBT-1365/2021	EPI_ISL_8006387	OQ083637	2021-11-17	Mexico_City	GK	AY.20
	hCoV-19/Mexico/Mexico_City-INER-IBT-1367/2021	EPI_ISL_8006389	OQ083902	2021-11-17	Mexico_City	GK	AY.20
	hCoV-19/Mexico/Mexico_City-INER-IBT-1369/2021	EPI_ISL_8006391	OQ083701	2021-11-18	Mexico_City	GK	AY.20
	hCoV-19/Mexico/Mexico_City-INER-IBT-1370/2021	EPI_ISL_8006392	OQ083715	2021-11-18	Mexico_City	GK	AY.20
	hCoV-19/Mexico/Mexico_City-INER-IBT-1371/2021	EPI_ISL_8006393	OQ083485	2021-11-18	Mexico_City	GK	AY.20
	hCoV-19/Mexico/SIN_CIAD-MZT_HJ4211/2021	EPI_ISL_8064592	OQ083717	2021-12-09	Sinaloa	GK	AY.100
	hCoV-19/Mexico/SIN_CIAD-MZT_ID4431/2021	EPI_ISL_8064593	OQ083727	2021-12-14	Sinaloa	GK	AY.103
	hCoV-19/Mexico/SIN-CIAD-CLN-F1078/2021	EPI_ISL_8131231	OQ082921	2021-12-03	Sinaloa	GK	AY.26
	hCoV-19/Mexico/SIN-CIAD-CLN-F1081/2021	EPI_ISL_8131232	OQ082984	2021-12-06	Sinaloa	GK	AY.26
	hCoV-19/Mexico/SIN-CIAD-CLN-F1091/2021	EPI_ISL_8131233	OQ082923	2021-12-15	Sinaloa	GK	AY.117
	hCoV-19/Mexico/SIN-CIAD-CLN-F1093/2021	EPI_ISL_8131234	OQ083010	2021-12-16	Sinaloa	GK	AY.117
	hCoV-19/Mexico/SIN-CIAD-CLN-H0221/2021	EPI_ISL_8131235	OQ082922	2021-12-06	Sinaloa	GK	AY.113
	hCoV-19/Mexico/SIN-CIAD-CLN-L0283/2021	EPI_ISL_8131236	OQ083683	2021-11-17	Sinaloa	GK	AY.100
	hCoV-19/Mexico/SIN-CIAD-CLN-L0284/2021	EPI_ISL_8131237	OQ083695	2021-11-30	Sinaloa	GV	AY.100
	hCoV-19/Mexico/BCN_LANGEBIO_IMSS_20403_NC/2021	EPI_ISL_8251049	OQ083768	2021-12-08	Baja_California	GK	AY.103
	hCoV-19/Mexico/CHH_LANGEBIO_IMSS_26955_NC/2021	EPI_ISL_8251050	OQ083019	2021-12-02	Chihuahua	GK	AY.39
	hCoV-19/Mexico/COA_LANGEBIO_IMSS_26631_NC/2021	EPI_ISL_8251051	OQ083631	2021-12-07	Coahuila	GK	AY.3
	hCoV-19/Mexico/QUE_LANGEBIO_IMSS_19941_NC/2021	EPI_ISL_8251052	OQ082927	2021-12-07	Queretaro	GK	AY.26
	hCoV-19/Mexico/COA_LANGEBIO_IMSS_26280_NC/2021	EPI_ISL_8251053	OQ083877	2021-12-02	Coahuila	GK	AY.3
	hCoV-19/Mexico/BCN_LANGEBIO_IMSS_19632_NC/2021	EPI_ISL_8251054	OQ083488	2021-12-06	Baja_California	GK	AY.20
	hCoV-19/Mexico/COA_LANGEBIO_IMSS_4047/2021	EPI_ISL_8251055	OQ083776	2021-12-04	Coahuila	GK	AY.3
	hCoV-19/Mexico/BCN_LANGEBIO_IMSS_4134/2021	EPI_ISL_8251056	OQ083771	2021-12-03	Baja_California	GK	AY.3
	hCoV-19/Mexico/BCN_LANGEBIO_IMSS_4157/2021	EPI_ISL_8251057	OQ083865	2021-12-01	Baja_California	GK	AY.39
	hCoV-19/Mexico/BCN_LANGEBIO_IMSS_4269/2021	EPI_ISL_8251058	OQ083912	2021-12-08	Baja_California	GK	AY.44
	hCoV-19/Mexico/DUR_LANGEBIO_IMSS_4070/2021	EPI_ISL_8251059	OQ082979	2021-12-08	Durango	GK	AY.100
	hCoV-19/Mexico/BCN_LANGEBIO_IMSS_4231/2021	EPI_ISL_8251060	OQ082928	2021-12-07	Baja_California	GK	AY.113
	hCoV-19/Mexico/COA_LANGEBIO_IMSS_4057/2021	EPI_ISL_8251061	OQ083778	2021-12-07	Coahuila	GK	AY.100
	hCoV-19/Mexico/SLP_LANGEBIO_IMSS_4366/2021	EPI_ISL_8251062	OQ083774	2021-11-30	San_Luis_Potosi	GK	AY.25.1
	hCoV-19/Mexico/HID_LANGEBIO_IMSS_4172/2021	EPI_ISL_8251063	OQ083777	2021-12-03	Hidalgo	GK	AY.3
	hCoV-19/Mexico/GUA_LANGEBIO_IMSS_4279/2021	EPI_ISL_8251064	OQ083772	2021-11-30	Guanajuato	GK	AY.20
	hCoV-19/Mexico/GRO_LANGEBIO_IMSS_4267/2021	EPI_ISL_8251065	OQ083620	2021-12-07	Guerrero	GK	AY.20
	hCoV-19/Mexico/BCN_LANGEBIO_IMSS_4135/2021	EPI_ISL_8251066	OQ083522	2021-12-03	Baja_California	GK	AY.44
	hCoV-19/Mexico/COA_LANGEBIO_IMSS_4065/2021	EPI_ISL_8251067	OQ083527	2021-12-07	Coahuila	GK	AY.44
	hCoV-19/Mexico/BCN_LANGEBIO_IMSS_4235/2021	EPI_ISL_8251069	OQ083539	2021-12-06	Baja_California	GK	AY.113
	hCoV-19/Mexico/GUA_LANGEBIO_IMSS_4361/2021	EPI_ISL_8251070	OQ082933	2021-12-09	Guanajuato	GK	AY.20
	hCoV-19/Mexico/BCN_LANGEBIO_IMSS_4232/2021	EPI_ISL_8251071	OQ082934	2021-12-07	Baja_California	GK	AY.20
	hCoV-19/Mexico/GUA_LANGEBIO_IMSS_4333/2021	EPI_ISL_8251072	OQ083852	2021-12-06	Guanajuato	GK	AY.3
	hCoV-19/Mexico/BCN_LANGEBIO_IMSS_4136/2021	EPI_ISL_8251074	OQ083858	2021-12-03	Baja_California	GK	AY.113
	hCoV-19/Mexico/BCN_LANGEBIO_IMSS_4141/2021	EPI_ISL_8251075	OQ082936	2021-12-02	Baja_California	GK	AY.113
	hCoV-19/Mexico/BCN_LANGEBIO_IMSS_4166/2021	EPI_ISL_8251076	OQ083862	2021-12-03	Baja_California	GK	AY.100
	hCoV-19/Mexico/BCN_LANGEBIO_IMSS_4197/2021	EPI_ISL_8251077	OQ083562	2021-12-05	Baja_California	GK	AY.20
	hCoV-19/Mexico/CHH_LANGEBIO_IMSS_4080/2021	EPI_ISL_8251079	OQ082935	2021-12-06	Chihuahua	GK	AY.100
	hCoV-19/Mexico/BCN_LANGEBIO_IMSS_4142/2021	EPI_ISL_8251080	OQ083659	2021-12-02	Baja_California	GK	AY.113
	hCoV-19/Mexico/BCN_LANGEBIO_IMSS_4185/2021	EPI_ISL_8251082	OQ083773	2021-12-05	Baja_California	GK	AY.122
	hCoV-19/Mexico/BCN_LANGEBIO_IMSS_4154/2021	EPI_ISL_8251083	OQ083770	2021-12-01	Baja_California	GK	AY.113
	hCoV-19/Mexico/CHP_LANGEBIO_IMSS_4195/2021	EPI_ISL_8251084	OQ083597	2021-12-06	Chiapas	GK	AY.100
	hCoV-19/Mexico/BCN_LANGEBIO_IMSS_4130/2021	EPI_ISL_8251085	OQ083613	2021-12-03	Baja_California	GK	AY.100
	hCoV-19/Mexico/MEX_LANGEBIO_IMSS_4270/2021	EPI_ISL_8251086	OQ082937	2021-12-08	State_of_Mexico	GK	AY.26
	hCoV-19/Mexico/MEX_LANGEBIO_IMSS_4128/2021	EPI_ISL_8251087	OQ083633	2021-12-02	State_of_Mexico	GK	AY.26
	hCoV-19/Mexico/BCN_LANGEBIO_IMSS_4189/2021	EPI_ISL_8251088	OQ083652	2021-12-06	Baja_California	GK	AY.100
	hCoV-19/Mexico/ZAC_LANGEBIO_IMSS_4371/2021	EPI_ISL_8251089	OQ083667	2021-12-07	Zacatecas	GK	AY.20
	hCoV-19/Mexico/COA_LANGEBIO_IMSS_4059/2021	EPI_ISL_8251090	OQ083908	2021-12-07	Coahuila	GK	AY.100
	hCoV-19/Mexico/BCN_LANGEBIO_IMSS_4228/2021	EPI_ISL_8251091	OQ083702	2021-12-07	Baja_California	GK	AY.100
	hCoV-19/Mexico/GUA_LANGEBIO_IMSS_4318/2021	EPI_ISL_8251092	OQ082929	2021-12-07	Guanajuato	GK	AY.100
	hCoV-19/Mexico/Mexico_City_LANGEBIO_IMSS_4173/2021	EPI_ISL_8251093	OQ082930	2021-12-06	Mexico_City	GK	AY.20
	hCoV-19/Mexico/BCN_LANGEBIO_IMSS_4140/2021	EPI_ISL_8251094	OQ083737	2021-12-02	Baja_California	GK	AY.122
	hCoV-19/Mexico/GUA_LANGEBIO_IMSS_4276/2021	EPI_ISL_8251095	OQ083788	2021-12-05	Guanajuato	GK	AY.3
	hCoV-19/Mexico/BCN_LANGEBIO_IMSS_4264/2021	EPI_ISL_8251096	OQ082931	2021-12-07	Baja_California	GK	AY.113
	hCoV-19/Mexico/CHH_LANGEBIO_IMSS_4092/2021	EPI_ISL_8251097	OQ082932	2021-12-07	Chihuahua	GK	AY.3
	hCoV-19/Mexico/HID_LANGEBIO_IMSS_4271/2021	EPI_ISL_8251098	OQ083529	2021-12-08	Hidalgo	GK	AY.20
	hCoV-19/Mexico/GUA_LANGEBIO_IMSS_4277/2021	EPI_ISL_8251100	OQ082938	2021-12-02	Guanajuato	GK	AY.3
	hCoV-19/Mexico/Mexico_City_LANGEBIO_IMSS_4129/2021	EPI_ISL_8251101	OQ082939	2021-12-04	Mexico_City	GK	AY.100
	hCoV-19/Mexico/BCN_LANGEBIO_IMSS_4131/2021	EPI_ISL_8251102	OQ082940	2021-12-02	Baja_California	GK	AY.20
	hCoV-19/Mexico/SLP_LANGEBIO_IMSS_4367/2021	EPI_ISL_8251103	OQ082961	2021-12-06	San_Luis_Potosi	GK	AY.20
	hCoV-19/Mexico/BCN_LANGEBIO_IMSS_4208/2021	EPI_ISL_8251104	OQ082962	2021-12-06	Baja_California	GK	AY.100
	hCoV-19/Mexico/DUR_LANGEBIO_IMSS_4103/2021	EPI_ISL_8251105	OQ082963	2021-12-09	Durango	GK	AY.100
	hCoV-19/Mexico/CHH_LANGEBIO_IMSS_4081/2021	EPI_ISL_8251106	OQ082964	2021-12-07	Chihuahua	GK	AY.113
	hCoV-19/Mexico/GUA_LANGEBIO_IMSS_4274/2021	EPI_ISL_8251107	OQ082958	2021-12-05	Guanajuato	GK	AY.3
	hCoV-19/Mexico/BCN_LANGEBIO_IMSS_4186/2021	EPI_ISL_8251108	OQ082959	2021-12-04	Baja_California	GK	AY.113
	hCoV-19/Mexico/BCN_LANGEBIO_IMSS_4177/2021	EPI_ISL_8251109	OQ082960	2021-12-05	Baja_California	GK	AY.20
	hCoV-19/Mexico/BCN_LANGEBIO_IMSS_4183/2021	EPI_ISL_8251110	OQ082954	2021-12-02	Baja_California	GK	AY.100
	hCoV-19/Mexico/BCN_LANGEBIO_IMSS_4132/2021	EPI_ISL_8251111	OQ082955	2021-12-03	Baja_California	GK	AY.100
	hCoV-19/Mexico/BCN_LANGEBIO_IMSS_4198/2021	EPI_ISL_8251112	OQ082956	2021-12-05	Baja_California	GK	AY.39
	hCoV-19/Mexico/BCN_LANGEBIO_IMSS_4209/2021	EPI_ISL_8251113	OQ082957	2021-12-06	Baja_California	GK	AY.42
	hCoV-19/Mexico/GUA_LANGEBIO_IMSS_4341/2021	EPI_ISL_8251114	OQ082971	2021-12-06	Guanajuato	GK	AY.100
	hCoV-19/Mexico/BCN_LANGEBIO_IMSS_4203/2021	EPI_ISL_8251115	OQ082972	2021-12-04	Baja_California	GK	AY.100
	hCoV-19/Mexico/GUA_LANGEBIO_IMSS_4353/2021	EPI_ISL_8251116	OQ082973	2021-12-08	Guanajuato	GK	AY.3
	hCoV-19/Mexico/BCN_LANGEBIO_IMSS_4227/2021	EPI_ISL_8251117	OQ082974	2021-12-07	Baja_California	GK	AY.20
	hCoV-19/Mexico/MOR_LANGEBIO_IMSS_4218/2021	EPI_ISL_8251118	OQ082970	2021-12-06	Morelos	GK	AY.20
	hCoV-19/Mexico/BCN_LANGEBIO_IMSS_4179/2021	EPI_ISL_8251120	OQ082969	2021-12-03	Baja_California	GK	AY.103
	hCoV-19/Mexico/COA_LANGEBIO_IMSS_4056/2021	EPI_ISL_8251121	OQ082965	2021-12-07	Coahuila	GK	AY.100
	hCoV-19/Mexico/BCN_LANGEBIO_IMSS_4193/2021	EPI_ISL_8251122	OQ082966	2021-12-04	Baja_California	GK	AY.113
	hCoV-19/Mexico/DUR_LANGEBIO_IMSS_4069/2021	EPI_ISL_8251123	OQ082967	2021-12-08	Durango	GK	AY.100
	hCoV-19/Mexico/COA_LANGEBIO_IMSS_4063/2021	EPI_ISL_8251124	OQ082968	2021-12-07	Coahuila	GK	AY.44
	hCoV-19/Mexico/BCN_LANGEBIO_IMSS_4139/2021	EPI_ISL_8251125	OQ082945	2021-12-02	Baja_California	GK	AY.103
	hCoV-19/Mexico/COA_LANGEBIO_IMSS_4043/2021	EPI_ISL_8251126	OQ082946	2021-12-03	Coahuila	GK	AY.20
	hCoV-19/Mexico/COA_LANGEBIO_IMSS_4064/2021	EPI_ISL_8251127	OQ082947	2021-12-07	Coahuila	GK	AY.100
	hCoV-19/Mexico/JAL_LANGEBIO_IMSS_4273/2021	EPI_ISL_8251129	OQ082944	2021-12-06	Jalisco	GK	AY.20
	hCoV-19/Mexico/GUA_LANGEBIO_IMSS_4307/2021	EPI_ISL_8251130	OQ082942	2021-12-04	Guanajuato	GK	AY.25
	hCoV-19/Mexico/BCN_LANGEBIO_IMSS_4162/2021	EPI_ISL_8251131	OQ082943	2021-12-02	Baja_California	GK	AY.20
	hCoV-19/Mexico/VER_LANGEBIO_IMSS_4255/2021	EPI_ISL_8251132	OQ083775	2021-12-03	Veracruz	GK	AY.20
	hCoV-19/Mexico/SIN_LANGEBIO_IMSS_4330/2021	EPI_ISL_8251133	OQ083006	2021-12-07	Sinaloa	GK	AY.26
	hCoV-19/Mexico/COA_LANGEBIO_IMSS_4055/2021	EPI_ISL_8251134	OQ083007	2021-12-07	Coahuila	GK	AY.100
	hCoV-19/Mexico/BCN_LANGEBIO_IMSS_4158/2021	EPI_ISL_8251135	OQ082941	2021-12-02	Baja_California	GK	AY.103
	hCoV-19/Mexico/BCN_LANGEBIO_IMSS_4145/2021	EPI_ISL_8251136	OQ082951	2021-12-02	Baja_California	GK	AY.103
	hCoV-19/Mexico/SIN_LANGEBIO_IMSS_4304/2021	EPI_ISL_8251137	OQ082952	2021-12-04	Sinaloa	GK	AY.26
	hCoV-19/Mexico/MEX_LANGEBIO_IMSS_4126/2021	EPI_ISL_8251138	OQ082953	2021-12-01	State_of_Mexico	GK	AY.113
	hCoV-19/Mexico/COA_LANGEBIO_IMSS_4062/2021	EPI_ISL_8251139	OQ083716	2021-12-07	Coahuila	GK	AY.100
	hCoV-19/Mexico/HID_LANGEBIO_IMSS_4171/2021	EPI_ISL_8251140	OQ083718	2021-12-04	Hidalgo	GK	AY.20
	hCoV-19/Mexico/GUA_LANGEBIO_IMSS_4280/2021	EPI_ISL_8251141	OQ082950	2021-11-30	Guanajuato	GK	AY.103
	hCoV-19/Mexico/BCN_LANGEBIO_IMSS_4163/2021	EPI_ISL_8251143	OQ082948	2021-12-02	Baja_California	GK	AY.20
	hCoV-19/Mexico/SON_LANGEBIO_IMSS_4152/2021	EPI_ISL_8251144	OQ082949	2021-12-02	Sonora	GK	AY.20
	hCoV-19/Mexico/BCN_LANGEBIO_IMSS_4238/2021	EPI_ISL_8251145	OQ083014	2021-12-03	Baja_California	GK	AY.44
	hCoV-19/Mexico/JAL_LANGEBIO_IMSS_4314/2021	EPI_ISL_8251146	OQ083731	2021-12-09	Jalisco	GK	AY.20
	hCoV-19/Mexico/TAM_LANGEBIO_IMSS_4090/2021	EPI_ISL_8251147	OQ083742	2021-12-09	Tamaulipas	GK	AY.20
	hCoV-19/Mexico/GUA_LANGEBIO_IMSS_4320/2021	EPI_ISL_8251148	OQ082977	2021-12-07	Guanajuato	GK	AY.20
	hCoV-19/Mexico/BCN_LANGEBIO_IMSS_4165/2021	EPI_ISL_8251153	OQ083769	2021-12-02	Baja_California	GK	AY.103
	hCoV-19/Mexico/Mexico_City_LANGEBIO_IMSS_4175/2021	EPI_ISL_8251154	OQ083878	2021-12-07	Mexico_City	GK	AY.26
	hCoV-19/Mexico/BCS_LANGEBIO_IMSS_4211/2021	EPI_ISL_8251155	OQ083767	2021-11-30	Baja_California_Sur	GK	AY.26
	hCoV-19/Mexico/BCS_LANGEBIO_IMSS_4212/2021	EPI_ISL_8251156	OQ082975	2021-11-30	Baja_California_Sur	GK	AY.26
	hCoV-19/Mexico/BCS_LANGEBIO_IMSS_4254/2021	EPI_ISL_8251157	OQ082976	2021-12-03	Baja_California_Sur	GK	AY.26
	hCoV-19/Mexico/SIN_LANGEBIO_IMSS_4293/2021	EPI_ISL_8251159	OQ083498	2021-12-05	Sinaloa	GK	AY.44
	hCoV-19/Mexico/BCN_LANGEBIO_IMSS_4223/2021	EPI_ISL_8251161	OQ083502	2021-12-06	Baja_California	GK	AY.113
	hCoV-19/Mexico/GUA_LANGEBIO_IMSS_4335/2021	EPI_ISL_8251162	OQ084674	2021-12-05	Guanajuato	GK	AY.100
	hCoV-19/Mexico/COA_LANGEBIO_IMSS_4044/2021	EPI_ISL_8251163	OQ084602	2021-12-03	Coahuila	GK	AY.100
	hCoV-19/Mexico/BCN_LANGEBIO_IMSS_19740_NC/2021	EPI_ISL_8251166	OQ084756	2021-12-06	Baja_California	GK	AY.100
	hCoV-19/Mexico/BCN_LANGEBIO_IMSS_20405_NC/2021	EPI_ISL_8251167	OQ084527	2021-12-07	Baja_California	GK	AY.100
	hCoV-19/Mexico/GUA_LANGEBIO_IMSS_79272_NC/2021	EPI_ISL_8251168	OQ084804	2021-12-07	Guanajuato	GK	AY.20
	hCoV-19/Mexico/Mexico_City_LANGEBIO_IMSS_19582_NC/2021	EPI_ISL_8251169	OQ083952	2021-12-08	Mexico_City	GK	AY.26
	hCoV-19/Mexico/NLE_LANGEBIO_IMSS_26240_NC/2021	EPI_ISL_8251170	OQ083950	2021-12-03	Nuevo_Leon	GK	AY.100
	hCoV-19/Mexico/CHH_LANGEBIO_IMSS_4079/2021	EPI_ISL_8251172	OQ084530	2021-12-02	Chihuahua	GK	AY.100
	hCoV-19/Mexico/GUA_LANGEBIO_IMSS_4300/2021	EPI_ISL_8251177	OQ084566	2021-12-07	Guanajuato	GK	AY.103
	hCoV-19/Mexico/GUA_LANGEBIO_IMSS_4337/2021	EPI_ISL_8251178	OQ083951	2021-12-05	Guanajuato	GK	AY.103
	hCoV-19/Mexico/Mexico_City_LANGEBIO_IMSS_4259/2021	EPI_ISL_8251180	OQ084596	2021-12-10	Mexico_City	G	AY.20
	hCoV-19/Mexico/CHH_LANGEBIO_IMSS_4087/2021	EPI_ISL_8251181	OQ084685	2021-12-03	Chihuahua	GK	AY.25.1
	hCoV-19/Mexico/BCN_LANGEBIO_IMSS_4187/2021	EPI_ISL_8251183	OQ084755	2021-12-04	Baja_California	GK	AY.100
	hCoV-19/Mexico/BCN_LANGEBIO_IMSS_4147/2021	EPI_ISL_8251184	OQ084780	2021-12-03	Baja_California	GK	AY.122
	hCoV-19/Mexico/YUC_LANGEBIO_IMSS_4112/2021	EPI_ISL_8251187	OQ084891	2021-12-05	Yucatan	GK	AY.100
	hCoV-19/Mexico/MEX_LANGEBIO_IMSS_4252/2021	EPI_ISL_8251189	OQ084673	2021-12-07	State_of_Mexico	GK	AY.20
	hCoV-19/Mexico/ZAC_LANGEBIO_IMSS_4374/2021	EPI_ISL_8251190	OQ084689	2021-12-09	Zacatecas	GK	AY.3
	hCoV-19/Mexico/DUR_LANGEBIO_IMSS_4072/2021	EPI_ISL_8251191	OQ084695	2021-12-07	Durango	GK	AY.26
	hCoV-19/Mexico/BCN_LANGEBIO_IMSS_4160/2021	EPI_ISL_8251192	OQ083953	2021-12-01	Baja_California	G	AY.26
	hCoV-19/Mexico/BCN_LANGEBIO_IMSS_4149/2021	EPI_ISL_8251193	OQ084714	2021-12-03	Baja_California	GK	AY.42
	hCoV-19/Mexico/BCN_LANGEBIO_IMSS_4239/2021	EPI_ISL_8251194	OQ084728	2021-12-03	Baja_California	GK	AY.42
	hCoV-19/Mexico/BCN_LANGEBIO_IMSS_4246/2021	EPI_ISL_8251195	OQ083955	2021-12-06	Baja_California	GK	AY.42
	hCoV-19/Mexico/YUC_LANGEBIO_IMSS_4121/2021	EPI_ISL_8251196	OQ083956	2021-12-08	Yucatan	GK	AY.62
	hCoV-19/Mexico/SON_LANGEBIO_IMSS_4242/2021	EPI_ISL_8251197	OQ084796	2021-12-03	Sonora	GK	AY.26
	hCoV-19/Mexico/SON_LANGEBIO_IMSS_4288/2021	EPI_ISL_8251198	OQ083954	2021-12-03	Sonora	GK	AY.100
	hCoV-19/Mexico/BCN_LANGEBIO_IMSS_4164/2021	EPI_ISL_8251199	OQ084814	2021-12-03	Baja_California	GK	AY.26
	hCoV-19/Mexico/YUC_LANGEBIO_IMSS_4113/2021	EPI_ISL_8251201	OQ083973	2021-12-06	Yucatan	GK	AY.100
	hCoV-19/Mexico/YUC_LANGEBIO_IMSS_4115/2021	EPI_ISL_8251202	OQ083962	2021-12-07	Yucatan	GK	AY.100
	hCoV-19/Mexico/YUC_LANGEBIO_IMSS_4118/2021	EPI_ISL_8251203	OQ083963	2021-12-07	Yucatan	GK	AY.100
	hCoV-19/Mexico/YUC_LANGEBIO_IMSS_4119/2021	EPI_ISL_8251204	OQ083964	2021-12-08	Yucatan	GK	AY.100
	hCoV-19/Mexico/YUC_LANGEBIO_IMSS_4122/2021	EPI_ISL_8251205	OQ083965	2021-12-09	Yucatan	GK	AY.100
	hCoV-19/Mexico/MEX_LANGEBIO_IMSS_4221/2021	EPI_ISL_8251206	OQ083958	2021-12-07	State_of_Mexico	GK	AY.100
	hCoV-19/Mexico/MEX_LANGEBIO_IMSS_4253/2021	EPI_ISL_8251207	OQ083959	2021-12-08	State_of_Mexico	GK	AY.100
	hCoV-19/Mexico/SON_LANGEBIO_IMSS_4295/2021	EPI_ISL_8251208	OQ083960	2021-12-02	Sonora	GK	AY.100
	hCoV-19/Mexico/SON_LANGEBIO_IMSS_4364/2021	EPI_ISL_8251209	OQ083961	2021-12-07	Sonora	GK	AY.100
	hCoV-19/Mexico/COA_LANGEBIO_IMSS_4052/2021	EPI_ISL_8251210	OQ084906	2021-12-05	Coahuila	GK	AY.100
	hCoV-19/Mexico/BCN_LANGEBIO_IMSS_4153/2021	EPI_ISL_8251212	OQ083957	2021-12-01	Baja_California	GK	AY.100
	hCoV-19/Mexico/BCN_LANGEBIO_IMSS_4168/2021	EPI_ISL_8251213	OQ083970	2021-12-03	Baja_California	GK	AY.100
	hCoV-19/Mexico/BCN_LANGEBIO_IMSS_4224/2021	EPI_ISL_8251214	OQ083971	2021-12-06	Baja_California	GK	AY.100
	hCoV-19/Mexico/BCN_LANGEBIO_IMSS_4226/2021	EPI_ISL_8251215	OQ084813	2021-12-06	Baja_California	GK	AY.100
	hCoV-19/Mexico/BCN_LANGEBIO_IMSS_4236/2021	EPI_ISL_8251216	OQ083972	2021-12-06	Baja_California	GK	AY.100
	hCoV-19/Mexico/SIN_LANGEBIO_IMSS_4294/2021	EPI_ISL_8251217	OQ084791	2021-12-06	Sinaloa	GK	AY.3
	hCoV-19/Mexico/BCN_LANGEBIO_IMSS_4229/2021	EPI_ISL_8251218	OQ083969	2021-12-07	Baja_California	GK	AY.113
	hCoV-19/Mexico/BCN_LANGEBIO_IMSS_4210/2021	EPI_ISL_8251220	OQ083966	2021-12-06	Baja_California	GK	AY.122
	hCoV-19/Mexico/ZAC_LANGEBIO_IMSS_4370/2021	EPI_ISL_8251221	OQ084050	2021-12-06	Zacatecas	GK	AY.100
	hCoV-19/Mexico/ZAC_LANGEBIO_IMSS_4372/2021	EPI_ISL_8251222	OQ083967	2021-12-08	Zacatecas	GK	AY.26
	hCoV-19/Mexico/ZAC_LANGEBIO_IMSS_4373/2021	EPI_ISL_8251223	OQ083968	2021-12-08	Zacatecas	GK	AY.122.4
	hCoV-19/Mexico/ZAC_LANGEBIO_IMSS_4375/2021	EPI_ISL_8251224	OQ083979	2021-12-09	Zacatecas	GK	AY.20
	hCoV-19/Mexico/ZAC_LANGEBIO_IMSS_4376/2021	EPI_ISL_8251225	OQ083980	2021-12-08	Zacatecas	GK	AY.100
	hCoV-19/Mexico/ZAC_LANGEBIO_IMSS_4377/2021	EPI_ISL_8251226	OQ083981	2021-12-11	Zacatecas	GK	AY.113
	hCoV-19/Mexico/YUC_LANGEBIO_IMSS_4109/2021	EPI_ISL_8251241	OQ083984	2021-12-05	Yucatan	GK	AY.62
	hCoV-19/Mexico/YUC_LANGEBIO_IMSS_4110/2021	EPI_ISL_8251242	OQ083982	2021-12-05	Yucatan	GK	AY.100
	hCoV-19/Mexico/YUC_LANGEBIO_IMSS_4111/2021	EPI_ISL_8251243	OQ083983	2021-12-05	Yucatan	GK	AY.26
	hCoV-19/Mexico/YUC_LANGEBIO_IMSS_4116/2021	EPI_ISL_8251244	OQ084409	2021-12-07	Yucatan	GK	AY.26
	hCoV-19/Mexico/YUC_LANGEBIO_IMSS_4117/2021	EPI_ISL_8251245	OQ084648	2021-12-07	Yucatan	GK	AY.20
	hCoV-19/Mexico/YUC_LANGEBIO_IMSS_4120/2021	EPI_ISL_8251246	OQ084771	2021-12-08	Yucatan	GK	AY.26
	hCoV-19/Mexico/VER_LANGEBIO_IMSS_4256/2021	EPI_ISL_8251247	OQ084725	2021-12-08	Veracruz	GK	AY.26
	hCoV-19/Mexico/VER_LANGEBIO_IMSS_4257/2021	EPI_ISL_8251248	OQ083976	2021-12-06	Veracruz	GK	AY.20
	hCoV-19/Mexico/TAM_LANGEBIO_IMSS_4053/2021	EPI_ISL_8251251	OQ084918	2021-12-06	Tamaulipas	GK	AY.43
	hCoV-19/Mexico/TAM_LANGEBIO_IMSS_4089/2021	EPI_ISL_8251252	OQ084754	2021-12-09	Tamaulipas	GK	AY.20
	hCoV-19/Mexico/MEX_LANGEBIO_IMSS_4123/2021	EPI_ISL_8251253	OQ083974	2021-12-04	State_of_Mexico	GK	AY.20
	hCoV-19/Mexico/MEX_LANGEBIO_IMSS_4124/2021	EPI_ISL_8251254	OQ083975	2021-12-04	State_of_Mexico	GK	AY.20
	hCoV-19/Mexico/SON_LANGEBIO_IMSS_4150/2021	EPI_ISL_8251260	OQ083978	2021-12-01	Sonora	GK	AY.113
	hCoV-19/Mexico/SON_LANGEBIO_IMSS_4284/2021	EPI_ISL_8251261	OQ084437	2021-12-02	Sonora	GK	AY.100
	hCoV-19/Mexico/SON_LANGEBIO_IMSS_4285/2021	EPI_ISL_8251262	OQ084897	2021-12-06	Sonora	GK	AY.26
	hCoV-19/Mexico/SON_LANGEBIO_IMSS_4286/2021	EPI_ISL_8251263	OQ084808	2021-12-06	Sonora	GK	AY.113
	hCoV-19/Mexico/SON_LANGEBIO_IMSS_4287/2021	EPI_ISL_8251264	OQ083977	2021-12-02	Sonora	GK	AY.3
	hCoV-19/Mexico/SON_LANGEBIO_IMSS_4289/2021	EPI_ISL_8251265	OQ084027	2021-12-02	Sonora	GK	AY.3
	hCoV-19/Mexico/SON_LANGEBIO_IMSS_4290/2021	EPI_ISL_8251266	OQ084517	2021-12-01	Sonora	GK	AY.26
	hCoV-19/Mexico/SON_LANGEBIO_IMSS_4296/2021	EPI_ISL_8251267	OQ084783	2021-12-02	Sonora	GK	AY.26
	hCoV-19/Mexico/SON_LANGEBIO_IMSS_4297/2021	EPI_ISL_8251268	OQ084805	2021-12-01	Sonora	GK	AY.20
	hCoV-19/Mexico/SON_LANGEBIO_IMSS_4310/2021	EPI_ISL_8251269	OQ084542	2021-12-03	Sonora	GK	AY.26
	hCoV-19/Mexico/SON_LANGEBIO_IMSS_4311/2021	EPI_ISL_8251270	OQ083987	2021-12-03	Sonora	GK	AY.26
	hCoV-19/Mexico/SON_LANGEBIO_IMSS_4312/2021	EPI_ISL_8251271	OQ084772	2021-12-03	Sonora	GK	AY.103
	hCoV-19/Mexico/SON_LANGEBIO_IMSS_4313/2021	EPI_ISL_8251272	OQ084841	2021-12-03	Sonora	GK	AY.26
	hCoV-19/Mexico/SON_LANGEBIO_IMSS_4326/2021	EPI_ISL_8251273	OQ084845	2021-12-07	Sonora	GK	AY.26
	hCoV-19/Mexico/SON_LANGEBIO_IMSS_4327/2021	EPI_ISL_8251274	OQ084555	2021-12-07	Sonora	GK	AY.26
	hCoV-19/Mexico/SON_LANGEBIO_IMSS_4328/2021	EPI_ISL_8251275	OQ084854	2021-12-07	Sonora	GK	AY.26
	hCoV-19/Mexico/SON_LANGEBIO_IMSS_4329/2021	EPI_ISL_8251276	OQ084562	2021-12-07	Sonora	GK	AY.26
	hCoV-19/Mexico/SON_LANGEBIO_IMSS_4346/2021	EPI_ISL_8251277	OQ084860	2021-12-08	Sonora	GK	AY.26
	hCoV-19/Mexico/SON_LANGEBIO_IMSS_4347/2021	EPI_ISL_8251278	OQ084572	2021-12-08	Sonora	GK	AY.44
	hCoV-19/Mexico/SON_LANGEBIO_IMSS_4348/2021	EPI_ISL_8251279	OQ084773	2021-12-07	Sonora	GK	AY.3
	hCoV-19/Mexico/SON_LANGEBIO_IMSS_4363/2021	EPI_ISL_8251280	OQ083988	2021-12-06	Sonora	GK	AY.26
	hCoV-19/Mexico/SON_LANGEBIO_IMSS_4365/2021	EPI_ISL_8251281	OQ083989	2021-12-07	Sonora	GK	AY.20
	hCoV-19/Mexico/SIN_LANGEBIO_IMSS_4291/2021	EPI_ISL_8251282	OQ084701	2021-12-03	Sinaloa	GK	AY.3
	hCoV-19/Mexico/SIN_LANGEBIO_IMSS_4292/2021	EPI_ISL_8251283	OQ084606	2021-12-04	Sinaloa	GK	AY.26
	hCoV-19/Mexico/SIN_LANGEBIO_IMSS_4301/2021	EPI_ISL_8251284	OQ084617	2021-12-06	Sinaloa	GK	AY.26
	hCoV-19/Mexico/SIN_LANGEBIO_IMSS_4302/2021	EPI_ISL_8251285	OQ083991	2021-12-06	Sinaloa	GK	AY.26
	hCoV-19/Mexico/SIN_LANGEBIO_IMSS_4303/2021	EPI_ISL_8251286	OQ084637	2021-12-05	Sinaloa	GK	AY.26
	hCoV-19/Mexico/SIN_LANGEBIO_IMSS_4305/2021	EPI_ISL_8251287	OQ084659	2021-12-04	Sinaloa	GK	AY.44
	hCoV-19/Mexico/SIN_LANGEBIO_IMSS_4331/2021	EPI_ISL_8251288	OQ083990	2021-12-08	Sinaloa	GK	AY.26
	hCoV-19/Mexico/SIN_LANGEBIO_IMSS_4349/2021	EPI_ISL_8251289	OQ084911	2021-12-07	Sinaloa	GK	AY.26
	hCoV-19/Mexico/SLP_LANGEBIO_IMSS_4368/2021	EPI_ISL_8251290	OQ083985	2021-11-29	San_Luis_Potosi	GK	AY.3
	hCoV-19/Mexico/SLP_LANGEBIO_IMSS_4369/2021	EPI_ISL_8251291	OQ083986	2021-11-29	San_Luis_Potosi	GK	AY.25
	hCoV-19/Mexico/ROO_LANGEBIO_IMSS_4114/2021	EPI_ISL_8251312	OQ084006	2021-12-02	Quintana_Roo	GK	AY.113
	hCoV-19/Mexico/PUE_LANGEBIO_IMSS_4220/2021	EPI_ISL_8251313	OQ084007	2021-12-03	Puebla	GK	AY.111
	hCoV-19/Mexico/OAX_LANGEBIO_IMSS_4176/2021	EPI_ISL_8251318	OQ084004	2021-12-05	Oaxaca	GK	AY.44
	hCoV-19/Mexico/NLE_LANGEBIO_IMSS_4038/2021	EPI_ISL_8251319	OQ084005	2021-12-04	Nuevo_Leon	GK	AY.3
	hCoV-19/Mexico/NLE_LANGEBIO_IMSS_4039/2021	EPI_ISL_8251320	OQ084002	2021-12-06	Nuevo_Leon	GK	AY.3
	hCoV-19/Mexico/NLE_LANGEBIO_IMSS_4040/2021	EPI_ISL_8251321	OQ084051	2021-12-06	Nuevo_Leon	GK	AY.20
	hCoV-19/Mexico/NLE_LANGEBIO_IMSS_4041/2021	EPI_ISL_8251322	OQ084003	2021-12-05	Nuevo_Leon	GK	AY.100
	hCoV-19/Mexico/NLE_LANGEBIO_IMSS_4073/2021	EPI_ISL_8251323	OQ083994	2021-12-08	Nuevo_Leon	GK	AY.20
	hCoV-19/Mexico/NLE_LANGEBIO_IMSS_4074/2021	EPI_ISL_8251324	OQ083995	2021-12-09	Nuevo_Leon	GK	AY.113
	hCoV-19/Mexico/NLE_LANGEBIO_IMSS_4075/2021	EPI_ISL_8251325	OQ083996	2021-12-09	Nuevo_Leon	GK	AY.100
	hCoV-19/Mexico/NLE_LANGEBIO_IMSS_4077/2021	EPI_ISL_8251326	OQ083997	2021-12-09	Nuevo_Leon	GK	AY.20
	hCoV-19/Mexico/NLE_LANGEBIO_IMSS_4088/2021	EPI_ISL_8251327	OQ084914	2021-12-10	Nuevo_Leon	GK	AY.20
	hCoV-19/Mexico/NLE_LANGEBIO_IMSS_4108/2021	EPI_ISL_8251328	OQ083993	2021-12-11	Nuevo_Leon	GK	AY.20
	hCoV-19/Mexico/MOR_LANGEBIO_IMSS_4219/2021	EPI_ISL_8251329	OQ084894	2021-12-04	Morelos	GK	AY.20
	hCoV-19/Mexico/MIC_LANGEBIO_IMSS_4323/2021	EPI_ISL_8251331	OQ083992	2021-12-06	Michoacan	GK	AY.100
	hCoV-19/Mexico/MIC_LANGEBIO_IMSS_4350/2021	EPI_ISL_8251332	OQ084915	2021-12-09	Michoacan	GK	AY.20
	hCoV-19/Mexico/Mexico_City_LANGEBIO_IMSS_4125/2021	EPI_ISL_8251333	OQ084385	2021-12-03	Mexico_City	GK	AY.26
	hCoV-19/Mexico/Mexico_City_LANGEBIO_IMSS_4127/2021	EPI_ISL_8251334	OQ084387	2021-12-06	Mexico_City	GK	AY.26
	hCoV-19/Mexico/Mexico_City_LANGEBIO_IMSS_4169/2021	EPI_ISL_8251335	OQ084000	2021-12-06	Mexico_City	GK	AY.26
	hCoV-19/Mexico/Mexico_City_LANGEBIO_IMSS_4170/2021	EPI_ISL_8251336	OQ084762	2021-12-07	Mexico_City	GK	AY.20
	hCoV-19/Mexico/Mexico_City_LANGEBIO_IMSS_4174/2021	EPI_ISL_8251337	OQ084001	2021-12-03	Mexico_City	GK	AY.20
	hCoV-19/Mexico/Mexico_City_LANGEBIO_IMSS_4266/2021	EPI_ISL_8251338	OQ084774	2021-12-10	Mexico_City	GK	AY.20
	hCoV-19/Mexico/JAL_LANGEBIO_IMSS_4308/2021	EPI_ISL_8251339	OQ084683	2021-12-06	Jalisco	GK	AY.25
	hCoV-19/Mexico/JAL_LANGEBIO_IMSS_4309/2021	EPI_ISL_8251340	OQ083999	2021-12-09	Jalisco	GK	AY.26
	hCoV-19/Mexico/JAL_LANGEBIO_IMSS_4315/2021	EPI_ISL_8251341	OQ084712	2021-12-08	Jalisco	GK	AY.100
	hCoV-19/Mexico/JAL_LANGEBIO_IMSS_4324/2021	EPI_ISL_8251342	OQ084803	2021-12-09	Jalisco	GK	AY.43
	hCoV-19/Mexico/JAL_LANGEBIO_IMSS_4325/2021	EPI_ISL_8251343	OQ083998	2021-12-09	Jalisco	GK	AY.26
	hCoV-19/Mexico/JAL_LANGEBIO_IMSS_4362/2021	EPI_ISL_8251344	OQ084410	2021-12-11	Jalisco	GK	AY.3
	hCoV-19/Mexico/HID_LANGEBIO_IMSS_4272/2021	EPI_ISL_8251345	OQ084413	2021-12-09	Hidalgo	GK	AY.103
	hCoV-19/Mexico/GRO_LANGEBIO_IMSS_4268/2021	EPI_ISL_8251347	OQ084016	2021-12-07	Guerrero	GK	AY.20
	hCoV-19/Mexico/GUA_LANGEBIO_IMSS_4275/2021	EPI_ISL_8251348	OQ084760	2021-12-05	Guanajuato	GK	AY.20
	hCoV-19/Mexico/GUA_LANGEBIO_IMSS_4278/2021	EPI_ISL_8251349	OQ084015	2021-12-02	Guanajuato	GK	AY.100
	hCoV-19/Mexico/GUA_LANGEBIO_IMSS_4281/2021	EPI_ISL_8251350	OQ084896	2021-12-03	Guanajuato	GK	AY.20
	hCoV-19/Mexico/GUA_LANGEBIO_IMSS_4282/2021	EPI_ISL_8251351	OQ084418	2021-12-04	Guanajuato	GK	AY.20
	hCoV-19/Mexico/GUA_LANGEBIO_IMSS_4283/2021	EPI_ISL_8251352	OQ084423	2021-12-04	Guanajuato	GK	AY.103
	hCoV-19/Mexico/GUA_LANGEBIO_IMSS_4298/2021	EPI_ISL_8251353	OQ084014	2021-12-06	Guanajuato	GK	AY.100
	hCoV-19/Mexico/GUA_LANGEBIO_IMSS_4299/2021	EPI_ISL_8251354	OQ084679	2021-12-06	Guanajuato	GK	AY.20
	hCoV-19/Mexico/GUA_LANGEBIO_IMSS_4306/2021	EPI_ISL_8251355	OQ084757	2021-12-01	Guanajuato	GK	AY.3
	hCoV-19/Mexico/GUA_LANGEBIO_IMSS_4316/2021	EPI_ISL_8251356	OQ084883	2021-12-06	Guanajuato	GK	AY.3
	hCoV-19/Mexico/GUA_LANGEBIO_IMSS_4317/2021	EPI_ISL_8251357	OQ084758	2021-12-06	Guanajuato	GK	AY.3
	hCoV-19/Mexico/GUA_LANGEBIO_IMSS_4319/2021	EPI_ISL_8251358	OQ084930	2021-12-07	Guanajuato	GK	AY.20
	hCoV-19/Mexico/GUA_LANGEBIO_IMSS_4321/2021	EPI_ISL_8251359	OQ084026	2021-12-07	Guanajuato	GK	AY.20
	hCoV-19/Mexico/GUA_LANGEBIO_IMSS_4322/2021	EPI_ISL_8251360	OQ084215	2021-12-07	Guanajuato	GK	AY.3
	hCoV-19/Mexico/GUA_LANGEBIO_IMSS_4334/2021	EPI_ISL_8251361	OQ084680	2021-12-09	Guanajuato	GK	AY.100
	hCoV-19/Mexico/GUA_LANGEBIO_IMSS_4336/2021	EPI_ISL_8251362	OQ084694	2021-12-04	Guanajuato	GK	AY.3
	hCoV-19/Mexico/GUA_LANGEBIO_IMSS_4338/2021	EPI_ISL_8251363	OQ084017	2021-12-05	Guanajuato	GK	AY.20
	hCoV-19/Mexico/GUA_LANGEBIO_IMSS_4339/2021	EPI_ISL_8251364	OQ084446	2021-12-06	Guanajuato	GK	AY.20
	hCoV-19/Mexico/GUA_LANGEBIO_IMSS_4340/2021	EPI_ISL_8251365	OQ084512	2021-12-06	Guanajuato	GK	AY.3
	hCoV-19/Mexico/GUA_LANGEBIO_IMSS_4342/2021	EPI_ISL_8251366	OQ084681	2021-12-07	Guanajuato	GK	AY.100
	hCoV-19/Mexico/GUA_LANGEBIO_IMSS_4343/2021	EPI_ISL_8251367	OQ084010	2021-12-07	Guanajuato	GK	AY.3
	hCoV-19/Mexico/GUA_LANGEBIO_IMSS_4344/2021	EPI_ISL_8251368	OQ084536	2021-12-07	Guanajuato	GK	AY.20
	hCoV-19/Mexico/GUA_LANGEBIO_IMSS_4345/2021	EPI_ISL_8251369	OQ084011	2021-12-08	Guanajuato	GK	AY.20
	hCoV-19/Mexico/GUA_LANGEBIO_IMSS_4351/2021	EPI_ISL_8251370	OQ084432	2021-12-07	Guanajuato	GK	AY.20
	hCoV-19/Mexico/GUA_LANGEBIO_IMSS_4352/2021	EPI_ISL_8251371	OQ084009	2021-12-07	Guanajuato	GK	AY.20
	hCoV-19/Mexico/GUA_LANGEBIO_IMSS_4354/2021	EPI_ISL_8251372	OQ084535	2021-12-09	Guanajuato	GK	AY.3
	hCoV-19/Mexico/GUA_LANGEBIO_IMSS_4355/2021	EPI_ISL_8251373	OQ084553	2021-12-08	Guanajuato	GK	AY.3
	hCoV-19/Mexico/GUA_LANGEBIO_IMSS_4356/2021	EPI_ISL_8251374	OQ084850	2021-12-08	Guanajuato	GK	AY.3
	hCoV-19/Mexico/GUA_LANGEBIO_IMSS_4357/2021	EPI_ISL_8251375	OQ084008	2021-12-09	Guanajuato	GK	AY.3
	hCoV-19/Mexico/GUA_LANGEBIO_IMSS_4358/2021	EPI_ISL_8251376	OQ084857	2021-12-09	Guanajuato	GK	AY.3
	hCoV-19/Mexico/GUA_LANGEBIO_IMSS_4359/2021	EPI_ISL_8251377	OQ084645	2021-12-08	Guanajuato	GK	AY.3
	hCoV-19/Mexico/GUA_LANGEBIO_IMSS_4360/2021	EPI_ISL_8251378	OQ084862	2021-12-08	Guanajuato	GK	AY.100
	hCoV-19/Mexico/DUR_LANGEBIO_IMSS_4060/2021	EPI_ISL_8251379	OQ084581	2021-12-06	Durango	GK	AY.3
	hCoV-19/Mexico/DUR_LANGEBIO_IMSS_4071/2021	EPI_ISL_8251380	OQ084012	2021-12-08	Durango	GK	AY.100
	hCoV-19/Mexico/DUR_LANGEBIO_IMSS_4095/2021	EPI_ISL_8251381	OQ084013	2021-12-08	Durango	GK	AY.100
	hCoV-19/Mexico/DUR_LANGEBIO_IMSS_4101/2021	EPI_ISL_8251382	OQ084869	2021-12-10	Durango	GK	AY.100
	hCoV-19/Mexico/DUR_LANGEBIO_IMSS_4102/2021	EPI_ISL_8251383	OQ084720	2021-12-08	Durango	GK	AY.100
	hCoV-19/Mexico/DUR_LANGEBIO_IMSS_4104/2021	EPI_ISL_8251384	OQ084616	2021-12-09	Durango	GK	AY.100
	hCoV-19/Mexico/DUR_LANGEBIO_IMSS_4105/2021	EPI_ISL_8251385	OQ084627	2021-12-09	Durango	GK	AY.44
	hCoV-19/Mexico/DUR_LANGEBIO_IMSS_4106/2021	EPI_ISL_8251386	OQ084639	2021-12-09	Durango	GK	AY.100
	hCoV-19/Mexico/DUR_LANGEBIO_IMSS_4107/2021	EPI_ISL_8251387	OQ084656	2021-12-09	Durango	GK	AY.3
	hCoV-19/Mexico/COL_LANGEBIO_IMSS_4332/2021	EPI_ISL_8251388	OQ084669	2021-12-06	Colima	GK	AY.20
	hCoV-19/Mexico/COA_LANGEBIO_IMSS_4042/2021	EPI_ISL_8251389	OQ084912	2021-12-04	Coahuila	GK	AY.20
	hCoV-19/Mexico/COA_LANGEBIO_IMSS_4045/2021	EPI_ISL_8251390	OQ084928	2021-12-05	Coahuila	GK	AY.3
	hCoV-19/Mexico/COA_LANGEBIO_IMSS_4046/2021	EPI_ISL_8251391	OQ084018	2021-12-04	Coahuila	GK	AY.3
	hCoV-19/Mexico/COA_LANGEBIO_IMSS_4048/2021	EPI_ISL_8251392	OQ084705	2021-12-05	Coahuila	GK	AY.20
	hCoV-19/Mexico/COA_LANGEBIO_IMSS_4049/2021	EPI_ISL_8251393	OQ084020	2021-12-05	Coahuila	GK	AY.20
	hCoV-19/Mexico/COA_LANGEBIO_IMSS_4050/2021	EPI_ISL_8251394	OQ084727	2021-12-05	Coahuila	GK	AY.100
	hCoV-19/Mexico/COA_LANGEBIO_IMSS_4051/2021	EPI_ISL_8251395	OQ084776	2021-12-03	Coahuila	GK	AY.100
	hCoV-19/Mexico/COA_LANGEBIO_IMSS_4054/2021	EPI_ISL_8251396	OQ084787	2021-12-08	Coahuila	GK	AY.100
	hCoV-19/Mexico/COA_LANGEBIO_IMSS_4058/2021	EPI_ISL_8251397	OQ084797	2021-12-07	Coahuila	GK	AY.20
	hCoV-19/Mexico/COA_LANGEBIO_IMSS_4061/2021	EPI_ISL_8251398	OQ084526	2021-12-06	Coahuila	GK	AY.113
	hCoV-19/Mexico/COA_LANGEBIO_IMSS_4076/2021	EPI_ISL_8251399	OQ084019	2021-12-09	Coahuila	GK	AY.100
	hCoV-19/Mexico/COA_LANGEBIO_IMSS_4091/2021	EPI_ISL_8251400	OQ084212	2021-12-08	Coahuila	GK	AY.118
	hCoV-19/Mexico/COA_LANGEBIO_IMSS_4100/2021	EPI_ISL_8251401	OQ084682	2021-12-09	Coahuila	GK	AY.20
	hCoV-19/Mexico/CHH_LANGEBIO_IMSS_4066/2021	EPI_ISL_8251402	OQ084665	2021-11-24	Chihuahua	GK	AY.26
	hCoV-19/Mexico/CHH_LANGEBIO_IMSS_4067/2021	EPI_ISL_8251403	OQ084199	2021-12-02	Chihuahua	GK	AY.39
	hCoV-19/Mexico/CHH_LANGEBIO_IMSS_4068/2021	EPI_ISL_8251404	OQ083922	2021-12-03	Chihuahua	GK	AY.113
	hCoV-19/Mexico/CHH_LANGEBIO_IMSS_4078/2021	EPI_ISL_8251405	OQ083923	2021-12-01	Chihuahua	GK	AY.44
	hCoV-19/Mexico/CHH_LANGEBIO_IMSS_4082/2021	EPI_ISL_8251406	OQ084793	2021-12-04	Chihuahua	GK	AY.113
	hCoV-19/Mexico/CHH_LANGEBIO_IMSS_4083/2021	EPI_ISL_8251407	OQ083924	2021-12-02	Chihuahua	GK	AY.113
	hCoV-19/Mexico/CHH_LANGEBIO_IMSS_4084/2021	EPI_ISL_8251408	OQ083925	2021-12-02	Chihuahua	GK	AY.26
	hCoV-19/Mexico/CHH_LANGEBIO_IMSS_4085/2021	EPI_ISL_8251409	OQ083926	2021-12-02	Chihuahua	GK	AY.20
	hCoV-19/Mexico/CHH_LANGEBIO_IMSS_4086/2021	EPI_ISL_8251410	OQ083921	2021-12-03	Chihuahua	GK	AY.113
	hCoV-19/Mexico/CHH_LANGEBIO_IMSS_4093/2021	EPI_ISL_8251411	OQ084761	2021-12-08	Chihuahua	GK	AY.39
	hCoV-19/Mexico/CHH_LANGEBIO_IMSS_4094/2021	EPI_ISL_8251412	OQ083929	2021-12-07	Chihuahua	GK	AY.39
	hCoV-19/Mexico/CHH_LANGEBIO_IMSS_4096/2021	EPI_ISL_8251413	OQ083930	2021-12-06	Chihuahua	GK	AY.39
	hCoV-19/Mexico/CHH_LANGEBIO_IMSS_4097/2021	EPI_ISL_8251414	OQ083931	2021-11-23	Chihuahua	GK	AY.26
	hCoV-19/Mexico/CHH_LANGEBIO_IMSS_4098/2021	EPI_ISL_8251415	OQ083928	2021-12-08	Chihuahua	GK	AY.39
	hCoV-19/Mexico/CHH_LANGEBIO_IMSS_4099/2021	EPI_ISL_8251416	OQ084812	2021-11-21	Chihuahua	GK	AY.39
	hCoV-19/Mexico/CHP_LANGEBIO_IMSS_4258/2021	EPI_ISL_8251417	OQ084792	2021-12-08	Chiapas	GK	AY.25.1
	hCoV-19/Mexico/BCS_LANGEBIO_IMSS_4213/2021	EPI_ISL_8251418	OQ084908	2021-12-02	Baja_California_Sur	GK	AY.20
	hCoV-19/Mexico/BCS_LANGEBIO_IMSS_4214/2021	EPI_ISL_8251419	OQ084401	2021-12-01	Baja_California_Sur	GK	AY.20
	hCoV-19/Mexico/BCS_LANGEBIO_IMSS_4217/2021	EPI_ISL_8251420	OQ083927	2021-12-01	Baja_California_Sur	GK	AY.26
	hCoV-19/Mexico/BCN_LANGEBIO_IMSS_4133/2021	EPI_ISL_8251428	OQ083940	2021-12-02	Baja_California	GK	AY.100
	hCoV-19/Mexico/BCN_LANGEBIO_IMSS_4137/2021	EPI_ISL_8251429	OQ084895	2021-12-03	Baja_California	GK	AY.26
	hCoV-19/Mexico/BCN_LANGEBIO_IMSS_4138/2021	EPI_ISL_8251430	OQ084216	2021-12-03	Baja_California	GK	AY.113
	hCoV-19/Mexico/BCN_LANGEBIO_IMSS_4143/2021	EPI_ISL_8251431	OQ083938	2021-12-02	Baja_California	GK	AY.103
	hCoV-19/Mexico/BCN_LANGEBIO_IMSS_4144/2021	EPI_ISL_8251432	OQ083939	2021-12-02	Baja_California	GK	AY.3
	hCoV-19/Mexico/BCN_LANGEBIO_IMSS_4146/2021	EPI_ISL_8251433	OQ084759	2021-12-02	Baja_California	GK	AY.103
	hCoV-19/Mexico/BCN_LANGEBIO_IMSS_4148/2021	EPI_ISL_8251434	OQ084386	2021-12-02	Baja_California	GK	AY.20
	hCoV-19/Mexico/BCN_LANGEBIO_IMSS_4151/2021	EPI_ISL_8251435	OQ083946	2021-12-02	Baja_California	GK	AY.3
	hCoV-19/Mexico/BCN_LANGEBIO_IMSS_4155/2021	EPI_ISL_8251436	OQ083947	2021-12-02	Baja_California	GK	AY.103
	hCoV-19/Mexico/BCN_LANGEBIO_IMSS_4156/2021	EPI_ISL_8251437	OQ083944	2021-12-01	Baja_California	GK	AY.26
	hCoV-19/Mexico/BCN_LANGEBIO_IMSS_4159/2021	EPI_ISL_8251438	OQ083945	2021-12-01	Baja_California	GK	AY.103
	hCoV-19/Mexico/BCN_LANGEBIO_IMSS_4161/2021	EPI_ISL_8251439	OQ084885	2021-12-01	Baja_California	GK	AY.103
	hCoV-19/Mexico/BCN_LANGEBIO_IMSS_4167/2021	EPI_ISL_8251440	OQ083941	2021-12-03	Baja_California	GK	AY.113
	hCoV-19/Mexico/BCN_LANGEBIO_IMSS_4178/2021	EPI_ISL_8251441	OQ084713	2021-12-03	Baja_California	GK	AY.43
	hCoV-19/Mexico/BCN_LANGEBIO_IMSS_4180/2021	EPI_ISL_8251442	OQ083942	2021-12-02	Baja_California	GK	AY.113
	hCoV-19/Mexico/BCN_LANGEBIO_IMSS_4181/2021	EPI_ISL_8251443	OQ083943	2021-12-03	Baja_California	GK	AY.103
	hCoV-19/Mexico/BCN_LANGEBIO_IMSS_4182/2021	EPI_ISL_8251444	OQ084411	2021-12-02	Baja_California	GK	AY.43
	hCoV-19/Mexico/BCN_LANGEBIO_IMSS_4184/2021	EPI_ISL_8251445	OQ083934	2021-12-01	Baja_California	GK	AY.119.2
	hCoV-19/Mexico/BCN_LANGEBIO_IMSS_4188/2021	EPI_ISL_8251446	OQ084880	2021-12-06	Baja_California	GK	AY.100
	hCoV-19/Mexico/BCN_LANGEBIO_IMSS_4190/2021	EPI_ISL_8251447	OQ084726	2021-12-06	Baja_California	GK	AY.44
	hCoV-19/Mexico/BCN_LANGEBIO_IMSS_4191/2021	EPI_ISL_8251448	OQ084415	2021-12-02	Baja_California	GK	AY.20
	hCoV-19/Mexico/BCN_LANGEBIO_IMSS_4192/2021	EPI_ISL_8251449	OQ084752	2021-12-05	Baja_California	GK	AY.26
	hCoV-19/Mexico/BCN_LANGEBIO_IMSS_4194/2021	EPI_ISL_8251450	OQ083933	2021-12-04	Baja_California	GK	AY.26
	hCoV-19/Mexico/BCN_LANGEBIO_IMSS_4196/2021	EPI_ISL_8251451	OQ084905	2021-12-05	Baja_California	GK	AY.100
	hCoV-19/Mexico/BCN_LANGEBIO_IMSS_4199/2021	EPI_ISL_8251452	OQ083918	2021-12-05	Baja_California	GK	AY.3
	hCoV-19/Mexico/BCN_LANGEBIO_IMSS_4200/2021	EPI_ISL_8251453	OQ084753	2021-12-04	Baja_California	GK	AY.103
	hCoV-19/Mexico/BCN_LANGEBIO_IMSS_4201/2021	EPI_ISL_8251454	OQ083932	2021-12-04	Baja_California	GK	AY.103
	hCoV-19/Mexico/BCN_LANGEBIO_IMSS_4202/2021	EPI_ISL_8251455	OQ084733	2021-12-04	Baja_California	GK	AY.103
	hCoV-19/Mexico/BCN_LANGEBIO_IMSS_4204/2021	EPI_ISL_8251456	OQ084884	2021-12-04	Baja_California	GK	AY.113
	hCoV-19/Mexico/BCN_LANGEBIO_IMSS_4205/2021	EPI_ISL_8251457	OQ084858	2021-12-04	Baja_California	GK	AY.20
	hCoV-19/Mexico/BCN_LANGEBIO_IMSS_4206/2021	EPI_ISL_8251458	OQ084025	2021-12-05	Baja_California	GK	AY.103
	hCoV-19/Mexico/BCN_LANGEBIO_IMSS_4207/2021	EPI_ISL_8251459	OQ083937	2021-12-06	Baja_California	GK	AY.26
	hCoV-19/Mexico/BCN_LANGEBIO_IMSS_4215/2021	EPI_ISL_8251460	OQ084801	2021-12-05	Baja_California	GK	AY.20
	hCoV-19/Mexico/BCN_LANGEBIO_IMSS_4216/2021	EPI_ISL_8251461	OQ084510	2021-12-03	Baja_California	GK	AY.20
	hCoV-19/Mexico/BCN_LANGEBIO_IMSS_4222/2021	EPI_ISL_8251462	OQ083935	2021-12-06	Baja_California	GK	AY.20
	hCoV-19/Mexico/BCN_LANGEBIO_IMSS_4225/2021	EPI_ISL_8251463	OQ084809	2021-12-06	Baja_California	GK	AY.113
	hCoV-19/Mexico/BCN_LANGEBIO_IMSS_4230/2021	EPI_ISL_8251464	OQ084782	2021-12-07	Baja_California	GK	AY.100
	hCoV-19/Mexico/BCN_LANGEBIO_IMSS_4233/2021	EPI_ISL_8251465	OQ083936	2021-12-06	Baja_California	GK	AY.20
	hCoV-19/Mexico/BCN_LANGEBIO_IMSS_4237/2021	EPI_ISL_8251466	OQ084635	2021-12-06	Baja_California	GK	AY.25.1
	hCoV-19/Mexico/BCN_LANGEBIO_IMSS_4240/2021	EPI_ISL_8251467	OQ083949	2021-12-03	Baja_California	GK	AY.26
	hCoV-19/Mexico/BCN_LANGEBIO_IMSS_4241/2021	EPI_ISL_8251468	OQ084806	2021-12-07	Baja_California	GK	AY.20
	hCoV-19/Mexico/BCN_LANGEBIO_IMSS_4244/2021	EPI_ISL_8251469	OQ084770	2021-12-06	Baja_California	GK	AY.100
	hCoV-19/Mexico/BCN_LANGEBIO_IMSS_4245/2021	EPI_ISL_8251470	OQ084544	2021-12-06	Baja_California	GK	AY.20
	hCoV-19/Mexico/BCN_LANGEBIO_IMSS_4247/2021	EPI_ISL_8251471	OQ084734	2021-12-06	Baja_California	GK	AY.100
	hCoV-19/Mexico/BCN_LANGEBIO_IMSS_4248/2021	EPI_ISL_8251472	OQ083948	2021-12-06	Baja_California	GK	AY.44
	hCoV-19/Mexico/BCN_LANGEBIO_IMSS_4249/2021	EPI_ISL_8251473	OQ084028	2021-12-06	Baja_California	GK	AY.103
	hCoV-19/Mexico/BCN_LANGEBIO_IMSS_4250/2021	EPI_ISL_8251474	OQ084554	2021-12-03	Baja_California	GK	AY.100
	hCoV-19/Mexico/BCN_LANGEBIO_IMSS_4251/2021	EPI_ISL_8251475	OQ084855	2021-12-06	Baja_California	GK	AY.122
	hCoV-19/Mexico/BCN_LANGEBIO_IMSS_4261/2021	EPI_ISL_8251476	OQ084561	2021-12-07	Baja_California	GK	AY.3
	hCoV-19/Mexico/BCN_LANGEBIO_IMSS_4262/2021	EPI_ISL_8251477	OQ084859	2021-12-07	Baja_California	GK	AY.100
	hCoV-19/Mexico/BCN_LANGEBIO_IMSS_4263/2021	EPI_ISL_8251478	OQ084573	2021-12-02	Baja_California	GK	AY.113
	hCoV-19/Mexico/BCN_LANGEBIO_IMSS_4265/2021	EPI_ISL_8251479	OQ084584	2021-12-07	Baja_California	GK	AY.26
	hCoV-19/Mexico/BCN_LANGEBIO_IMSS_4260/2021	EPI_ISL_8251481	OQ084688	2021-12-07	Baja_California	GK	AY.103
	hCoV-19/Mexico/Mexico_City-INER-IBT-1373/2021	EPI_ISL_8294600	OQ084024	2021-12-13	Mexico_City	GK	AY.20
	hCoV-19/Mexico/Mexico_City-INER-IBT-1374/2021	EPI_ISL_8294601	OQ084932	2021-12-16	Mexico_City	GK	AY.25.1
	hCoV-19/Mexico/Mexico_City-INER-IBT-1375/2021	EPI_ISL_8294602	OQ084023	2021-12-17	Mexico_City	GK	AY.20
	hCoV-19/Mexico/Mexico_City-INER-IBT-1376/2021	EPI_ISL_8294603	OQ084021	2021-12-18	Mexico_City	GK	AY.20
	hCoV-19/Mexico/Mexico_City-INER-IBT-1377/2021	EPI_ISL_8294604	OQ084022	2021-12-20	Mexico_City	GK	AY.114
	hCoV-19/Mexico/Mexico_City-INER-IBT-1378/2021	EPI_ISL_8515057	OQ084036	2021-11-16	Mexico_City	GK	AY.20
	hCoV-19/Mexico/Mexico_City-INER-IBT-1379/2021	EPI_ISL_8515058	OQ084926	2021-11-16	Mexico_City	GK	AY.20
	hCoV-19/Mexico/Mexico_City-INER-IBT-1380/2021	EPI_ISL_8515059	OQ084035	2021-11-16	Mexico_City	GK	AY.26
	hCoV-19/Mexico/Mexico_City-INER-IBT-1381/2021	EPI_ISL_8515060	OQ084041	2021-11-19	Mexico_City	GK	AY.20
	hCoV-19/Mexico/Mexico_City-INER-IBT-1382/2021	EPI_ISL_8515061	OQ084529	2021-11-18	Mexico_City	GK	AY.26
	hCoV-19/Mexico/Mexico_City-INER-IBT-1383/2021	EPI_ISL_8515062	OQ084440	2021-11-20	Mexico_City	GK	AY.26
	hCoV-19/Mexico/Mexico_City-INER-IBT-1384/2021	EPI_ISL_8515063	OQ084441	2021-11-20	Mexico_City	G	AY.20
	hCoV-19/Mexico/Mexico_City-INER-IBT-1385/2021	EPI_ISL_8515064	OQ084040	2021-11-20	Mexico_City	GK	AY.20
	hCoV-19/Mexico/Mexico_City-INER-IBT-1386/2021	EPI_ISL_8515065	OQ084514	2021-11-20	Mexico_City	GK	AY.103
	hCoV-19/Mexico/Mexico_City-INER-IBT-1387/2021	EPI_ISL_8515066	OQ084038	2021-11-20	Mexico_City	G	AY.20
	hCoV-19/Mexico/Mexico_City-INER-IBT-1388/2021	EPI_ISL_8515067	OQ084528	2021-11-22	Mexico_City	GK	AY.20
	hCoV-19/Mexico/Mexico_City-INER-IBT-1389/2021	EPI_ISL_8515068	OQ084039	2021-11-22	Mexico_City	GK	AY.100
	hCoV-19/Mexico/Mexico_City-INER-IBT-1390/2021	EPI_ISL_8515069	OQ084887	2021-11-22	Mexico_City	GK	AY.100
	hCoV-19/Mexico/Mexico_City-INER-IBT-1391/2021	EPI_ISL_8515070	OQ084543	2021-11-23	Mexico_City	GK	AY.3.1
	hCoV-19/Mexico/Mexico_City-INER-IBT-1392/2021	EPI_ISL_8515071	OQ084037	2021-11-05	Mexico_City	G	AY.20
	hCoV-19/Mexico/Mexico_City-INER-IBT-1393/2021	EPI_ISL_8515072	OQ084844	2021-11-05	Mexico_City	GK	AY.100
	hCoV-19/Mexico/Mexico_City-INER-IBT-1394/2021	EPI_ISL_8515073	OQ084702	2021-11-06	Mexico_City	GK	AY.20
	hCoV-19/Mexico/Mexico_City-INER-IBT-1395/2021	EPI_ISL_8515074	OQ084608	2021-11-06	Mexico_City	GK	AY.113
	hCoV-19/Mexico/Mexico_City-INER-IBT-1396/2021	EPI_ISL_8515075	OQ084559	2021-11-24	Mexico_City	GK	AY.20
	hCoV-19/Mexico/Mexico_City-INER-IBT-1397/2021	EPI_ISL_8515076	OQ084856	2021-11-26	Mexico_City	GK	AY.20
	hCoV-19/Mexico/Mexico_City-INER-IBT-1398/2021	EPI_ISL_8515077	OQ084569	2021-11-27	Mexico_City	GK	AY.20
	hCoV-19/Mexico/Mexico_City-INER-IBT-1399/2021	EPI_ISL_8515078	OQ084574	2021-11-27	Mexico_City	GK	AY.20
	hCoV-19/Mexico/Mexico_City-INER-IBT-1400/2021	EPI_ISL_8515079	OQ084583	2021-11-29	Mexico_City	GK	AY.100
	hCoV-19/Mexico/Mexico_City-INER-IBT-1401/2021	EPI_ISL_8515080	OQ084587	2021-11-30	Mexico_City	G	AY.100
	hCoV-19/Mexico/Mexico_City-INER-IBT-1402/2021	EPI_ISL_8515081	OQ084684	2021-11-30	Mexico_City	GK	AY.100
	hCoV-19/Mexico/Mexico_City-INER-IBT-1403/2021	EPI_ISL_8515082	OQ084600	2021-11-30	Mexico_City	GK	AY.100
	hCoV-19/Mexico/Mexico_City-INER-IBT-1404/2021	EPI_ISL_8515083	OQ084612	2021-12-01	Mexico_City	G	AY.100
	hCoV-19/Mexico/Mexico_City-INER-IBT-1405/2021	EPI_ISL_8515084	OQ084624	2021-12-01	Mexico_City	G	AY.3
	hCoV-19/Mexico/Mexico_City-INER-IBT-1406/2021	EPI_ISL_8515085	OQ084033	2021-12-02	Mexico_City	G	AY.20
	hCoV-19/Mexico/Mexico_City-INER-IBT-1407/2021	EPI_ISL_8515086	OQ084034	2021-12-02	Mexico_City	G	AY.26
	hCoV-19/Mexico/Mexico_City-INER-IBT-1408/2021	EPI_ISL_8515087	OQ084654	2021-12-05	Mexico_City	GK	AY.25.1
	hCoV-19/Mexico/Mexico_City-INER-IBT-1409/2021	EPI_ISL_8515088	OQ084907	2021-12-06	Mexico_City	GK	AY.20
	hCoV-19/Mexico/Mexico_City-INER-IBT-1410/2021	EPI_ISL_8515089	OQ084675	2021-12-06	Mexico_City	G	AY.20
	hCoV-19/Mexico/Mexico_City-INER-IBT-1411/2021	EPI_ISL_8515090	OQ084031	2021-12-06	Mexico_City	GK	AY.20
	hCoV-19/Mexico/Mexico_City-INER-IBT-1412/2021	EPI_ISL_8515091	OQ084696	2021-12-07	Mexico_City	GK	AY.20
	hCoV-19/Mexico/Mexico_City-INER-IBT-1413/2021	EPI_ISL_8515092	OQ084032	2021-12-07	Mexico_City	GK	AY.26
	hCoV-19/Mexico/Mexico_City-INER-IBT-1414/2021	EPI_ISL_8515093	OQ084715	2021-12-08	Mexico_City	GK	AY.20
	hCoV-19/Mexico/Mexico_City-INER-IBT-1415/2021	EPI_ISL_8515094	OQ084732	2021-12-08	Mexico_City	GK	AY.3
	hCoV-19/Mexico/Mexico_City-INER-IBT-1416/2021	EPI_ISL_8515095	OQ084779	2021-12-09	Mexico_City	GK	AY.20
	hCoV-19/Mexico/Mexico_City-INER-IBT-1417/2021	EPI_ISL_8515096	OQ084790	2021-12-10	Mexico_City	GK	AY.20
	hCoV-19/Mexico/Mexico_City-INER-IBT-1418/2021	EPI_ISL_8515097	OQ084800	2021-12-10	Mexico_City	GK	AY.42
	hCoV-19/Mexico/Mexico_City-INER-IBT-1419/2021	EPI_ISL_8515098	OQ084029	2021-12-10	Mexico_City	GK	AY.26
	hCoV-19/Mexico/Mexico_City-INER-IBT-1420/2021	EPI_ISL_8515099	OQ084030	2021-12-11	Mexico_City	GK	AY.122.4
	hCoV-19/Mexico/Mexico_City-INER-IBT-1421/2021	EPI_ISL_8515100	OQ084046	2021-12-13	Mexico_City	GK	AY.20
	hCoV-19/Mexico/Mexico_City-INER-IBT-1422/2021	EPI_ISL_8515101	OQ084047	2021-12-21	Mexico_City	GK	AY.20
	hCoV-19/Mexico/Mexico_City-INER-IBT-1424/2021	EPI_ISL_8515103	OQ084043	2021-12-21	Mexico_City	GK	AY.20
	hCoV-19/Mexico/Mexico_City-INER-IBT-1425/2021	EPI_ISL_8515104	OQ084044	2021-12-21	Mexico_City	GK	AY.26
	hCoV-19/Mexico/Mexico_City-INER-IBT-1426/2021	EPI_ISL_8515105	OQ084045	2021-12-22	Mexico_City	GK	AY.113
	hCoV-19/Mexico/Mexico_City-INER-IBT-1428/2021	EPI_ISL_8515107	OQ084042	2021-12-23	Mexico_City	GK	AY.100
	hCoV-19/Mexico/SIN_CIAD-MZT_ID4481/2021	EPI_ISL_8558926	OQ084049	2021-12-20	Sinaloa	GK	AY.20
	hCoV-19/Mexico/SIN_CIAD-MZT_M2604/2021	EPI_ISL_8558940	OQ084048	2021-12-20	Sinaloa	GK	AY.26
	hCoV-19/Mexico/BCN_IBT_IMSS_5072/2021	EPI_ISL_8825588	OQ084671	2021-12-08	Baja_California	GK	AY.39
	hCoV-19/Mexico/BCN_IBT_IMSS_5073/2021	EPI_ISL_8825589	OQ084676	2021-12-08	Baja_California	GK	AY.100
	hCoV-19/Mexico/MEX_IBT_IMSS_5074/2021	EPI_ISL_8825590	OQ084691	2021-12-14	State_of_Mexico	GK	AY.100
	hCoV-19/Mexico/HID_IBT_IMSS_5075/2021	EPI_ISL_8825592	OQ084153	2021-12-12	Hidalgo	GK	AY.20
	hCoV-19/Mexico/HID_IBT_IMSS_5076/2021	EPI_ISL_8825593	OQ084892	2021-12-13	Hidalgo	GK	AY.20
	hCoV-19/Mexico/HID_IBT_IMSS_5077/2021	EPI_ISL_8825594	OQ084154	2021-12-09	Hidalgo	GK	AY.26
	hCoV-19/Mexico/HID_IBT_IMSS_5078/2021	EPI_ISL_8825595	OQ084735	2021-12-11	Hidalgo	GK	AY.20
	hCoV-19/Mexico/PUE_IBT_IMSS_5079/2021	EPI_ISL_8825596	OQ084788	2021-12-09	Puebla	GK	AY.26
	hCoV-19/Mexico/PUE_IBT_IMSS_5080/2021	EPI_ISL_8825597	OQ084831	2021-12-10	Puebla	GK	AY.20
	hCoV-19/Mexico/PUE_IBT_IMSS_5081/2021	EPI_ISL_8825598	OQ084155	2021-12-11	Puebla	GK	AY.20
	hCoV-19/Mexico/BCN_IBT_IMSS_5082/2021	EPI_ISL_8825599	OQ084816	2021-12-10	Baja_California	GK	AY.113
	hCoV-19/Mexico/Mexico_City_IBT_IMSS_5084/2021	EPI_ISL_8825601	OQ084152	2021-12-15	Mexico_City	GK	AY.100
	hCoV-19/Mexico/MEX_IBT_IMSS_5086/2021	EPI_ISL_8825603	OQ084146	2021-12-16	State_of_Mexico	GK	AY.20
	hCoV-19/Mexico/Mexico_City_IBT_IMSS_5087/2021	EPI_ISL_8825604	OQ084147	2021-12-17	Mexico_City	GK	AY.3
	hCoV-19/Mexico/Mexico_City_IBT_IMSS_5088/2021	EPI_ISL_8825605	OQ084148	2021-12-14	Mexico_City	GK	AY.20
	hCoV-19/Mexico/Mexico_City_IBT_IMSS_5090/2021	EPI_ISL_8825607	OQ084149	2021-12-17	Mexico_City	GK	AY.44
	hCoV-19/Mexico/MEX_IBT_IMSS_5091/2021	EPI_ISL_8825608	OQ084150	2021-12-15	State_of_Mexico	GK	AY.26
	hCoV-19/Mexico/MEX_IBT_IMSS_5092/2021	EPI_ISL_8825609	OQ084151	2021-12-15	State_of_Mexico	GK	AY.20
	hCoV-19/Mexico/VER_IBT_IMSS_5093/2021	EPI_ISL_8825610	OQ084910	2021-12-14	Veracruz	GK	AY.26
	hCoV-19/Mexico/BCN_IBT_IMSS_5094/2021	EPI_ISL_8825611	OQ084087	2021-12-15	Baja_California	GK	AY.113
	hCoV-19/Mexico/BCN_IBT_IMSS_5095/2021	EPI_ISL_8825612	OQ084447	2021-12-15	Baja_California	GK	AY.113
	hCoV-19/Mexico/BCN_IBT_IMSS_5096/2021	EPI_ISL_8825613	OQ084088	2021-12-15	Baja_California	GK	AY.20
	hCoV-19/Mexico/BCN_IBT_IMSS_5097/2021	EPI_ISL_8825614	OQ084082	2021-12-14	Baja_California	GK	AY.20
	hCoV-19/Mexico/BCN_IBT_IMSS_5098/2021	EPI_ISL_8825615	OQ084083	2021-12-14	Baja_California	GK	AY.103
	hCoV-19/Mexico/BCN_IBT_IMSS_5099/2021	EPI_ISL_8825616	OQ084084	2021-12-14	Baja_California	GK	AY.103
	hCoV-19/Mexico/BCN_IBT_IMSS_5100/2021	EPI_ISL_8825617	OQ084795	2021-12-15	Baja_California	GK	AY.113
	hCoV-19/Mexico/BCN_IBT_IMSS_5101/2021	EPI_ISL_8825618	OQ084085	2021-12-15	Baja_California	GK	AY.122
	hCoV-19/Mexico/BCN_IBT_IMSS_5102/2021	EPI_ISL_8825619	OQ084086	2021-12-14	Baja_California	GK	AY.20
	hCoV-19/Mexico/BCN_IBT_IMSS_5103/2021	EPI_ISL_8825620	OQ084077	2021-12-14	Baja_California	GK	AY.20
	hCoV-19/Mexico/BCN_IBT_IMSS_5104/2021	EPI_ISL_8825621	OQ084078	2021-12-14	Baja_California	GK	AY.25.1
	hCoV-19/Mexico/BCN_IBT_IMSS_5105/2021	EPI_ISL_8825622	OQ084079	2021-11-29	Baja_California	GK	AY.103
	hCoV-19/Mexico/MOR_IBT_IMSS_5106/2021	EPI_ISL_8825623	OQ084080	2021-12-14	Morelos	GK	AY.100
	hCoV-19/Mexico/MOR_IBT_IMSS_5107/2021	EPI_ISL_8825624	OQ084081	2021-12-15	Morelos	GK	AY.20
	hCoV-19/Mexico/OAX_IBT_IMSS_5108/2021	EPI_ISL_8825625	OQ084076	2021-12-14	Oaxaca	GK	AY.20
	hCoV-19/Mexico/Mexico_City_IBT_IMSS_5109/2021	EPI_ISL_8825626	OQ084853	2021-12-16	Mexico_City	GK	AY.26
	hCoV-19/Mexico/Mexico_City_IBT_IMSS_5110/2021	EPI_ISL_8825627	OQ084718	2021-12-19	Mexico_City	GK	AY.26
	hCoV-19/Mexico/BCN_IBT_IMSS_5114/2021	EPI_ISL_8825631	OQ084073	2021-12-18	Baja_California	GK	AY.103
	hCoV-19/Mexico/BCN_IBT_IMSS_5115/2021	EPI_ISL_8825632	OQ084074	2021-12-17	Baja_California	GK	AY.103
	hCoV-19/Mexico/BCN_IBT_IMSS_5116/2021	EPI_ISL_8825633	OQ084384	2021-12-17	Baja_California	GK	AY.42
	hCoV-19/Mexico/BCN_IBT_IMSS_5117/2021	EPI_ISL_8825634	OQ084075	2021-12-17	Baja_California	GK	AY.122
	hCoV-19/Mexico/BCN_IBT_IMSS_5118/2021	EPI_ISL_8825635	OQ084822	2021-12-17	Baja_California	GK	AY.20
	hCoV-19/Mexico/BCN_IBT_IMSS_5119/2021	EPI_ISL_8825636	OQ084070	2021-12-17	Baja_California	GK	AY.100
	hCoV-19/Mexico/BCN_IBT_IMSS_5120/2021	EPI_ISL_8825637	OQ084823	2021-12-17	Baja_California	GK	AY.100
	hCoV-19/Mexico/BCN_IBT_IMSS_5121/2021	EPI_ISL_8825638	OQ084071	2021-12-17	Baja_California	GK	AY.3
	hCoV-19/Mexico/BCN_IBT_IMSS_5122/2021	EPI_ISL_8825639	OQ084072	2021-12-17	Baja_California	GK	AY.44
	hCoV-19/Mexico/BCN_IBT_IMSS_5123/2021	EPI_ISL_8825640	OQ084066	2021-12-17	Baja_California	GK	AY.103
	hCoV-19/Mexico/BCN_IBT_IMSS_5124/2021	EPI_ISL_8825641	OQ084874	2021-12-17	Baja_California	GK	AY.3
	hCoV-19/Mexico/BCN_IBT_IMSS_5125/2021	EPI_ISL_8825642	OQ084067	2021-12-16	Baja_California	GK	AY.20
	hCoV-19/Mexico/BCN_IBT_IMSS_223686-NC/2021	EPI_ISL_8825643	OQ084876	2021-12-15	Baja_California	G	AY.100
	hCoV-19/Mexico/BCN_IBT_IMSS_5126/2021	EPI_ISL_8825644	OQ084407	2021-12-16	Baja_California	GK	AY.43
	hCoV-19/Mexico/BCN_IBT_IMSS_5127/2021	EPI_ISL_8825645	OQ084068	2021-12-17	Baja_California	GK	AY.113
	hCoV-19/Mexico/BCN_IBT_IMSS_5128/2021	EPI_ISL_8825646	OQ084069	2021-12-17	Baja_California	GK	AY.39
	hCoV-19/Mexico/BCN_IBT_IMSS_223694-NC/2021	EPI_ISL_8825647	OQ084729	2021-12-17	Baja_California	G	AY.103
	hCoV-19/Mexico/BCN_IBT_IMSS_223704-NC/2021	EPI_ISL_8825648	OQ084064	2021-12-16	Baja_California	G	AY.100
	hCoV-19/Mexico/BCN_IBT_IMSS_5129/2021	EPI_ISL_8825649	OQ084065	2021-12-15	Baja_California	GK	AY.4
	hCoV-19/Mexico/BCN_IBT_IMSS_5130/2021	EPI_ISL_8825650	OQ084416	2021-12-15	Baja_California	GK	AY.44
	hCoV-19/Mexico/BCN_IBT_IMSS_5131/2021	EPI_ISL_8825651	OQ084094	2021-12-15	Baja_California	G	AY.113
	hCoV-19/Mexico/BCN_IBT_IMSS_5132/2021	EPI_ISL_8825652	OQ084825	2021-12-15	Baja_California	GK	AY.113
	hCoV-19/Mexico/BCN_IBT_IMSS_5133/2021	EPI_ISL_8825653	OQ084095	2021-12-15	Baja_California	GK	AY.113
	hCoV-19/Mexico/BCN_IBT_IMSS_5134/2021	EPI_ISL_8825654	OQ084824	2021-12-15	Baja_California	GK	AY.113
	hCoV-19/Mexico/BCN_IBT_IMSS_5135/2021	EPI_ISL_8825655	OQ084703	2021-12-15	Baja_California	GK	AY.44
	hCoV-19/Mexico/BCN_IBT_IMSS_5136/2021	EPI_ISL_8825656	OQ084096	2021-12-15	Baja_California	GK	AY.20
	hCoV-19/Mexico/BCN_IBT_IMSS_5137/2021	EPI_ISL_8825657	OQ084868	2021-12-15	Baja_California	GK	AY.39
	hCoV-19/Mexico/BCN_IBT_IMSS_5138/2021	EPI_ISL_8825658	OQ084927	2021-12-16	Baja_California	GK	AY.118
	hCoV-19/Mexico/BCN_IBT_IMSS_5139/2021	EPI_ISL_8825659	OQ084431	2021-12-15	Baja_California	GK	AY.113
	hCoV-19/Mexico/BCN_IBT_IMSS_5140/2021	EPI_ISL_8825660	OQ084091	2021-12-15	Baja_California	GK	AY.20
	hCoV-19/Mexico/BCN_IBT_IMSS_5141/2021	EPI_ISL_8825661	OQ084092	2021-12-16	Baja_California	GK	AY.20
	hCoV-19/Mexico/BCN_IBT_IMSS_5142/2021	EPI_ISL_8825662	OQ084667	2021-12-17	Baja_California	GK	AY.122
	hCoV-19/Mexico/CHP_IBT_IMSS_5143/2021	EPI_ISL_8825663	OQ084442	2021-12-20	Chiapas	GK	AY.100
	hCoV-19/Mexico/MEX_IBT_IMSS_5145/2021	EPI_ISL_8825665	OQ084093	2021-12-16	State_of_Mexico	GK	AY.26
	hCoV-19/Mexico/VER_IBT_IMSS_5147/2021	EPI_ISL_8825667	OQ084522	2021-12-17	Veracruz	GK	AY.3
	hCoV-19/Mexico/MEX_IBT_IMSS_5149/2021	EPI_ISL_8825669	OQ084921	2021-12-19	State_of_Mexico	GK	AY.20
	hCoV-19/Mexico/Mexico_City_IBT_IMSS_5150/2021	EPI_ISL_8825670	OQ084089	2021-12-21	Mexico_City	GK	AY.20
	hCoV-19/Mexico/Mexico_City_IBT_IMSS_5151/2021	EPI_ISL_8825671	OQ084838	2021-12-21	Mexico_City	GK	AY.20
	hCoV-19/Mexico/Mexico_City_IBT_IMSS_5152/2021	EPI_ISL_8825672	OQ084548	2021-12-21	Mexico_City	GK	AY.20
	hCoV-19/Mexico/HID_IBT_IMSS_5154/2021	EPI_ISL_8825674	OQ084607	2021-12-17	Hidalgo	GK	AY.100
	hCoV-19/Mexico/HID_IBT_IMSS_5155/2021	EPI_ISL_8825675	OQ084090	2021-12-20	Hidalgo	GK	AY.20
	hCoV-19/Mexico/Mexico_City_IBT_IMSS_5157/2021	EPI_ISL_8825677	OQ084571	2021-12-21	Mexico_City	GK	AY.3
	hCoV-19/Mexico/Mexico_City_IBT_IMSS_5158/2021	EPI_ISL_8825678	OQ084578	2021-12-21	Mexico_City	GK	AY.26
	hCoV-19/Mexico/BCS_IBT_IMSS_5160/2021	EPI_ISL_8825680	OQ084592	2021-12-20	Baja_California_Sur	GK	AY.100
	hCoV-19/Mexico/BCS_IBT_IMSS_5161/2021	EPI_ISL_8825681	OQ084865	2021-12-17	Baja_California_Sur	GK	AY.26
	hCoV-19/Mexico/BCS_IBT_IMSS_5162/2021	EPI_ISL_8825682	OQ084599	2021-12-17	Baja_California_Sur	GK	AY.113
	hCoV-19/Mexico/BCS_IBT_IMSS_5163/2021	EPI_ISL_8825683	OQ084611	2021-12-17	Baja_California_Sur	GK	AY.100
	hCoV-19/Mexico/PUE_IBT_IMSS_5164/2021	EPI_ISL_8825684	OQ084620	2021-12-16	Puebla	GK	AY.20
	hCoV-19/Mexico/Mexico_City_IBT_IMSS_5165/2021	EPI_ISL_8825685	OQ084630	2021-12-20	Mexico_City	GK	AY.26
	hCoV-19/Mexico/Mexico_City_IBT_IMSS_5174/2021	EPI_ISL_8825694	OQ084097	2021-12-20	Mexico_City	GK	AY.103
	hCoV-19/Mexico/CHP_IBT_IMSS_5176/2021	EPI_ISL_8825696	OQ084786	2021-12-22	Chiapas	GK	AY.100
	hCoV-19/Mexico/GRO_IBT_IMSS_5178/2021	EPI_ISL_8825698	OQ084810	2021-12-21	Guerrero	GK	AY.100
	hCoV-19/Mexico/Mexico_City_IBT_IMSS_5190/2021	EPI_ISL_8825710	OQ084063	2021-12-22	Mexico_City	GK	AY.20
	hCoV-19/Mexico/Mexico_City_IBT_IMSS_5198/2021	EPI_ISL_8825718	OQ084061	2021-12-22	Mexico_City	GK	AY.26
	hCoV-19/Mexico/BCN_IBT_IMSS_5199/2021	EPI_ISL_8825719	OQ084062	2021-12-19	Baja_California	GK	AY.44
	hCoV-19/Mexico/BCN_IBT_IMSS_5200/2021	EPI_ISL_8825720	OQ084057	2021-12-18	Baja_California	GK	AY.20
	hCoV-19/Mexico/BCN_IBT_IMSS_5201/2021	EPI_ISL_8825721	OQ084058	2021-12-17	Baja_California	GK	AY.100
	hCoV-19/Mexico/BCN_IBT_IMSS_5202/2021	EPI_ISL_8825722	OQ084059	2021-12-16	Baja_California	GK	AY.100
	hCoV-19/Mexico/BCN_IBT_IMSS_5203/2021	EPI_ISL_8825723	OQ084060	2021-12-17	Baja_California	GK	AY.103
	hCoV-19/Mexico/BCN_IBT_IMSS_5204/2021	EPI_ISL_8825724	OQ084052	2021-12-17	Baja_California	GK	AY.20
	hCoV-19/Mexico/BCN_IBT_IMSS_5205/2021	EPI_ISL_8825725	OQ084053	2021-12-18	Baja_California	GK	AY.3
	hCoV-19/Mexico/BCN_IBT_IMSS_5206/2021	EPI_ISL_8825726	OQ084054	2021-12-18	Baja_California	GK	AY.103
	hCoV-19/Mexico/BCN_IBT_IMSS_5207/2021	EPI_ISL_8825727	OQ084055	2021-12-18	Baja_California	GK	AY.39
	hCoV-19/Mexico/BCN_IBT_IMSS_5208/2021	EPI_ISL_8825728	OQ083919	2021-12-18	Baja_California	GK	AY.113
	hCoV-19/Mexico/BCN_IBT_IMSS_5209/2021	EPI_ISL_8825729	OQ084056	2021-12-14	Baja_California	GK	AY.100
	hCoV-19/Mexico/BCN_IBT_IMSS_5210/2021	EPI_ISL_8825730	OQ084130	2021-12-17	Baja_California	GK	AY.44
	hCoV-19/Mexico/BCN_IBT_IMSS_5211/2021	EPI_ISL_8825731	OQ084131	2021-12-14	Baja_California	GK	AY.113
	hCoV-19/Mexico/BCN_IBT_IMSS_5212/2021	EPI_ISL_8825732	OQ084132	2021-12-18	Baja_California	GK	AY.44
	hCoV-19/Mexico/BCN_IBT_IMSS_5213/2021	EPI_ISL_8825733	OQ084133	2021-12-20	Baja_California	GK	AY.26
	hCoV-19/Mexico/BCN_IBT_IMSS_5214/2021	EPI_ISL_8825734	OQ084134	2021-12-20	Baja_California	GK	AY.20
	hCoV-19/Mexico/BCN_IBT_IMSS_5215/2021	EPI_ISL_8825735	OQ084126	2021-12-21	Baja_California	GK	AY.20
	hCoV-19/Mexico/BCN_IBT_IMSS_5216/2021	EPI_ISL_8825736	OQ084127	2021-12-21	Baja_California	GK	AY.113
	hCoV-19/Mexico/BCN_IBT_IMSS_5217/2021	EPI_ISL_8825737	OQ084128	2021-12-20	Baja_California	GK	AY.113
	hCoV-19/Mexico/BCN_IBT_IMSS_5218/2021	EPI_ISL_8825738	OQ084129	2021-12-20	Baja_California	GK	AY.100
	hCoV-19/Mexico/BCN_IBT_IMSS_224770-NC/2021	EPI_ISL_8825739	OQ084929	2021-12-20	Baja_California	G	AY.113
	hCoV-19/Mexico/BCN_IBT_IMSS_5219/2021	EPI_ISL_8825740	OQ084123	2021-12-20	Baja_California	GK	AY.100
	hCoV-19/Mexico/BCN_IBT_IMSS_5220/2021	EPI_ISL_8825741	OQ084873	2021-12-20	Baja_California	GK	AY.113
	hCoV-19/Mexico/BCN_IBT_IMSS_5221/2021	EPI_ISL_8825742	OQ084577	2021-12-21	Baja_California	GK	AY.44
	hCoV-19/Mexico/BCN_IBT_IMSS_5223/2021	EPI_ISL_8825744	OQ084124	2021-12-20	Baja_California	GK	AY.113
	hCoV-19/Mexico/BCN_IBT_IMSS_5224/2021	EPI_ISL_8825745	OQ084125	2021-12-20	Baja_California	GK	AY.20
	hCoV-19/Mexico/BCN_IBT_IMSS_5225/2021	EPI_ISL_8825746	OQ084881	2021-12-20	Baja_California	GK	AY.100
	hCoV-19/Mexico/Mexico_City_IBT_IMSS_5226/2021	EPI_ISL_8825747	OQ084730	2021-12-23	Mexico_City	GK	AY.20
	hCoV-19/Mexico/BCN_IBT_IMSS_5227/2021	EPI_ISL_8825748	OQ084121	2021-12-20	Baja_California	GK	AY.113
	hCoV-19/Mexico/BCN_IBT_IMSS_5228/2021	EPI_ISL_8825749	OQ084122	2021-12-20	Baja_California	GK	AY.113
	hCoV-19/Mexico/Mexico_City_IBT_IMSS_5233/2021	EPI_ISL_8825754	OQ084425	2021-12-23	Mexico_City	GK	AY.20
	hCoV-19/Mexico/BCN_IBT_IMSS_5238/2021	EPI_ISL_8825759	OQ084120	2021-12-17	Baja_California	GK	AY.100
	hCoV-19/Mexico/BCN_IBT_IMSS_5239/2021	EPI_ISL_8825760	OQ084118	2021-12-17	Baja_California	GK	AY.103
	hCoV-19/Mexico/OAX_IBT_IMSS_5240/2021	EPI_ISL_8825761	OQ083920	2021-12-22	Oaxaca	GK	AY.20
	hCoV-19/Mexico/BCN_IBT_IMSS_5241/2021	EPI_ISL_8825762	OQ084119	2021-12-14	Baja_California	GK	AY.26
	hCoV-19/Mexico/BCN_IBT_IMSS_5242/2021	EPI_ISL_8825763	OQ084642	2021-12-16	Baja_California	GK	AY.100
	hCoV-19/Mexico/HID_IBT_IMSS_5243/2021	EPI_ISL_8825764	OQ084444	2021-12-16	Hidalgo	GK	AY.20
	hCoV-19/Mexico/SON_IBT_IMSS_5245/2021	EPI_ISL_8825766	OQ084518	2021-12-14	Sonora	GK	AY.3
	hCoV-19/Mexico/SON_IBT_IMSS_5246/2021	EPI_ISL_8825767	OQ084521	2021-12-14	Sonora	GK	AY.103
	hCoV-19/Mexico/SON_IBT_IMSS_5247/2021	EPI_ISL_8825768	OQ084533	2021-12-14	Sonora	GK	AY.103
	hCoV-19/Mexico/MOR_IBT_IMSS_5248/2021	EPI_ISL_8825769	OQ084538	2021-12-21	Morelos	GK	AY.20
	hCoV-19/Mexico/BCN_IBT_IMSS_5249/2021	EPI_ISL_8825770	OQ084135	2021-12-20	Baja_California	GK	AY.100
	hCoV-19/Mexico/BCN_IBT_IMSS_5250/2021	EPI_ISL_8825771	OQ084545	2021-12-20	Baja_California	GK	AY.113
	hCoV-19/Mexico/BCN_IBT_IMSS_5251/2021	EPI_ISL_8825772	OQ084136	2021-12-20	Baja_California	GK	AY.103
	hCoV-19/Mexico/BCN_IBT_IMSS_5252/2021	EPI_ISL_8825773	OQ084550	2021-12-17	Baja_California	GK	AY.103
	hCoV-19/Mexico/BCN_IBT_IMSS_5253/2021	EPI_ISL_8825774	OQ084852	2021-12-17	Baja_California	GK	AY.113
	hCoV-19/Mexico/BCN_IBT_IMSS_5254/2021	EPI_ISL_8825775	OQ084557	2021-12-17	Baja_California	GK	AY.100
	hCoV-19/Mexico/BCN_IBT_IMSS_5255/2021	EPI_ISL_8825776	OQ084565	2021-12-20	Baja_California	GK	AY.103
	hCoV-19/Mexico/BCN_IBT_IMSS_5256/2021	EPI_ISL_8825777	OQ084137	2021-12-20	Baja_California	GK	AY.103
	hCoV-19/Mexico/BCN_IBT_IMSS_5257/2021	EPI_ISL_8825778	OQ084579	2021-12-21	Baja_California	GK	AY.103
	hCoV-19/Mexico/BCN_IBT_IMSS_5258/2021	EPI_ISL_8825779	OQ084664	2021-12-20	Baja_California	GK	AY.103
	hCoV-19/Mexico/QUE_IBT_IMSS_5259/2021	EPI_ISL_8825780	OQ084593	2021-12-23	Queretaro	GK	AY.100
	hCoV-19/Mexico/QUE_IBT_IMSS_5261/2021	EPI_ISL_8825782	OQ084560	2021-12-22	Queretaro	GK	AY.20
	hCoV-19/Mexico/QUE_IBT_IMSS_5262/2021	EPI_ISL_8825783	OQ084613	2021-12-20	Queretaro	GK	AY.20
	hCoV-19/Mexico/MEX_IBT_IMSS_5263/2021	EPI_ISL_8825784	OQ084619	2021-12-20	State_of_Mexico	GK	AY.44
	hCoV-19/Mexico/MEX_IBT_IMSS_5264/2021	EPI_ISL_8825785	OQ084626	2021-12-20	State_of_Mexico	GK	AY.44
	hCoV-19/Mexico/MEX_IBT_IMSS_5265/2021	EPI_ISL_8825786	OQ084638	2021-12-21	State_of_Mexico	GK	AY.100
	hCoV-19/Mexico/MEX_IBT_IMSS_5268/2021	EPI_ISL_8825789	OQ084913	2021-12-22	State_of_Mexico	GK	AY.26
	hCoV-19/Mexico/CHH_IBT_IMSS_5271/2021	EPI_ISL_8825792	OQ084707	2021-12-22	Chihuahua	GK	AY.39
	hCoV-19/Mexico/BCS_IBT_IMSS_5272/2021	EPI_ISL_8825793	OQ084716	2021-12-21	Baja_California_Sur	GK	AY.20
	hCoV-19/Mexico/BCS_IBT_IMSS_5273/2021	EPI_ISL_8825794	OQ084202	2021-12-20	Baja_California_Sur	GK	AY.20
	hCoV-19/Mexico/MEX_IBT_IMSS_5292/2021	EPI_ISL_8825815	OQ084114	2021-12-22	State_of_Mexico	GK	AY.20
	hCoV-19/Mexico/VER_IBT_IMSS_5293/2021	EPI_ISL_8825816	OQ084115	2021-12-16	Veracruz	GK	AY.100
	hCoV-19/Mexico/Mexico_City_IBT_IMSS_5294/2021	EPI_ISL_8825817	OQ084116	2021-12-24	Mexico_City	GK	AY.20
	hCoV-19/Mexico/PUE_IBT_IMSS_5296/2021	EPI_ISL_8825819	OQ084117	2021-12-22	Puebla	GK	AY.20
	hCoV-19/Mexico/PUE_IBT_IMSS_5297/2021	EPI_ISL_8825820	OQ084112	2021-12-22	Puebla	GK	AY.20
	hCoV-19/Mexico/PUE_IBT_IMSS_5298/2021	EPI_ISL_8825821	OQ084628	2021-12-22	Puebla	GK	AY.20
	hCoV-19/Mexico/OAX_IBT_IMSS_5299/2021	EPI_ISL_8825822	OQ084113	2021-12-22	Oaxaca	GK	AY.20
	hCoV-19/Mexico/HID_IBT_IMSS_5300/2021	EPI_ISL_8825823	OQ084109	2021-12-26	Hidalgo	GK	AY.20
	hCoV-19/Mexico/HID_IBT_IMSS_5301/2021	EPI_ISL_8825824	OQ084110	2021-12-25	Hidalgo	GK	AY.3
	hCoV-19/Mexico/QUE_IBT_IMSS_5303/2021	EPI_ISL_8825826	OQ084111	2021-12-23	Queretaro	GK	AY.100
	hCoV-19/Mexico/VER_IBT_IMSS_5307/2021	EPI_ISL_8825830	OQ084107	2021-12-27	Veracruz	GK	AY.20
	hCoV-19/Mexico/GRO_IBT_IMSS_5308/2021	EPI_ISL_8825831	OQ084644	2021-12-23	Guerrero	GK	AY.43
	hCoV-19/Mexico/GRO_IBT_IMSS_5309/2021	EPI_ISL_8825832	OQ084108	2021-12-24	Guerrero	GK	AY.20
	hCoV-19/Mexico/MOR_IBT_IMSS_5313/2021	EPI_ISL_8825836	OQ084103	2021-12-23	Morelos	GK	AY.26
	hCoV-19/Mexico/PUE_IBT_IMSS_5314/2021	EPI_ISL_8825837	OQ084104	2021-12-24	Puebla	GK	AY.20
	hCoV-19/Mexico/PUE_IBT_IMSS_5315/2021	EPI_ISL_8825838	OQ084105	2021-12-24	Puebla	GK	AY.20
	hCoV-19/Mexico/PUE_IBT_IMSS_5316/2021	EPI_ISL_8825839	OQ084106	2021-12-24	Puebla	GK	AY.20
	hCoV-19/Mexico/PUE_IBT_IMSS_5317/2021	EPI_ISL_8825840	OQ084827	2021-12-26	Puebla	GK	AY.20
	hCoV-19/Mexico/BCS_IBT_IMSS_5318/2021	EPI_ISL_8825841	OQ084099	2021-12-22	Baja_California_Sur	GK	AY.100
	hCoV-19/Mexico/BCS_IBT_IMSS_5319/2021	EPI_ISL_8825842	OQ084100	2021-12-21	Baja_California_Sur	GK	AY.103
	hCoV-19/Mexico/BCS_IBT_IMSS_5320/2021	EPI_ISL_8825843	OQ084101	2021-12-21	Baja_California_Sur	GK	AY.103
	hCoV-19/Mexico/BCS_IBT_IMSS_5321/2021	EPI_ISL_8825844	OQ084102	2021-12-20	Baja_California_Sur	GK	AY.103
	hCoV-19/Mexico/BCS_IBT_IMSS_5322/2021	EPI_ISL_8825845	OQ084721	2021-12-20	Baja_California_Sur	GK	AY.103
	hCoV-19/Mexico/BCS_IBT_IMSS_5323/2021	EPI_ISL_8825846	OQ084098	2021-12-20	Baja_California_Sur	GK	AY.103
	hCoV-19/Mexico/BCS_IBT_IMSS_5324/2021	EPI_ISL_8825847	OQ084731	2021-12-22	Baja_California_Sur	GK	AY.103
	hCoV-19/Mexico/BCS_IBT_IMSS_5328/2021	EPI_ISL_8825851	OQ084191	2021-12-24	Baja_California_Sur	GK	AY.100
	hCoV-19/Mexico/SON_IBT_IMSS_5331/2021	EPI_ISL_8825854	OQ084661	2021-12-23	Sonora	GK	AY.117
	hCoV-19/Mexico/SIN_IBT_IMSS_5334/2021	EPI_ISL_8825857	OQ084828	2021-12-24	Sinaloa	GK	AY.39
	hCoV-19/Mexico/HID_IBT_IMSS_5338/2021	EPI_ISL_8825861	OQ084829	2021-12-28	Hidalgo	GK	AY.26
	hCoV-19/Mexico/HID_IBT_IMSS_5344/2021	EPI_ISL_8825862	OQ084188	2021-12-28	Hidalgo	GK	AY.100
	hCoV-19/Mexico/HID_IBT_IMSS_5346/2021	EPI_ISL_8825864	OQ084189	2021-12-29	Hidalgo	GRA	AY.3
	hCoV-19/Mexico/ZAC_IBT_IMSS_4905/2021	EPI_ISL_8825869	OQ084539	2021-12-16	Zacatecas	GK	AY.100
	hCoV-19/Mexico/ZAC_IBT_IMSS_4909/2021	EPI_ISL_8825872	OQ084840	2021-12-14	Zacatecas	GK	AY.20
	hCoV-19/Mexico/ZAC_IBT_IMSS_4910/2021	EPI_ISL_8825873	OQ084847	2021-12-14	Zacatecas	GK	AY.20
	hCoV-19/Mexico/ZAC_IBT_IMSS_4911/2021	EPI_ISL_8825874	OQ084851	2021-12-14	Zacatecas	GK	AY.103
	hCoV-19/Mexico/ZAC_IBT_IMSS_4912/2021	EPI_ISL_8825875	OQ084186	2021-12-17	Zacatecas	GK	AY.103
	hCoV-19/Mexico/ZAC_IBT_IMSS_4913/2021	EPI_ISL_8825876	OQ084564	2021-12-17	Zacatecas	GK	AY.43
	hCoV-19/Mexico/ZAC_IBT_IMSS_4914/2021	EPI_ISL_8825877	OQ084187	2021-12-17	Zacatecas	GK	AY.20
	hCoV-19/Mexico/ZAC_IBT_IMSS_4915/2021	EPI_ISL_8825878	OQ084575	2021-12-17	Zacatecas	GK	AY.20
	hCoV-19/Mexico/ZAC_IBT_IMSS_4916/2021	EPI_ISL_8825879	OQ084185	2021-12-17	Zacatecas	GK	AY.100
	hCoV-19/Mexico/SLP_IBT_IMSS_4917/2021	EPI_ISL_8825880	OQ084594	2021-12-13	San_Luis_Potosi	GK	AY.20
	hCoV-19/Mexico/SLP_IBT_IMSS_4918/2021	EPI_ISL_8825881	OQ084866	2021-12-12	San_Luis_Potosi	GK	AY.20
	hCoV-19/Mexico/SLP_IBT_IMSS_4919/2021	EPI_ISL_8825882	OQ084605	2021-12-10	San_Luis_Potosi	GK	AY.20
	hCoV-19/Mexico/ZAC_IBT_IMSS_4924/2021	EPI_ISL_8825887	OQ084657	2021-12-18	Zacatecas	GK	AY.3
	hCoV-19/Mexico/ZAC_IBT_IMSS_4925/2021	EPI_ISL_8825888	OQ084670	2021-12-17	Zacatecas	GK	AY.20
	hCoV-19/Mexico/ZAC_IBT_IMSS_4926/2021	EPI_ISL_8825889	OQ084677	2021-12-17	Zacatecas	GK	AY.26
	hCoV-19/Mexico/ZAC_IBT_IMSS_4929/2021	EPI_ISL_8825892	OQ084192	2021-12-18	Zacatecas	GK	AY.20
	hCoV-19/Mexico/ZAC_IBT_IMSS_4931/2021	EPI_ISL_8825894	OQ084722	2021-12-19	Zacatecas	GK	AY.39
	hCoV-19/Mexico/ZAC_IBT_IMSS_4932/2021	EPI_ISL_8825895	OQ084769	2021-12-19	Zacatecas	GK	AY.20
	hCoV-19/Mexico/ZAC_IBT_IMSS_4933/2021	EPI_ISL_8825896	OQ084784	2021-12-19	Zacatecas	GK	AY.3
	hCoV-19/Mexico/ZAC_IBT_IMSS_4934/2021	EPI_ISL_8825897	OQ084798	2021-12-22	Zacatecas	GK	AY.100
	hCoV-19/Mexico/ZAC_IBT_IMSS_4935/2021	EPI_ISL_8825898	OQ084193	2021-12-21	Zacatecas	GK	AY.3
	hCoV-19/Mexico/ZAC_IBT_IMSS_4936/2021	EPI_ISL_8825899	OQ084817	2021-12-21	Zacatecas	GK	AY.100
	hCoV-19/Mexico/ZAC_IBT_IMSS_4937/2021	EPI_ISL_8825900	OQ084169	2021-12-22	Zacatecas	GK	AY.113
	hCoV-19/Mexico/ZAC_IBT_IMSS_4938/2021	EPI_ISL_8825901	OQ084168	2021-12-22	Zacatecas	GK	AY.100
	hCoV-19/Mexico/ZAC_IBT_IMSS_4939/2021	EPI_ISL_8825902	OQ084170	2021-12-22	Zacatecas	GK	AY.20
	hCoV-19/Mexico/ZAC_IBT_IMSS_4940/2021	EPI_ISL_8825903	OQ084672	2021-12-22	Zacatecas	GK	AY.26
	hCoV-19/Mexico/ZAC_IBT_IMSS_4941/2021	EPI_ISL_8825904	OQ084200	2021-12-22	Zacatecas	GK	AY.20
	hCoV-19/Mexico/ZAC_IBT_IMSS_4942/2021	EPI_ISL_8825905	OQ084171	2021-12-22	Zacatecas	GK	AY.26
	hCoV-19/Mexico/ZAC_IBT_IMSS_4943/2021	EPI_ISL_8825906	OQ084173	2021-12-22	Zacatecas	GK	AY.100
	hCoV-19/Mexico/ZAC_IBT_IMSS_4944/2021	EPI_ISL_8825907	OQ084172	2021-12-23	Zacatecas	GK	AY.3
	hCoV-19/Mexico/ZAC_IBT_IMSS_4947/2021	EPI_ISL_8825910	OQ084167	2021-12-22	Zacatecas	GK	AY.100
	hCoV-19/Mexico/ZAC_IBT_IMSS_4948/2021	EPI_ISL_8825911	OQ084162	2021-12-22	Zacatecas	GK	AY.20
	hCoV-19/Mexico/ZAC_IBT_IMSS_4949/2021	EPI_ISL_8825912	OQ084210	2021-12-22	Zacatecas	GK	AY.20
	hCoV-19/Mexico/ZAC_IBT_IMSS_4950/2021	EPI_ISL_8825913	OQ084163	2021-12-23	Zacatecas	GK	AY.20
	hCoV-19/Mexico/ZAC_IBT_IMSS_4951/2021	EPI_ISL_8825915	OQ084164	2021-12-23	Zacatecas	GK	AY.20
	hCoV-19/Mexico/ZAC_IBT_IMSS_4953/2021	EPI_ISL_8825917	OQ084166	2021-12-25	Zacatecas	GK	AY.3
	hCoV-19/Mexico/ZAC_IBT_IMSS_4954/2021	EPI_ISL_8825918	OQ084165	2021-12-26	Zacatecas	GK	AY.113
	hCoV-19/Mexico/ZAC_IBT_IMSS_4955/2021	EPI_ISL_8825919	OQ084207	2021-12-26	Zacatecas	GK	AY.20
	hCoV-19/Mexico/ZAC_IBT_IMSS_4956/2021	EPI_ISL_8825920	OQ084161	2021-12-26	Zacatecas	GK	AY.3
	hCoV-19/Mexico/ZAC_IBT_IMSS_4957/2021	EPI_ISL_8825921	OQ084160	2021-12-25	Zacatecas	GK	AY.100
	hCoV-19/Mexico/NLE_IBT_IMSS_5012/2021	EPI_ISL_8825922	OQ084157	2021-12-24	Nuevo_Leon	GK	AY.3
	hCoV-19/Mexico/NLE_IBT_IMSS_5014/2021	EPI_ISL_8825924	OQ084158	2021-12-26	Nuevo_Leon	GK	AY.100
	hCoV-19/Mexico/NLE_IBT_IMSS_5019/2021	EPI_ISL_8825929	OQ084159	2021-12-28	Nuevo_Leon	GK	AY.113
	hCoV-19/Mexico/COA_IBT_IMSS_5020/2021	EPI_ISL_8825930	OQ084183	2021-12-24	Coahuila	GK	AY.20
	hCoV-19/Mexico/DUR_IBT_IMSS_5021/2021	EPI_ISL_8825931	OQ084830	2021-12-24	Durango	GK	AY.3
	hCoV-19/Mexico/DUR_IBT_IMSS_131809-NC/2021	EPI_ISL_8825932	OQ084383	2021-12-23	Durango	GK	AY.113
	hCoV-19/Mexico/DUR_IBT_IMSS_5022/2021	EPI_ISL_8825933	OQ084182	2021-12-23	Durango	GK	AY.26
	hCoV-19/Mexico/DUR_IBT_IMSS_5023/2021	EPI_ISL_8825934	OQ084181	2021-12-23	Durango	GK	AY.100
	hCoV-19/Mexico/DUR_IBT_IMSS_5024/2021	EPI_ISL_8825935	OQ084603	2021-12-27	Durango	GK	AY.100
	hCoV-19/Mexico/TAM_IBT_IMSS_5030/2021	EPI_ISL_8825941	OQ084179	2021-12-27	Tamaulipas	GK	AY.20
	hCoV-19/Mexico/TAM_IBT_IMSS_5031/2021	EPI_ISL_8825942	OQ084180	2021-12-27	Tamaulipas	GK	AY.103
[truncated: 3,492 more rows]

## Sheet: Table S3
	Table S2.	Mutation profile of the most prevalent BA.1.x lineages of SARS-CoV-2 in Mexico, which were obtained by Nextclade tool using the Wuhan-Hu-1 as reference.
		The signature changes of each lineage againts BA.1 are highlighted in red color. Only sequence with less than 5% of N were used.
	Gene	Aminoacid Change	BA.1 (n=1351)	BA.1.1 (n=5211)	BA.1.1.18 (n=121)	BA.1.15 (n=1560)	BA.1.17 (n=113)	BA.1.20 (n=129)
	ORF1a	K856R	X	X	X	X		X
		V1887I					X
		Deletion:S2083	X	X	X	X	X	X
		L2084I	X	X	X	X	X	X
		A2554V			X
		A2710T	X	X	X	X	X	X
		T3255I	X	X	X	X	X	X
		P3395H	X	X	X	X	X	X
		Deletion:L3674	X	X	X	X	X	X
		Deletion:G3676	X	X	X	X	X	X
		Deletion:S3675	X	X	X	X	X	X
		I3758V	X	X	X	X	X	X
	ORF1b	Deletion:E27	X	X	X	X	X	X
		Deletion:EN28	X	X	X	X	X	X
		Deletion:A29	X	X	X	X	X	X
		P314L	X	X	X	X	X	X
		I1566V	X	X	X	X	X	X
	Spike	A67V	X	X	X	X	X	X
		Deletion:H69	X	X	X	X	X	X
		Deletion:V70	X	X	X	X	X	X
		T95I	X	X	X	X	X	X
		Deletion:G142	X	X	X	X	X	X
		Deletion:V143	X	X	X	X	X	X
		Deletion:Y144	X	X	X	X	X	X
		Y145D	X	X	X	X	X	X
		Deletion:N211	X	X	X	X	X	X
		L212I	X	X	X	X	X	X
		Insertion:214EPE	0.49	0.49	0.57	0.42	0.4	0.6
		G339D	X	X	X	X	X	X
		R346K		X	X
		S371L	X	X	X	X	X	X
		S373P	X	X	X	X	X	X
		S375F	X	X	X	X	X	X
		K417N	X	X	X	X	X	X
		N440K	X	X	X	X	X	X
		G446S	X	X	X	X	X	X
		S477N	X	X	X	X	X	X
		T478K	X	X	X	X	X	X
		E484A	X	X	X	X	X	X
		Q493R	X	X	X	X	X	X
		G496S	X	X	X	X	X	X
		Q498R	X	X	X	X	X	X
		N501Y	X	X	X	X	X	X
		Y505H	X	X	X	X	X	X
		T547K	X	X	X	X	X	X
		D614G	X	X	X	X	X	X
		H655Y	X	X	X	X	X	X
		N679K	X	X	X	X	X	X
		P681H	X	X	X	X	X	X
		N764K	X	X	X	X	X	X
		D796Y	X	X	X	X	X	X
		N856K	X	X	X	X	X	X
		Q954H	X	X	X	X	X	X
		N969K	X	X	X	X	X	X
		L981F	X	X	X	X	X	X
	ORF3a	L106F				X
		S165F				0.3
	E	T9I	X	X	X	X	X	X
	M	D3G	X	X	X	X	X	X
		Q19E	X	X	X	X	X	X
		A63T	X	X	X	X	X	X
	ORF9b	P10S	X	X	X	X	X	X
		T83I		0.07
	N	P13L	X	X	X	X	X	X
		Deletion:E31	X	X	X	X	X	X
		Deletion:R32	X	X	X	X	X	X
		Deletion:S33	X	X	X	X	X	X
		P67S						X
		R203K	X	X	X	X	X	X
		G204R	X	X	X	X	X	X
		D343G				X
